# Supplementary material for: Engineering allosteric inhibition of homoserine dehydrogenase by semi-rational saturation mutagenesis screening
Source: Front Bioeng Biotechnol. 2024 Jan 3;11:1336215. doi: 10.3389/fbioe.2023.1336215 (PMC10791936; doi:10.3389/fbioe.2023.1336215)
Supplement: Supplementary file 1 [file Table1.XLSX]

## Sheet: Sheet1
Supplementary Data 1. The sequences of HSDs used for sequence alignment.
UniProt ID	Strain	Protein sequence	Extracted sequence for figure production
P08499	Corynebacterium	MTSASAPSFNPGKGPGSAVGIALLGFGTVGTEVMRLMTEYGDELAHRIGGPLEVRGIAVSDISKPREGVAPELLTEDAFALIEREDVDIVVEVIGGIEYPREVVLAALKAGKSVVTANKALVAAHSAELADAAEAANVDLYFEAAVAGAIPVVGPLRRSLAGDQIQSVMGIVNGTTNFILDAMDSTGADYADSLAEATRLGYAEADPTADVEGHDAASKAAILASIAFHTRVTADDVYCEGISNISAADIEAAQQAGHTIKLLAICEKFTNKEGKSAISARVHPTLLPVSHPLASVNKSFNAIFVEAEAAGRLMFYGNGAGGAPTASAVLGDVVGAARNKVHGGRAPGESTYANLPIADFGETTTRYHLDMDVEDRVGVLAELASLFSEQGISLRTIRQ…	DRVGVLAELASLFSEQGISLRTIRQ
UPI0009BBD0FE	Corynebacterium pacaense	MTSTSENSFNPGKGPGSPVGVALLGYGTVGSEVLRLMTEYAGELEHRIGGPLVLKGVAVSDTSKPRAGVAPELLTEDAFALIARDDVDIVVEVIGGIDYARQVVLAALKAGKSVVTANKALVAAHSAELDDAAEASNVDLYYEAAVAAAIPVVGPLRRSLAGDQIQSVMGIVNGTTNFILDAMDSTGANYDDMLAEATRLGYAEADPTADVEGHDAASKAAILASLAFHTRVTIDDVYCEGISSITAGDIDAAKQAGHTIKLLAICEKITDKDGNQAISARVHPTLIPRDHPLASVNKSFNAVFVEAEAAGRLMFYGNGAGGAPTASAVLGDVVGAARNKVHGGRAPGASTYANLPIADFGDTPTRYHVDMEVVDRVGVLAELASLFSDRGISLRTIRQ…	DRVGVLAELASLFSDRGISLRTIRQ
Q8FQ45	Corynebacterium	MTSAPAPSFNPGKGIGSPVGIALLGYGTVGSEVMRLMTEYADELEHRIGGPLQIRGVAVSDKSKPRPGVPDELLTDDAFSLVKRDDVDIVVEVIGGIDYPRKVVLAALKAGKSVVTANKALVAAHAAELADAADEANVDLYFEAAVAAAIPVVGPLRRSLAGDQIQSVMGIVNGTTNFILDAMDSSGAGYDESLAEATRLGYAEADPTADVEGHDAASKAAILASLAFHTRVTSDDVYCEGITNISAEDIRAAKQADHTIKLLAICEKITDSNGETAISVGVHPTLIPRSHPLAAVNKSFNAIFVEAEAAGRLMFYGNGAGGAPTASAVLGDVVGAARNKVHGGRAPGESTYANLPIADYGETPTRYHVDMEVEDRVGVLADLAQLFADRGISLRTIRQ…	DRVGVLADLAQLFADRGISLRTIRQ
A0A6B8WKY1	Corynebacterium sp. 2039	MTTTAQRTYNPGKGVGEPVGIAILGHGTVGREVVRLMHEYSEDFTQRIGGPLELKGVAVSDKEKHRGTLAEDLLTDDAMSLIERDDVDLVVEVIGGIDYPRKLVLAALKAGKSVITANKALVAAHAAELSEAADAANVDLYFEAAVAAAIPVVGPLRRSLAGDQIESVSGIVNGTTNFILDAMDSTGANYDDMLAEATALGYAEADPTADVEGYDAASKAAILASLAFHTRVTADDVYCEGITNITSQDIEAAKKAGYTIKLLAICEKLTDAEGKKSISARVHPTLIPREHPLASVSKSFNAIFVEAEAAGRLMFYGNGAGGNPTASAVLGDIVGAARNKVHGGRAPGDSTYANLPIADFGEVPTRYHIDMEVIDRTGVLAEIASRFSAEGISLRTVRQ…	DRTGVLAEIASRFSAEGISLRTVRQ
M1MWT4	Corynebacterium halotolerans YIM 70093 = DSM 44683	MTATTANSERSTFNPGKGAGQPVGIAILGHGTVGSEVLRLMGEHSEAFAHRIGGPLELKGVAVSDLSKPREGVDPELITDDAMSLIERDDVDIVVEVIGGIEYPRKLVLAALNAGKSVVTANKALVAAHADELADAADAANVDLYFEAAVAAAIPVVGMLRRSLAGDNIQRISGIVNGTTNFILDAMDSTGANYDDALAEATALGYAEADPTADVEGHDAASKAAILASLGFHTRVKFDDVHCEGITGVTAADIEAAREAGYTIKLLAICERVTDNEGREAVSARVHPTLVRREHPLAAVNESYNAIFVEAEAAGSLMFYGNGAGGAPTASAVLGDVVGAARNKVHGGRAPGENTYANLPIADFGVVPTRYHIDMEVVDRVGVLSEVAAKFSARGVSLK…	DRVGVLSEVAAKFSARGVSLKTVRQ
UPI00037726CA	Corynebacterium	MSENAAVTFKPGKGAGSPVGVAILGHGTVGSEVLRLMEQDADALEHRIGGPLELKGVAVSDIDKHADAVPRELLTTDAMSLINRDDVDIVVEVIGGIDYPRELVLAALRAGKSVVTANKALVAAHSAELAEAADAAGVDLYFEAAVAAAIPVVGPLRRSLAGDQVELVMGIVNGTTNFILDGMDSTGANYDDMLAEATRLGYAEADPTADVEGHDAASKAAILASLAFHTRVTADDVYCEGITQISAEDIAAAKDAGYIIKLLAVCERFTNAEGVEEIAARVHPTLIPRSHPLASVNKSFNAIFVEAEAAGRLMFYGNGAGGAPTASAVLGDLVGASRNKVHGGRAPGESTYANLPIASFGEVRTRYHVDMEVQDREGVLAEIATKFAENKISIRTVRQ…	DREGVLAEIATKFAENKISIRTVRQ
A0A0B6TF25	Corynebacterium marinum DSM 44953	MTENKQPTYNPGKGAGEPVGVAILGHGTVGSEVLRLMEENSDAFAHRIGGTLEIKGVAVSDLGKPREGVDPALLTDDAMALINRDDVDIVVEVIGGIDYPRELVLAALRAGKSVVTANKALVAAHADELAAAADAANVDLYFEAAVAAAIPVVGMLRRSLAGDNILRISGIVNGTTNFILDAMESTGATYDDALAEATRLGYAEADPTADVEGHDAASKAAILASLGFHTRVKFDDVHCEGISSITAEDIQAARDAGYVIKLLAICERVTDEQGNESVAASVHPTLVPKEHPLASVNESYNAIFVEAEAAGRLMFYGNGAGGAPTASAVLGDLVGAARNKVHGGRAPGENTYANLPVADFGDVTTRYHIDMEVEDRTGVLAELAAIFAARGISLKTIRQ…	DRTGVLAELAAIFAARGISLKTIRQ
A0A6B8VJS6	Corynebacterium	MTENKQPTYNPGKGAGEPVGVAILGLGTVGSEVLRLMGEHSDAFAHRIGGPLELKGVAVSDLEKPRPGVDRGLLTDDAMSLINRDDVDIVVEVIGGIDYPRRLVLAALNAGKSVVTANKALVAAHADELAEAADAANVDLYFEAAVAAAIPVVGMLRRSLAGDQIQRISGIVNGTTNFILDAMESTGATYEDALAEATRLGYAEADPTADVEGHDAASKAAILASLGFHTRVKFDDVHCEGITKVTAEDIEAARNAGYVLKLLAICERLTDEAGVESVAARVHPTLVPVDHPLASVNESYNAIFVEAEAAGRLMFYGNGAGGAPTASAVLGDIVGAARNKVHGGRAPGENTYANLPIADFGDVTTRYHIDMEVEDRTGVLAELSAIFAAHNISLKTVRQ…	DRTGVLAELSAIFAAHNISLKTVRQ
A0A0G3H4Z3	Corynebacterium testudinoris	MTDNIQPTFNPGKGAGEPVGIAILGHGTVGTEVLRLMSEHSDPLAHRIGGPLELKGVAVSDLSKDRAGVDPSLLTDDAMSLINRDDVDIVVEVIGGIDYPRELVLAALQAGKSVVTANKALVAAHADELAEAADAANVDLYFEAAVAAAIPVVSMLRRSLAGDQIERISGIVNGTTNFILDAMESTGASYEDALAEATRLGYAEADPTADVEGHDAASKAAILASLGFHTRVKFTDVYCEGISKITADDIAAARNAGFVIKLLAICERISDANGQEAVSARVHPTLVPREHPLASVNESYNAIFVEAEAAGRLMFYGNGAGGNPTASAVLGDLVGAARNKVHGGRAPGENTYANLPIADFGSVETRYHIDMEVEDRTGVLAEVSATFASRGISLKTVRQ…	DRTGVLAEVSATFASRGISLKTVRQ
S3A454	Corynebacterium	MTDHGKPSSPQYNPGKGEGSPVGIALLGHGTVGAQVLRLMQEYSDELEHRIGGPLEVKGVAVRNMEKHRDSVPAELLTDDAFGLINRDDVDIVVEVIGGIDYPRELVLAALKAGKSVVTANKALVAAHYQELGDASDESNVDLYFEAAVAAAIPVVGPLRRSLAGDRIKSVMGIVNGTTNFILDGMDSTGADYDEMLAEATRLGYAEADPTADVEGYDAASKAAILASIAFHTPVYASDVHREGITNISPEDIKAARAAGYVIKLLAICERFNNEEGQEVVAARVHPTLVPRSHPLASVSKSFNAIFVEAEAAGRLMFYGNGAGGAPTASAVLGDIVGAARNKVHGGRAPGQSTYANLPIADFGEVYTRYHVDMSVEDRIGVLAEIAKIFTNHGISLRT…	DRIGVLAEIAKIFTNHGISLRTVRQ
L1MMQ3	Corynebacterium durum	MSTTSSTFNPGKGNGEPVGIAILGHGTVGSEVLRLLNKYEDDLVHRIGGAFELKGVAVGDLAKVRPGVPKELFTDDAMELINRDDVDIVVEVIGGIDYPHEVVLAALRAGKSVVTANKALVAAHSAELAEAADEAGVDLYFEAAVAAAIPVLGPLRRSLAGDRVLSVKGIVNGTTNFILDAMDSTGASYDDMFAEAQRLGYVEADPSADIDGHDAASKAAILASLAFHTRVTSDDVYCEGISNISATDIKAAQSAGYTIKLLAICERLIDDNGQETVSARVHPTLVPRSHPLASVDKSFNAIFIEAEAAGRLMFYGNGAGGAPTASAVLGDIVGAARNKVHGGRAPGESTYASLPIADFGDVETRYHIDMEVDDRIGVLAETAAVFSDRGISLRTVRQE…	DRIGVLAETAAVFSDRGISLRTVRQ
A0A3M8K5B3	Corynebacterium sp. CCUG 69366	MTSSTAHPESTTHNPGRGDGEAVGIAILGHGTVGSEVLRLMEEHSDSLAHRIGGRMELRGVAVSDLEKPRLGVSRELLTDDAMTLINRDDVDIVVEVIGGIDYPRRVVLAALKAGKSVVTANKALVAAHADELAAAADAANVDLYFEAAVAAAIPVVGMLRRSLAGDQIERISGIVNGTTNFILDAMESTGAAYGDALAEATRLGYAEADPTADVEGHDAASKAAILASLGFHTRVNFNDVHCEGISKITADDISAASSAGYVIKLLAICERITDAEGNEAVSARVHPTLVPKEHPLASVNESYNAIFVEAEAAGRLMFYGNGAGGAPTASAVLGDMVGAARNKVHGGRAPGENTYANLPVADFGAVHTRYHIDMDVVDRTGVLAELAAKFAVRGISLK…	DRTGVLAELAAKFAVRGISLKTVRQ
A0A1L7CFD4	Corynebacterium aquilae DSM 44791	MSTAVPTSPKAGKGAGAEVGIALLGYGTVGQAVYRLLTENTEDFTHRIGGPVAVRGVAVSDASKPREGVDPSLLTEDAHALIARDDVDVVVEVIGGIDYPRELVLAALNNGKSVVTANKALVAAHSAELAEAADAAGVDLYFEAAVAAAIPVVGPLRRSLAGDKVKSVMGIVNGTTNFILDAMDSTGASYDDMLAEATRLGYAEADPTADVEGHDAASKAAILASLAFHTRVSYDDVYCEGISSITAEDIEAARTAGYVIKLLAVCERFTDDAGVEKVSARVHPTLVPRDHPLASVSKSFNAVFVEAEAAGRLMFYGNGAGGNPTASAVLGDLVGAARNKVHGGRAPGESTYANLPIAEFGDVRTRYHVDLHVEDRVGVLSEIASKFALNQISLSAVRQ…	DRVGVLSEIASKFALNQISLSAVRQ
A0A0G3GTJ0	Corynebacterium epidermidicanis	MSDLKQPQFNPGKGIGTPVGVAILGRGTVGAEVMRFMQEYSFDLENRIGGPLELRGVAVSNVEKHASEVPAELLTTDARALIARDDVDIVVEVIGGIDYPRELILEALKAGKSVVTANKALVAAHSDELAAAADAAGVDLYFEAAVAAAIPVLGPLRRSLAGDRIESVMGIVNGTTNFILDAMDSTGASYDDMLAEATRLGYAEADPTADVGGHDAASKAAILATLAFHTRVTANDVYCEGITHVTAKDIAAAKEAGYTIKLLAICERFTSDDGTEKISARVHPTLIPRDHPLASVSKSFNAIFVEAEAAGRLMFYGNGAGGAPTASAVLGDLVGAARNKVHGGRAPGDSTYANLPIAAFGEVHTRYHVDMEVADRIGVLAEIADLFASCGVSLRTVRQ…	DRIGVLAEIADLFASCGVSLRTVRQ
A0A0G3H394	Corynebacterium mustelae	MTEQQNPSTFNPGKGAGSAVGVAILGYGTVGSQVLRLMLENADEFAHRAGGPLEVRGVAVSNVEKHNGTLADEKGLLTNDARSLISRDDVDLVVEVIGGIDYPRELVLAALRSGKSVVTANKALVAAHSAELAEAADAAGVDLYFEAAVAAAIPVVGPLRRSLAGDRITKVAGIVNGTTNFILDAMDSTGANYEDVFAEADRLGYVEADPSADVEGHDAASKAAILASLAFHTRVTADDVYCEGITKISAADIDVAKSAGYTIKLLAICERLVDDSGNESVSARVHPTLVPRSHPLASVNKSFNAIFVEAEAAGRLMFYGNGAGGNPTASAVLGDIVGASRNKVFGGRAPGESTYANLPIADFGDVPTRYHIDMNVEDRVGVLAELTQIFAAHGISLRT…	DRVGVLAELTQIFAAHGISLRTVRQ
UPI00040E140C	Corynebacterium freiburgense	MTKTTYNPGKGPDVPVGIAILGQGTVGREVLRILMANKDSLEHRVGGKLEVRGVAVGDLSKPRAGVDQSLLTDDAMELIHRDDVDIVVEVIGGIEYPREVVLAALRAGKSVVTANKALVAAHSAELAEAADAAGVDLYFEAAVAAAIPVVGPLRRSLAGDQVVSVAGIVNGTTNFILDAMETTGASYEDMVQQAIDLGYAEADPSADVDGHDAASKAAILASLAFHTRVTKDDVYCEGISKITSDDIQAAKAAGYTIKLLALCERFINPQGEEVISARVHPTLIPRDHPLASVNKSFNAIFVEAEAAGRLMFYGNGAGGAPTTSAVLGDLVGAARNKVHGGRAPGESTYANLPIADFGDVQTRYHVDMQVVDRLGVLAEVAALFSANDISLRTVRQEDK…	DRLGVLAEVAALFSANDISLRTVRQ
A0A2S9Z4M9	Corynebacterium sp. 13CS0277	MSQTVPTHPKPGAGVGTEVGVALLGYGTVGQAVYRLLTENSEDFTHRIGGPVAVRGVAVSDASKPREGVDPALLTEDAMALINRDDVDIVVEVIGGIDYPRTLVLAALNAGKSVVTANKALVAAHSEELAAAADAAGVDLYFEAAVAAAIPVVGPLRRSLAGDKVNSVMGIVNGTTNFILDAMDSTGASYDDMLAEAMALGYAEADPTADVEGHDAASKAAILASLAFHTRVSYDDVYCEGISKITAADVEAARAAGYVIKLLAVCERFTDDDGVEKISAAVHPTLVPRSHPLASVSKSFNAVFVEAEAAGRLMFYGNGAGGNPTASAVLGDLVGAARNRVHGGRAPGESTYANLPIAAFGDTRTRYHVDMEVDDRIGVLSEVAAKFSANGISLSAVRQ…	DRIGVLSEVAAKFSANGISLSAVRQ
A0A1L7D3U6	Corynebacterium phocae	MTEHHNTTYGNGKGEGQPVGIALLGLGTVGAEVFRLLNEYNADFTQRVGGPVEVRGVAVSDASKAREGIAPELLTEDAHALIQREDVDVVVEVIGGIDYPRELVLAALRAGKSVVTANKALVAAHADELAKAADEAGVDLYFEAAVAAAIPVVGMLRRSLAGDKIQRISGIVNGTTNFILDAMETTGASYEDALAEATRLGYAEADPTADVEGHDAASKAAILASLGFHTRVTFDDVHCEGISAITAEDIQAANQAGYSIKLLAICERLTGEDGKESVNARVHPTLVPKEHPLASVSKSFNAIFVEAEAAGSLMFYGNGAGGNPTASAVLGDVVGASRNKVHGGRAPEENTYANLPVADFGQTQTRYHIDMQVKDRTGVLAVISSVFAEQGVSLRTVRQ…	DRTGVLAVISSVFAEQGVSLRTVRQ
A0A0E3H5U5	Corynebacterium	MSTEQHISATFNPGKGEGAPVGIAILGYGTVGSQVLRLLTENASDFKSRSGGPLEIKGVAASSKEKHKGSLADELGVLTDDARSLIERDDVDIVVEVIGGIDYPRELILKALRSGKSVVTANKALVAAHSAELAQAADEAGVDLYFEAAVAAAIPVVGPLRRSLAGDQVQSVAGIVNGTTNFILDAMDSTGASYDDMLAEATRLGYAEADPTADVEGHDAASKAAILASLAFHTRVTSDDVHCEGISKITAEDIEAAKQAGYTIKLLAICERLQGENGEEKVSARVHPTLVPRSHPLASVSKSFNAVFVEAEAAGRLMLYGNGAGGNPTASAVLGDIVGAARNKVFGGRAPGESTYANLPIASFGEVLTRFHIDMEVEDRVGVLADLAQIFASNGISLS…	DRVGVLADLAQIFASNGISLSTIRQ
A0A2A9DQQ3	Corynebacterium renale	MTDSTAATTFNPGKGAGEPVGIALLGYGTVGSEVLRLMRKYADELEHRIGGPLELRGVAVSDVSKPRKGVPEGLLTDDARSLIDRDDVDVVVEVIGGIDYPRELVLKALRSGKSVVTANKALVAAHADELAEAADEAQVDLYFEAAVAAAIPVVGVLRRSLAGDQINRISGIVNGTTNFILDGMDSTGASYEDMLAEATRLGYAEADPTADVEGHDAASKAAILASLGFHTRVKFDDVYCEGISRITADDIAAAQEAGQVIKLLAICERIVEPDGTESVAARVHPTLVDRAHPLASVSQSYNAIFVEAEAAGNLMFYGNGAGGAPTASAVLGDIVGASRNKVHGGRAPGENTYANLPIATFGEVPTRFHIDMRVQDRAGVLADLTAICARNKISLRTVR…	DRAGVLADLTAICARNKISLRTVRQ
A0A5B8NWE9	unclassified Corynebacterium	MTQQAQFNPGKGAGESVGVALLGYGTVGSQVLRLMQENADEFAHRAGGPLEVKGVAVSNMEKHRDSFAASLGLLTDDARSLVSRDDVDIVVEVIGGIDYPRELVLQALRSGKSVVTANKALVAAHSAELAQAADEAGVDLYFEAAVAAAIPVVGPLRRSLAGDQVQSVAGIVNGTTNFILDAMDSTGASYDDMLAEAMRLGYAEADPTADVEGYDAASKAAILASLAFHTRVTSDDVYCEGISKISAEDILAAKQAGNIIKLLAICERLVDEEGNESISARVHPTLIPRSHPLASVDKSFNAVFVEAEAAGRLMFYGNGAGGNPTASAVLGDIVGAARNKVFGGRAPGESTYANLPIASFGDVPTCYHIDMEVEDRIGVLALLTKIFAEHSISLRTVRQ…	DRIGVLALLTKIFAEHSISLRTVRQ
A0A7G5FEN0	Corynebacterium sp. NML93-0612	MGKKTTVGIAILGHGTVGSEVLRLMGEYSEDLTHRIGGELEIKGVAVSDLDKHKDSPAAHLMTTDAMSLINREDVDIVVEVIGGIDYPRQLVLAALKAGKSVVTANKALVAAHAAELAEAADEANVDLYYEAAVAAAIPVIGPLRRSLAGDRVKSVMGIVNGTTNFILDAMDSTGASYDDMLAEATRLGYAEADPTADVEGYDAASKAAILATLAFHTRVTADDVYREGISKITAADINAAKNAGHTIKLLAICERVGDTVSARVHPTLIPRDHPLASVNKSFNAIFVEAEAAGRLMFYGNGAGGAPTASAVLGDLVGAARNKVHGGRAPGESTYANLKIADFGDVSTRYHVDMDVHDQLGVLARIAEQFSNAGISLRTVRQEEKGENARLIVVTHHAY…	DQLGVLARIAEQFSNAGISLRTVRQ
A0A7H0SNB1	Corynebacterium sp. 4H37-19	MSTQNSNIPSSAGNSGKAPGEAVGIAILGHGTVGREVLRLMEEHRDALEHRIGGPIEVRGVAVSDKEKHRGSVPEELLTDDAMTLIQRDDIDLVVEVIGGIDYPRRLLLTALQAGKSVVTANKALVAAHADELAEAADRANVDLYFEAAVAAAIPVVGMLRRSLAGDQIELVSGIVNGTTNFILDAMDSTGASYDDMLKEAMALGYAEADPTADVEGHDAASKAAILASLAFHTRVNYDDVYCEGISHITAEDIAAAKAAGQTIKLLAICQRISDESGQEYVSARVHPTLISRDHPLASVDKSYNAVFVEAEAAGRLMFYGNGAGGDPTASAVLGDIVGAARNKVHGGRAPGENTYANLPVADFGQVPTRYHIDMEVVDKVGVLAELATFFAERGISLR…	DKVGVLAELATFFAERGISLRTVRQ
A0A5C5URM5	Corynebacterium canis	MTKTTEHLGKGSDTPVGVAILGQGTVGREVLRILLANKDSLEHRVGGKLEVKGVAVGDISKPRPGVDPDLLTDDAMELIKRDDVDIVVEVIGGVDYAREVVLAALRAGKSVVTANKALVAAHSAELAEAADEAGVDLYFEAAVAAAIPVVGPLRRSLAGDQIVSVAGIVNGTTNFILDAMDTSGASYEDMVQQAIELGYAEADPSADVDGHDAASKAAILASLAFHTRVTKDDVYCEGISKITSEDIKTAREAGYAIKLLAICERFTDANGQEVIAARVHPTLIPKDHPLASVNKSFNAIFVEAEAAGRLMFYGNGAGGAPTTSAVLGDLVGAARNKVHGGRAPGESTYANLPIASFGDVLTRYHVDMRVEDRIGVLAEVSALFAKNQISLRTVRQEDK…	DRIGVLAEVSALFAKNQISLRTVRQ
A0A0F6R2H1	Corynebacterium kutscheri	MSAQHSSTFNPGKGEGAAVGVAILGYGTVGSQVLRLLHENADAFTHRSGGPLIIRGVAVSNVEKHSGTLADELGVLTNDARALIRREDVDIVVEVIGGIDYPRELVLESLRAGKSVVTANKALVAAHSAELAAAADQAEVDLYFEAAVAAAIPVLGPLRRSLAGDQIESVAGIVNGTTNFILDAMDTTGASYDEMLAEATRLGYAEADPTADVEGYDAASKAAILASLAFHTRVTADDVYREGISKITSADIEAAKEAGYTIKLLAVCERLTDKNGNHSVSARVHPTLIPRSHPLATVSKSFNAIFVEAEAAGQLMFYGNGAGGNPTASAVLGDIVGAARNKIFGGRAPGESTYANLAIADFSEVLTRYHIDLEVEDRVGVLAELTQIFAEHGISMSTV…	DRVGVLAELTQIFAEHGISMSTVRQ
W5Y024	Corynebacterium vitaeruminis	MTNATTNPATTYNSGKGEGEPVGIAILGYGTVGSQVLRLMLENAEAFEHRSGGPLEVKGVAVSSVDKHAGSLADQKGLLTTDARALIDRDDVDIVVEVIGGIDYPRELVLNALRNGKSVVTANKALVAAHSAELAEAADAAGVDLYFEAAVAAAIPVVGPLRRSLAGDQVQSVAGIVNGTTNFILDAMDSTGASYDDMLAEATRLGYAEADPTADVEGYDAASKAAILASLAFHTRVTADDVHREGISSITAEDIEAAKQSGNTIKLLAICERLVDDQGNESISARVHPTLISRSHPLASVDKSFNAVFIEAEAAGRLMFYGNGAGGNPTASAVLGDIVGAARNKVFGGRAPGESTYANLPIADFGDVPTRYHIDMEVEDRIGVLALLTQIFANHSISL…	DRIGVLALLTQIFANHSISLRTVRQ
A0A1F1L1Q1	Corynebacterium sp. HMSC04H06	MAATTQGTIRTAKGEGETAGIALLGFGTVGAEVFRLLGENADAFAHRIGGPAEIRGVAVSNVGKKPRPGVPQELLTDDARALVARDDIDLVVEVIGGIDYPRELVLAALRAGKSVVTANKALVAAHADELAEAADAAGVDLYFEAAVAAAIPVVGMLRRSLAGDQIQRISGIVNGTTNFILDAMESTGASYEEALAEATRLGYAEADPTADVEGHDAASKAAIMASLGFHTRVKFEDVHCEGITNVTAEDIEAAEQAGYSIKLLAICERITDKEGKEAVNARVHPTLVAKSHPLASVSESYNAIFVEAEAAGSLMFYGNGAGGNPTASAVLGDVVGAARNIIHGGRAPGENTYANLPIAPFGEVRTRYHIDMTVNDRIGVLAEIANVFSTNNVSLRTVR…	DRIGVLAEIANVFSTNNVSLRTVRQ
A0A410W9I7	Corynebacterium	MTTAPQTMFKPGKGAGEPVGLAILGYGTVGSQVLRLIHENSEDFLHRAGGPLEIRGVAASSLEKHEGSLASELGLLTTDAESLLRRDDVDIVVEVIGGIDYPRKLVLEALKAGKSVVTANKALVAAHSEELAQAADEAGVDLYFEAAVAAAIPVVGPLRRSLAGDQVETVAGIVNGTTNFILDAMDSTGASYDDMLAEATRLGYAEADPTADVEGHDAASKAAILASLAFHTRVTFEDVYCEGISHITADDIEAAKQAGQTIKLLAICERFRDEQGEEKVSARVHPTLVDREHPLASVSKSFNAVFVEAEAAGRLMFYGNGAGGNPTASAVLGDIVGAARNKVFGGRAPGESTYANLPIADFGDVLTCYHIDMEVEERQGVLAELAKIFADNGISLRTV…	ERQGVLAELAKIFADNGISLRTVRQ
A0A448TFE0	Corynebacterium	MTPTTFNPGKGAGSTVGIAILGYGTVGSQVLRLMVENADEFAHRTGGPLEVRGVAVSNKEKHVGTLADELGLLTDDARSLIKRDDVDLVVEVIGGIDYPRELVLSALRSGKSVVTANKALVAAHSAELAEAADQAGVDLYFEAAVAAAIPVVGPLRRSLAGDQVQSVAGIVNGTTNFILDAMDSTGASYDDMLAEATRLGYAEADPTADVEGYDAASKAAILASLAFHTRVTADDVHCEGITNITAHDIQAAKAAGYTIKLLAICDRLKDEAGHESIAARVHPTLVPRNHPLANVHKSFNAVFVEAEAAGRLMFYGNGAGGNPTASAVLGDIVGAGRNKVFGGRAPGESTYANLPIANFGDIPTRFHIDMTVVDIIGVLAELTKIFAAHGISLRTVRQE…	DIIGVLAELTKIFAAHGISLRTVRQ
S5TIP4	Corynebacterium maris DSM 45190	MTMTQQSTFKPGKGIGQPVGVAVLGMGTVGTEVVRLMDEYAEEFAARIGGPLELKGIAVSDLEKQRPGVPAELLTDDAMSLVEREDVDIVVEVIGGIDYPRRIVLAALNAGKSVVTANKALVAAHADELAEAADAAQVDLYFEAAVAAAIPVVGMLRRSLAGDQVQRISGIVNGTTNYILDAMTSTGATYDDALAEATRLGYAEADPTADVEGHDAASKAAILASLGFHTRVKFDDVHTEGITKVTADDIEAARKAGYTIKLLAICEKVTNDKGEESVNARVHPTLIPSEHPLASVKESYNAIYVDSEAAGSLMFYGNGAGGAPTASAVLGDLVGAARNKVHGGRAPGDNTYANLPIAEFGEVTSRYHIDMSVADRAGVLAELATKFADSDVSLRTLRQ…	DRAGVLAELATKFADSDVSLRTLRQ
A0A0G3HBU6	Corynebacterium uterequi	MSTSFNPGKGEGQPVGVAVLGMGTVGTDVIRLMQENADAFEARIGGPLALKGVAVSDLDKPRPGVDPALLTDDAHALVERDDVDIVVEVIGGIDYPRELVLKALKAGKSVVTANKALVAAHADELAAAADEQNVDLYFEAAVAAAIPVVGMLRRSLAGDQINRIFGIVNGTTNFILDAMATTGASYEDALAEATRLGYAEADPTADVEGHDAASKAAILASLGFHSRVKFNDVHCEGITQISADDITAAAKAGYTIKLLAICERLTNEDGSEQVSARVHPTLIPSSHPLASVSKSFNAIYVDAEAAGSLMFYGNGAGGAPTASAVLGDLVGAARNKVHGGRAPGENTYANLPVADFGDVPTRYHIDMQVKDRVGVLADLATRFADAGISLRTVRQEEVE…	DRVGVLADLATRFADAGISLRTVRQ
U3GVQ6	Corynebacterium argentoratense	MTDSKPVGVALLGYGTVGEAVYRLLAENRHHFVQRIGGDIEVRGVAVNDASKPRDGVPAELLTDDAVGLVERDDVDIVVEVIGGIDYPREIVLKALQAGKSVVTANKALVAAHSAELAAAADEAGVDLYYEAAVAAAIPVLGPLRRSLAGDQVKSVMGIVNGTTNFILDAMESTGASYDEMLAEAMRLGYAEADPTADVEGHDAASKAAILASLAFHTRVSYDDVYCEGISHITAEDIEAAKTAGYVIKLLAICERIVDAEGVEKVSARVHPTLVPKDHPLASVKKSFNAIFVDAEAAGQLMFYGNGAGGNPTASAVLGDLVGAARNKVHGGRAPGESTYANLPLADFGEVPTRYHLDMEVNDRVGVLADVAQQFAQRGISLLTVRQEGSDNGARLVVV…	DRVGVLADVAQQFAQRGISLLTVRQ
UPI00036AA420	Corynebacterium caspium	MSTEANKLQPAFNPGKGEGQAVGLAILGYGTVGSEVLRLLNKHSDSLAQRAGGPIQIKGVAVSDLSKPRAGVDPELLTDDAYSLINREDVDIVVELIGGIDYPRELVLAALKAGKSVVTANKALVAAHADELAAAADAAKVDLYFEAAVAAAIPVLGMLRRSLAGDQVQRISGIVNGTTNFILDAMDSTGATYEEAFAEASRLGYVEADPSADVEGYDAASKAAILASLAFHTRVKFDDVYCEGISKITADDIKAAKAAGQAIKLLATCELITNDSGESEISARVHPTLVNRSHPLASVSKSYNAVFVESEAAGELMFYGNGAGGAPTASAVIGDIVGATRNKVLGGRAPGDNTYANLAIADFGNVRTRYHIDMKVEDRTGVLAEIATICVENNISLRT…	DRTGVLAEIATICVENNISLRTVRQ
A0A658W6F5	Corynebacteriaceae	MNPDSQHHATFNPGKGEGSPVGIAILGYGTVGSQVLRLITENYNDFQHRAGGPLEVKGVAASSVGKHRGSLADQLGLLTDDARSLIARDDVDIVVEVIGGIDYPRELILEALHSGKSVVTANKALVAAHSEELAAAADEAGVDLYFEAAVAAAIPVLGPLRRSLAGDQIQSVAGIVNGTTNFILDAMDSTGASYDDILAEATCLGYAEADPTADVEGHDAASKAAILASLAFHTRVTYADVYCEGISKITADDINAAKEAGFTIKLLAICERLNVDGVEKVSARVHPTLVPRNHPLASVDKSFNAIFVEAEAAGRLMFYGNGAGGNPTASAVLGDIVGAARNKVFGGRAPGESTYADLPIAPFGEVPTRFHIDMEVEDRVGVLADLAKTFSNHGISLRT…	DRVGVLADLAKTFSNHGISLRTVRQ
UPI0013EBBB3D	unclassified Corynebacterium	MAENQAATTYGNGKGAGATVGIALLGMGTVGAEVFRLIHENAADFAQRIGGPVEVRGVAVSDTSKPRPGVPAELLTTDAHALVQREDVDVVVEVIGGIDYPRELVLAALNAGKSVVTANKALVAAHADELAAAADAAGVDLFFEAAVAAAIPVVGMLRRSLAGDKIKRISGIVNGTTNFILDAMESTGASYEDALAEATRLGYAEADPTADVEGHDAASKAAILASLGFYTRVTFDDVHCEGISSITAADIAAANQAGYSIKLLAICERLEGEDGREYVNARVHPTLVPKEHPLASVNQSYNAIFVEAEAAGSLMFYGNGAGGNPTASAVLGDVVGAARNKVHGGRAPEDNTYAALPLADFGQVSTRYHIDMDVADRTGVLAAISNVFADAGVSLRTVR…	DRTGVLAAISNVFADAGVSLRTVRQ
A0A6B8VWV3	Corynebacterium sp. 1959	MSDKSQQDHRSVGVAVLGHGTVGSEVLRLIGEYSEDLTHRIGGTLDIKGVAVSDLEKHKDSPAAHLMTTDAMSLIERDDVDIVVEVIGGIDYPRQLVLAALNAGKSVITANKALVAAHSAELDDAADRAGVDLYYEAAVAAAIPVIGPLRRSLAGDRVVAVKGIVNGTTNFILDAMDSTGASYDDMLAEATRLGYAEADPTADVEGHDAASKAAILASLAFHTRVTADDVYCEGISKITADDINAAKKAGQTIKLLAICERNGDKVSARVHPTLIPREHPLASVSQSFNAIFVEAEAAGRLMFYGNGAGGAPTASAVLGDLVGAARNKVHGGRAPGASTYANLEIADFGEVETRYHVDMDVDDQLGVLARIADQFSGAGISLRTVRQEEKGDNARLIVV…	DQLGVLARIADQFSGAGISLRTVRQ
A0A2U1T9L0	Corynebacterium sp. 2189	MTANNQSSFNPGKGTGEPVGVAVLGMGTVGTDVIRLMSENAEHFTHRIGGPLELKGVAVSDLSKERPGVDRDLLTDDARSLITRDDVDVVVEVIGGIDYPRELVLAALNAGKSVVTANKALVAAHADELAEAADAAGVDLYFEAAVAAAIPVVGMLRRSLAGDQINRIFGIVNGTTNYILDAMTSTGADYDDALAEATRLGYAEADPTADVEGHDAASKAAIMASLGFHTRVKFDDVHCEGITQITADDIEAAKKAGYVIKLLAICERITDSVGDESVSARVHPTLIPEAHPLASVNESYNAIYVDAEAAGSLMFYGNGAGGAPTASAVLGDLVGAARNKVHGGRAPGENTYAELPLTPFGDVPTRYHIDMSVVDRAGVLADLSARFSRKGISLRTVRQ…	DRAGVLADLSARFSRKGISLRTVRQ
A0A127NRB4	Corynebacterium	MTSQTKIRTGKGEGEAVGIALLGFGTVGAEVFRLLGENADAFAHRIGGPAEIRGVAVQNKNKLRPGVPKDLLTDDAKALVMRDDIDLVVEVIGGIDFPRELVLAALNAGKSVVTANKALVAAHADELAEAADNAGVDLYFEAAVAAAIPVVGMLRRSLAGDQIQRISGIVNGTTNFILDAMESTGASYADALAEATRLGYAEADPTADVEGHDAASKAAILASLGFHTRVTFDDVYCEGISNITAEDIAAAQQAGYSIKLLAICERLRDAEGNESVNARVHPTLVPKEHPLASVSKSYNAIFVEAEAAGSLMFYGNGAGGNPTASAVLGDVVGASRNIVHGGRAPGENTYANLPIADFGEVYTRYHIDMEVVDRTGVLSAISALFAKHNVSLRTVRQKD…	DRTGVLSAISALFAKHNVSLRTVRQ
A0A3R8PCJ8	Corynebacterium bovis	MTQTTQPTYNPGKGAGETVGVALLGLGTVGSEVLRILTDTGGEFASRVGGTLEVRGVAVSDLSKPRPGVDRDLLTDDAVGLVRRDDIDLVVEVIGGIDYPRRVVLAALQAGKSVVTANKALLAAHSPELFEAAEASGVDLFFEAAVAAAIPVVGPLRRSLAGDKVNAVMGIVNGTTNYILDAMYSRGAEYDEMLREATDLGYAEADPSADVDGYDAASKAAILASLAFHTRVSSDDVHCEGIRSVTAADIAAAKAAGCTIKLLAICERLVDDDGAESVSARVYPALVPVDHPLSSVTESYNAVFVEAEAAGRLMFYGNGAGGAPTASAVLGDIVGAARNIVLGGRAPGESTYAALPIADFGRVNTRYHVDMQVEDRVGVLAEVARLFADKGISLKTVRQ…	DRVGVLAEVARLFADKGISLKTVRQ
A0A7H0K2W1	unclassified Corynebacterium	MTDTTTSTFKPGKGAGATVGVAVLGMGTVGTEVLRLLEERKDEFAARIGGNLEVRGIAVSDLSKPRPGVSKDLLTDDALSLVKREDIDLVVEVIGGIDYPRQVVLAALRAGKAVVTANKALIAAHSEELSEAAEAQGVDLFFEAAVAAAIPVVGPLRRSLAGDKVDTVIGVVNGTTNFILDAMYSRGASYEEMLAEATALGYAEADPSADVDGYDAASKAAILASLAFHTRVTADDVHTEGIRTITVEDIEAAKAANSTIKLLAICERLVDEQGQESVSARVYPALVPTSHPLASVNESYNAVFVEAESAGRLMFYGNGAGGAPTASAVLGDVVAVSRNIVHGGRGPGESTYARLPIADFGDVLTRYHVDMHVDDKVGVLAEVSNVFSEQGVSIRAVRQ…	DKVGVLAEVSNVFSEQGVSIRAVRQ
A0A376C5G7	Corynebacterium	MTAATNNPGKGEGHKVGVAILGLGTVGTEVYRLLNEKAEDFERRIGGPVEVVGIAVSDKTKPRPNVDQDLLTDDAFSLVQRDDVDLVVEVIGGIDYPRRVVLEALRAGKSVVTANKALVAAHGEELSEAADSSGVDLFFEAAVAAAIPVVGPLRRSLAGDTVNTVMGIVNGTTNFILDAMDSTGADYDEMLAEATRLGYAEADPTADVEGHDAASKAAILASLAFHTRVTADDVHCEGITEITADDIAAAKSADCTIKLLATCERVTDESGKESISARVYPALIPRRHPLATVRESFNAVFIEAEAAGRLMFYGNGAGGNPTASAVLGDLVAAARNIVHGGRAPGDSTYANLPILDFGDVRTRYHIDLHVDDRVGVLADVARTFSDHSISLRTVRQEEG…	DRVGVLADVARTFSDHSISLRTVRQ
A0A1I2SJR5	Corynebacterium spheniscorum	MSQTPSTTANRTVGIAILGLGTVGSEVLRLIGVQADALAHRIGGGIEIKGVAVSDASRPREGVDPALLTEDAMSLINRDDVEIVVEVIGGIDYPRELVLAALRAGKSVVTANKALVAAHADELSAAADEAGVDLYFEAAVAAAIPVVGMLRRSLAGDQIQSIAGIVNGTTNYILDAMDTTGADYEEMLAEAMELGYAEADPTADVEGHDAASKAAILASLGFHTRVKYDDVYCEGISKITADDIKAARTAGYAIKLLAICEKLQGEDGRDYVSARVHPALVPREHPLASVSKSYNAIFVEAEAAGSLMFYGNGAGGAPTASAVLGDIVGAARNKVHGGRAPGDSTYANLPVADFGQVLTRYHIDMQVCDRTGVLADLAKIFAENNISMRAVRQEKSGDN…	DRTGVLADLAKIFAENNISMRAVRQ
A0A418Q6C7	Corynebacterium falsenii	MTETAQAAFKPGKGAGSTVGVALLGMGTVGAEVLRLLGERSDEFTARIGGPLEVRGIAVGDLSKPRPGVDRDLLTDDALGLVKRDDIDLVIEVIGGIDYPRQVVLAALRAGKSVVTANKALIAAHADDLAAAADESGVDLFFEAAVAAAIPVVGPLRRSLAGDKVNQVMGIVNGTTNFILDAMYHRGASYEEMLAEATELGYAEADPSADVDGYDAASKAAILASLAFHTRVSGENVHTEGIRDISVEDIDAAKAANSTIKLLAICERLVDDEGKESVSARVYPALVPTSHPLASVSESYNAVFVEAESAGRLMFYGNGAGGGPTASAVLGDVVAVARNIVHGGRGPGESTYAELPIADFGDVSTRYHVDMQVDDRTGVLAEVASVFAEQGVSLKTVRQ…	DRTGVLAEVASVFAEQGVSLKTVRQ
UPI0003734D58	Corynebacterium lubricantis	MTATTAPSSNGKVFDKSVGVAVLGMGTVGTEVLRLIAENPNAYANRIGGRIELKGVAVSDLSKPRPGVDPALLTDDAEALINRDDVDIVVEVIGGIEYPRKLILQALQAGKSVVTANKALVAAHASELGEAADKAGVDLYFEAAVAAAIPVVGMLRRSLAGDQIQRISGIVNGTTNFILDAMATTGATYEDALAEATRLGYAEADPTADVEGHDAASKAAILASLGFHTRVTFDDVHCEGITNITAEDIAAASEAGYTIKLLAICEKLVDENGNKSVNARVHPTLVPNEHPLATVDKSYNAIFVEAEAAGRLMFYGNGAGGAPTASAVLGDVIGAARNKVHGGRAPGENPYANHPIADFGEVTTRYHIDMNVVDRLGVLSLIADHFAKAGISLRTVRQE…	DRLGVLSLIADHFAKAGISLRTVRQ
A0A7C6MHS6	Actinomycetales bacterium	MTASYNPGKGEGQSVGVAILGLGTVGSEVLRLLGEKAEDFERRIGGPVEVRGVAVRDKSRPRPGVDPELLTDDAFALVERDDVDVVVEVIGGIDYPRQLVTAALRAGKSVVTANKALVAACGAELSEAAESTGADLFFEAAVAAAIPVVGPLRRSLAGDTVTKVVGIVNGTTNFILDAMDSTGADYDEMLAEATRLGYAEADPTADVEGHDAASKAAILSSLAFHTRVTADDVHCEGISNVSAEDIKAAKEAGFTIKLLATCERIVEEDGSEGISTRVYPALIPRRHPLATVRESFNAVFVEAEAAGNLMFYGRGAGGNPTASAVLGDLVAAGRNKVWGGRAPGDSTYANLPILDFGDVRTRYHIDLHIDDRLGVLADIARTFAEHNISLRTVRQEGAN…	DRLGVLADIARTFAEHNISLRTVRQ
A0A376CPH7	Corynebacterium	MTATSASFNQGKGIGQPVGVAVLGMGTVGTEVLRLLDENPKAYENRIGGPLELKGVAVSDLSKPRPGVDPALLTDDAESLVTRDDVDVVVEVIGGIDYPRKLILKALEAGKSVVTANKALVAAHADELAQAADKARVDLYFEAAVAAAIPVVGMLRRSLAGDQIQRISGIVNGTTNFILDAMTSTGATYEDALAEATELGYAEADPTADVEGHDAASKAAILASLGFHTRVTFDDVYCEGITKVTADDIAAATAAGYTIKLLAICEKLVDEDGNKSVNARVHPTLVPNEHPLATVDKSYNAIFVEAEAAGRLMFYGNGAGGAPTASAVLGDLIGAARNKVHGGRAPGENPYANHPIAEFGDVPTKYHIDMMVDDRVGVLADIAERFSAAGISLRTVRQE…	DRVGVLADIAERFSAAGISLRTVRQ
A0A5C4U754	Corynebacterium tapiri	MTVTDLNPNDTKTVGVAILGMGTVGTSVAQLLQENADEFAHRIGGPVEIKGIAVSDLSKTREGIDSNLLTDDARALCTRDDVDVVVEVIGGIDYPRELVLSALKAGKSVVTANKALVAAHADELAEAADEAGVDLYFEAAVAAAIPVVGMLRRSLAGDQIQRISGIVNGTTNFILDAMTSTGASYEDALAEATRLGYAEADPTADVEGHDAASKAAIMASLGFHSRVKFDDVHCEGITNITADDIAAASKAGYTIKLLAICERITDSEGKTAVSARVHPTLIPNSHPLSSVSESYNAIYVDAEAAGSLMFYGNGAGGAPTASAVLGDLVGAARNKVHGGLAPGENTYANYPVADFGEVPTRYHIDMTVNDRTGVLADLAARFSAHGISLRTVRQEEQER…	DRTGVLADLAARFSAHGISLRTVRQ
B1VFW5	Corynebacterium	MTDASAPTIRPGKGLDATIGVALLGMGTVGAEVYRLLNERADEFAARIGGPLEVRGVAVSDLSRPREGVDPELLTDDALSLVQREDIDLVIEVIGGIDYPRQVVNAALKAGKSVVTANKALIAAHSGELSEAAESTGADLFFEAAVAAAIPVVGPLLRSLAGDKIESVMGIVNGTTNYILDAMYERGASYDEMLAEATELGYAEADPSADVDGHDAASKAAILASLAFHSRVSSEDVHTEGIRNITTQDIEAARAAGCTIKLLALCDRVTQADGTPGVSARVYPALVPLSHPLASVSESYNAIFVEAESAGRLMFYGNGAGGGPTASAVLGDVVAVARNIIHGGRGPRESTYAALPIADFGDVVTRYHVDMLVEDRVGVLAEISNAFSKHNVSLKTVRQ…	DRVGVLAEISNAFSKHNVSLKTVRQ
A0A133ZFU9	Corynebacterium	MANNQAATTYGHGKGIGATVGIALLGMGTVGAEVFRLINENANDFEQRIGGPVAVRGIAVSDTSKERPGVPAELLTTDAHALINRDDVDVVVEVIGGIDYPRELVLAALRAGKSVVTANKALVAAHADELAAAANAAGVDLFFEAAVAAAIPVVGMLRRSLAGDKIQRISGIVNGTTNFILDAMETTGASYEDALAEATRLGYAEADPTADVEGHDAASKAAILASLGFYTRVTFDDVHCEGISKITAEDIEAADRAGYSIKLLAICERLTAADGTESVNARVHPTLVPKDHPLASVNKSYNAIFVEAEAAGSLMFYGNGAGGNPTASAVLGDLVGASRNKVHGGRAPEDNTYAHLPIASFGEVETRYHIDMEVADRTGVLAAISNVFAEFGVSLRTVR…	DRTGVLAAISNVFAEFGVSLRTVRQ
A0A096A3A5	Corynebacterium	MSTNNEATFNPGKGAGESVGVAILGLGTVGTEVLRLLGEKAEDFERRIGGPIEVKGVAVRDKSKPRPGIDPELITDDAFSLVERDDVDLVVEVIGGIDYPRRVVLAALRAGKSVVTANKALVAAHGAELSEAADSSGADLFFEAAVAAAIPIVGPLRRSLAGDTVNKVVGIVNGTTNFILDAMDSTGADYDEMLAEATRLGYAEADPTADVEGHDAASKAAILSSLAFHTRVTADDVHCEGISGITADDIAAAKAADCTIKLLATCERVKDEDGNEGISARVYPALIPRRHPLATVRESFNAVFIVAEAAGNLMLYGNGAGGNPTASAVLGDVVAAARNIVHGGRAPGDSTYAKLPILDFGDVRTRYHIDLHVDDRLGVLAEVARTFADHGISLRTVRQ…	DRLGVLAEVARTFADHGISLRTVRQ
A0A3G6J5D7	Corynebacterium choanis	MTATNTAHTAPATPVVGVALLGHGTVGRSVLQFIGESANDLTHRIGGRIEVRGVAVSNPDKHPDLDPQLVTTDAKALIERDDVDIVVEVIGGIEYPKELVLAALNAGKSVVTANKALVAACSAELGEAADRAGVDLYFEAAVAAAIPVVGPLRRSLAGDKVDTVMGIVNGTTNFILDAMDKTGASYDVMLQEAMDLGYAEADPTADVEGHDAASKAAILASLAFHTRVNFSDVHCEGISNVSAEDVAAAKAAGYTIKLLAICERITTDQGEEKVSARVHPTLVPISHPLASVSKSFNAVFVEAEAAGKLMFYGNGAGGAPTASAVLGDLVGAARNKVHGGRAPGESTYANLPIADFGEVTTRYHVDMNVADQVGVLAEIAKVFADHGVSLRTVRQEEHD…	DQVGVLAEIAKVFADHGVSLRTVRQ
A0A1L7CX62	Corynebacterium sphenisci DSM 44792	MTATTYNPGKGEGSPVGVAILGLGTVGAEVLRLLGERAGDFERRVGGPVEVRAVAVRDKSKPRPGVDPDLLTDDAFSLVEREDIDVIVEVIGGIDYPRRVVLAALKAGKSVVTANKALVAACGAELSDAAESTGADLFFEAAVAAAIPVVGPLRRSLAGDQVNKVVGIVNGTTNFILDAMDATGADYDDMLAEATRLGYAEADPTADVEGHDAASKAAILSGLAFHTRVTADDVHCEGITGITAEDIAAAKAADCTIKLLATCERVKGEDGTEGISARVYPALIPRRHPLATVRESFNAVFVEADAAGRLMFYGRGAGGNPTASAVLGDLVAAGRNKVFGGRAPGDSTYANLPILDFGEVTTRYHIDLHVDDRVGVLADIARTFADEGISLRTVRQEGA…	DRVGVLADIARTFADEGISLRTVRQ
A0A1L7CLC0	Corynebacterium flavescens	MSTAPQTSIRSGKGPGEAVGIALLGFGTVGAEVFRLLNENADAFAHRIGGPAEVRGVAVHNKNKLRPGVPAELLTDDAEALVRRDDIDLVVEVIGGIDYPRHLLLTALNAGKSVVTANKALVAAHADELAESADRAGVDLYFEAAVAAAIPVVGMLRRSLAGDQIRRISGIVNGTTNFILDAMETTGASYEDALAEATRLGYAEADPTADVEGHDAASKAAILASLGFYTRVTFDDVHCEGISQITADDIKAANKAGYSIKLLAICEVLIDESGKKSVNARVHPTLVPKDHPLASVSKSYNAIFVEAEAAGSLMFYGNGAGGNPTASAVLGDVVGASRNIVHGGRAPGENTYAHLPIADFGEVLTCYHIDMEVADRAGVLAAISEVFAQRGVSLRTVRQ…	DRAGVLAAISEVFAQRGVSLRTVRQ
Q4JUI3	Corynebacterium	MTEQKFKPGKGIGQTVGVALLGMGTVGAEVLRLLEERSDEFASRIGGPLEVRGIAVSNLSKPRPGVDPEKLTDDALSLVARDDIDLVIEVIGGIDYPREVVLAALRAGKSVVTANKALIAAHADELSAAADESGVDLFFEAAVAAAIPVVGPLRRSLAGDKVNQVMGIVNGTTNFILDAMYTRGASYDEMLAEATELGYAEADPSADVDGFDAASKAAILASLAFHTRVSGEDVHTEGIRDITVADIEAAKAANSTIKLLAICERLVDEEGKESVSASVYPALIPSSHPLSSVSESYNAVFVEAESAGRLMFYGNGAGGGPTASAVLGDVVAVARNIVLGGRGPGESTYASLPIANFGDVSTRYHVDMQVDDRLGVLAEVASVFSEQGVSLKTVRQEGL…	DRLGVLAEVASVFSEQGVSLKTVRQ
UPI000C083475	Corynebacteriaceae	MTEASTYSFRPGKGAGSTVGVALLGMGTVGAEVMRLIEERGDEFAARIGGRLEVRGVAVGDINKPRPGVSPDLLTDDALSLAQRDDIDLVIEVIGGIDYPREVVLAALQAGKSVVTANKALIAAHADELSAAADESGVDLFFEAAVAAAIPLVGPLRRSLAGDKVDAVMGIVNGTTNFILDAMYNRGASYDEMLAEATELGYAEADPTADVDGFDAASKAAILASIAFHTRVSSDDVHTEGIREISIDDIKAAKAANSTIKLLAICERLKDESGQESVSARVYPALVPLSHPLASVSESYNAVFVEAESAGGLMFYGNGAGGGPTASAVLGDVVAVSRNIVLGGRGPGESTYAELPIADFGEVETAYHVDMEVEDRVGVLAEVANAFSDNGVSLKTVRQ…	DRVGVLAEVANAFSDNGVSLKTVRQ
F8DZA0	Corynebacterium	MTDSTSQTTFNPGKGTGETVGVALLGLGTVGAEVLRLMRERRDEFAARVGGPLEVRGVAVSDVTKPREGVEKEILTDDALALVKRDDVDLVIEVIGGIDYPREVVLTALNEGKAVVTANKALIAAHADELSEAAEKAGKDLFFEAAVAAAIPVVGPLLRSLAGDKVNAIMGIVNGTTNFILDAMYERGASYDEMLQEATDLGYAEADPSADVDGFDAASKAAILASLAFHTRVAGSDVHTEGIRNITVEDIEAAKAADSTIKLLAICERLTNTEGQETVSARVYPALVPLNHPLASVSESYNAVFVESESAGRLMFYGNGAGGGPTASAVLGDTVAAARNIIHGGKGPGDSTYAELPIADFGEISTRYHVDMEVIDRIGVLAEVSNAFSERGVSLKTVR…	DRIGVLAEVSNAFSERGVSLKTVRQ
G7I0J4	Corynebacterium	MSSNVQDLNRTGKGEGQPVGIALLGFGTVGAEVFRLLTDYANDYTQRIGGPVEVRGIAVSDLAKKRPGVPDELITDDARGLIARDDVDLVVEVIGGIDYPRELVLAALNAGKSVVTANKALVAAHADELAAAADAAGVDLYFEAAVAAAIPVVGMLRRSLAGDHVQRISGIVNGTTNFILDAMETTGATYDDALAEATRLGYAEADPTADVEGHDAASKAAIMASLGFYTRVNFEDVYCEGISNVTSEDIAAANQAGYTIKLLAICERVTREDGTEAVNARVHPTLVPKEHPLATVSESYNAIFVEAEAAGSLMFYGNGAGGYPTASAVVGDIVGASRNIVHGGRAPEDNTYANLPIADAGEALTCYHIDMQVDERTGVLAAISSEFAANGVSLRTVRQ…	ERTGVLAAISSEFAANGVSLRTVRQ
A0A4P7QEW7	Corynebacterium endometrii	MTEQQVGKAQPRAAKGEGATVGVALLGYGTVGAEVFRLLGENRDAFAARIGGPAEIRGVAVSTLDKERPGVPRELLTTDAKALIARDDIDLVVEVIGGIDYPRELVLEALKSGKSVVTANKALVAAHADELADAAEAAGVDLYFEAAVAAAIPVVGMLRRSLAGDQIQRISGIVNGTTNFILDAMESTGASYDDALAEATRLGYAEADPTADVEGHDAASKAAIMASLGFHTRVKFEDVYCEGISSVTADDIKAANEAGYSIKLLAICERIQDESGVESVTARVHPTLVPQEHPLASVSKSFNAIFVEAEAAGSLMFYGNGAGGNPTASAVLGDVVGASRNIVHGGRAPGENTYANLPIADFGQVQTRYHIDMEVPDRTGVLATISNTFAAQGVSIRTV…	DRAGVLADLASRFAEKNVSISTVRQ
A0A1E7PMZ0	unclassified Corynebacterium	MTPTSADTVNSNYPGKGIGTPVGIAVLGKGTVGTEVLRLLKEFGPNLEQRIGGPIEVRGVAVSDVQKHKNAPEVQGVELTDDALSLVHRDDVDIVVELIGGIDYPRELVLEALKAGKSVVTANKALVAAHGSEIADAANAAGVDLYYEAAVAAAIPVVGMLRRSLAGDQVQRIAGIVNGTTNFILDAMATTGASYEDALAEATRLGYAEADPTADVEGHDAASKAAILASMGFHTRVTFDDVYCEGITNVTADDIEAAKQANQTIKLLAICERLVDEDGNTTAVNARVHPTLVPNEHPLATVDKSYNAIFVEAEAAGRLMFYGNGAGGAPTASAVLGDLVGAARNKVHGGRAPGDNPYADYKVVPFDDVPTRYHINMTIRDRAGVLADLASRFAEKNVS…	DRTGVLATISNTFAAQGVSIRTVRQ
A0A7G7CP55	Corynebacterium sp. Marseille-Q3630	MNATTQAAASNQKQDATISGGSSSGARAGSVGVALLGMGTVGAEVFRLLEENSNDFTHRIGGAVEIKGVAVSNMSKPRPGVPDELLTDDAHALINRDDVDVVVEVIGGIDYPRELVLAALKAGKSVVTANKALVAAHADELAAAADAADVDLYFEAAVAAAIPVVGMLRRSLAGDKIQRISGIVNGTTNFILDAMASTGASYDEALAEATRLGYAEADPTADVEGHDAASKAAIMASLGFHTRVKFEDVHCEGISAVTAKDIAAADQAGYVIKLLAICERLVAEDGSESVNARVHPTLVSKEHPLASVNESYNAIFVEAEAAGSLMFYGNGAGGNPTASAVLGDLVGAARNKVHGGRAPGENTYANLPLADFGEVTARYHIDMEVDDRAGMLAAVAQEF…	DRAGMLAAVAQEFAKSGVSIRTVRQ
A0A097IFD0	Corynebacterium doosanense CAU 212 = DSM 45436	MTAQETTTQPAGKPVGVAVLGMGTVGTEVVRLLRENADDFTHRIGGPVELRGIAVSDLGKDRPGIDRALLTDDALSLVNRDDVDIVVEVIGGIDYPRELILAALNAGKSVVTANKALVAAHADALSEAADNAGVDLYFEAAVAAAIPVVGMLRRSLAGDRIERIFGIVNGTTNFILDAMTSTGATYEDALAEATRLGYAEADPTADVEGHDAASKAAILASLGFHTRVNFDDVYCEGITRITAEDIDAATKVGYTIKLLAICEKITGDDGEEQVTARVHPTLIPSSHPLASVSKSYNAIYVDAEAAGSLMFYGNGAGGDPTASAVLGDLVGAARNKVHGGRAPGDSTYANLAVADFGDVPTRYHIDMLVNDRTGVLADIATRFSAKGISLRTVRQEEQE…	DRTGVLADIATRFSAKGISLRTVRQ
A0A076NMA4	Corynebacterium	MTVASAESRNGNYPGKGIGQAVGVAILGKGTVGTEVLRLIQEFSENLEHRIGGPLAVRGVAVSNVGKHKDAPEVQGIYLTDDATELINREDVDVVVEVIGGIDYPRKLVLAALQAGKSVVTANKALVAAHGSELADAANEAGVDLYYEAAVAAAIPVVGMLRRSLAGDQVQRISGIVNGTTNFILDAMASTGASYEDALAEATRLGYAEADPTADVEGHDAASKAAILASMGFHTRVTFDDVYCEGITKITAEDIAAAKKSNQTIKLLAICERLYDEDGNTTAVNARVHPTLVPNEHPLASVDQSYNAIFVEAEAAGRLMFYGNGAGGAPTASAVLGDLVGAARNKVHGGRAPAENPYADYKVVGFDEVPTRYHVNMTVDDRVGVLADLARNFADDGVS…	DRVGVLADLARNFADDGVSLSAVRQ
UPI0006610357	Corynebacterium falsenii	MTESAQTTFSPGKGAGATVGVALLGLGTVGAEVMRLLEERAEEFSARVGGPIEVRGVAVSDLAKPREGVSKDLLTDDALSLVKRDDIDLVIEVIGGIDYPRKVVLEALKAGKSVVTANKALVAAHADELAAAADESNVDLFFEAAVAAAIPVVGPLRRSLAGDKVDAVMGIVNGTTNFILDAMYNRGASYDTMLAEATELGYAEADPTADVDGLDAASKAAILASLAFHTRVNSEDVHTEGIRQISVEDINAAKAANSTIKLLAICERLKSEDGSESVSARVYPALIPTSHPLASVSESYNAVFVEAESAGRLMFYGNGAGGGPTASAVLGDVVAVARNIVLGGRGPGENTYASLPIAPFGEIETCYHVDMEVDDRVGVLAEVANAFSEKGVSLKTVRQ…	DRVGVLAEVANAFSEKGVSLKTVRQ
A0A0N8VZF8	Corynebacterium	MSTTSEVTAMSDVPQGREVGVAILGHGTVGSEVRRLMEANAEAFSHRIGGPLALRGVAVSNPTKHSRTLPKELLFDDAMELIAREDVDIVVEVIGGIEYPRKLVLAALNAGKSVVTANKALVAAHADELADAAEAAGVDLYFEAAVAAAIPVVGMLRRSLAGDQIERISGIVNGTTNFILDAMDETGASYDDMLAEATRLGYAEADPTADVEGHDAASKAAIMASLAFHTRVKASDVYCEGITKITAQDIEAAKNAGYTIKLLAICERIRSAAGEDSVSARVHPTLVRRDHPLASVNGSYNAVFVEAEAAGRLMFYGNGAGGNPTASAVLGDLVGAARNKVHGGRAPGESTYANLPLADFGQVPTRYHIDMHVRDRVGVLAEVAAVCAKNGISLRTVRQ…	DRVGVLAEVAAVCAKNGISLRTVRQ
A0A077HJT3	Corynebacteriales	MTSATAEGYNGNYPGKGIGTPVGIAVLGKGTVGTEVLRLISEFGPSLEQRIGGPIEVRGVAVSDVDKHKDAPEVQGLYLTDNARELVTRDDVDVVVELIGGIEYPRELVLEALNAGKSVVTANKALVAAHSAELADAANAAGVDLYYEAAVAAAIPVVGMLRRSLAGDQVQRISGIVNGTTNFILDAMASTGASYEEALAEATRLGYAEADPTADVEGHDAASKAAILASMGFHTRVTFDDVYCEGITQVTADDIAAAEQSNQTIKLLAICERLVDENGNTTGVNARVHPTLVPNEHPLATVDKSYNAIFVEAEAAGRLMFYGNGAGGAPTASAVLGDLVGAARNKVHGGRAPAENPYADYLVVAFDEVTTRYHINMSVNDRVGVLADLTNRFAKAGIS…	DRVGVLADLTNRFAKAGISLSAVRQ
A0A5J6ZB08	unclassified Corynebacterium	MTDNPSYSVRPGKGAGATVGVALLGLGTVGAEVLRLLEVRGDEFAARVGGRLEVRGVAVSDLSRPREGVDRELLTDDALSLVQRDDIDLVIEVIGGIDYPRQVVLAALNAGKSVVTANKALIAAHSAELSEAAENSGVDLFFEAAVAAAIPVVGPLLRSLAGDKVNAVMGIVNGTTNFILDAMYNRGASYDEMLAEATELGYAEADPTADVDGYDAASKAAILASLAFHTRVSSDDVHTEGIRSITTDDIAAAKAANSTIKLLAICERLKDAETGEESVSARVYPALVPVSHPLASVSESYNAIFVEAESAGGLMFYGNGAGGGPTASAVLGDVVAVSRNIVLGGRGPGESTYAALPIADFGSINTRYHVDMEVQDRVGVLAEVANAFSQHDVSIRTVR…	DRVGVLAEVANAFSQHDVSIRTVRQ
UPI0004003D33	Corynebacterium sputi	MTENTYNPGKGEGSPVGVAILGLGTVGAQVLRLLQERAEDFERRVGGPIEVRGVAVSDKSKPRPGVDPELLTDDAFTLIERDDVDIVVEVIGGIDYPRRVVLEALHAGKSVVTANKALVAAHGAELSDAADATGADLFFEAAVAAAIPVVGPLRRSLAGDQVNKVVGIVNGTTNFILDAMDSTGADYDEMLAEATRLGYAEADPTADVEGHDAASKAAILSSLAFHTRVTSDDVHCEGISSITAEDIAAANAADCTIKLLATCERVIQEDGSEGISTSVYPAFIPRRHPLATVRESFNAVFVEADAAGRLMFYGNGAGGNPTASAVLGDLVAAGRNKVFGGRAPGDSTYADLPILPFGEVETRFHIDLEVDDRIGVLADISRRLADNGISLRTVRQEGG…	DRIGVLADISRRLADNGISLRTVRQ
E0MX67	Corynebacterium	MDASNSELQLHSRTGKGEGETVGIALLGFGTVGAEVFRLLDENADAFAHRIGGPAEIRGIAIQNKNKLRPGVPSELLTDDAKALISRDDIDLVVEVIGGIDFPRELVLTALNSGKSVVTANKALVAAHADELAEAAERSGVDLYFEAAVAAAIPVVGMLRRSLAGDQIERISGIVNGTTNYILDAMESTGATYDEALAEATRLGYAEADPTADVEGHDAASKAAIMASIGFHTRVKFEDVHCEGITDITADDIAAANDAGYSIKLLAICERLSREDGSEVVNARVHPTLVAKEHPLATVSESYNAIFVEAEAAGSLMFYGNGAGGNPTASAVLGDVVGAARNIVHGGRAPGENTYANLPIADFGEVDTRFHIDMEVQDRAGVLEAISALFAQHGVSLRT…	DRAGVLEAISALFAQHGVSLRTVRQ
A0A6L5ELB8	Corynebacterium sp. zg331	MTTTGAQGCHEGKVEGREVGVAILGHGTVGSEVRRLMEANADAFRYRIGGPLALRGVAVSNPTKHSATLPEELLFDDAMELIAREDVDIVVEVIGGIDYPRQLVLAALNAGKSVVTANKALVAAHADELAAAAEAAGVDLYFEAAVAAAIPVVGMLRRSLAGDQIERVSGIVNGTTNFILDAMDQTGASYDDMLAEATRLGYAEADPTADVEGHDAASKAAIMASLAFHTRVKASDVYCEGITAITADDIAAAKDAGYTIKLLAICEKIRDKNGRESVSARVHPTLVRRDHPLVSVSGSYNAVFVEAEAAGRLMFYGNGAGGNPTASAVLGDLVGAARNKVHGGRAPGESTYANLAVADFGDVPTRYHIDMHVRDRVGVLAEISAVCARNGISLRTVRQ…	DRVGVLAEISAVCARNGISLRTVRQ
A0A364V9C8	Corynebacterium heidelbergense	MTNAAQSTAPQPAESSSGASAPSGFKPGKGAGATVGVALLGMGTVGSEVLRLINERSEEFASRIGGRLEVRGVAVGDLSKPRPGVDRELLTDDALSLVKRDDIDLVIEVIGGIDFPRQIVTTALRGGKSVVTANKALIAAHADELSEAADESGVDLFFEAAVAAAIPVVGPLRRSLAGDKVNAVMGIVNGTTNFILDAMYHRGASYAEMLAEATELGYAEADPTADVDGYDAASKAAILASLAFHTRVSGDDVHTEGIRDISVDDIDAAKAAGSTIKLLAICERLVDESTGTESVSARVYPALIPTTHPLASVSESYNAVFVEAESAGRLMFYGNGAGGGPTASAVLGDVVAVARNIVHGGRGPGESTYASLPIADFGDIQTRYHVDMEVVDRVGVLAE…	DRVGVLAEVANAFSAHNVSLKTVRQ
C4LJN0	Corynebacterium kroppenstedtii	MTQQTSYNTGKGAGETVGVALLGFGTVGQAAYRLMNEYADEFTERAGGPIEIRGVAVSDLSRPREGVDPDLLTDDAMSLVLRDDIDLVVEVIGGIDLPRKLVLAALRAGKSVVTANKALVAAHADELAEAADASGADLFFEAAVAAAIPVVGPLRRSLAGDRVNRVMGIVNGTTNFILDAMDESGASYDEMLAEATRLGYAEADPTADVDGYDAASKAAILASIAFHTRVSADDVYREGVREITAADIASAKAVGCTIKLLALCERLVDSDGKESVSARVYPALVPRNHPLASVSQSFNAVFVEAEAAGRLMFYGNGAGGNPTASAVLGDVIGASRNIVLGGRAPGESVYASLPIASFGSIDTRYHVVMHVKDQVGVLADVAKCFANRGISLKTVRQEG…	DQVGVLADVAKCFANRGISLKTVRQ
C3PFP0	Corynebacteriaceae	MTTTNRSKKPEGEPVGIALLGFGTVGAEVFRLVQENADAFAHRIGGPVEIRGVAVHNKNKLRPGVPEELLTDYAKALVLRDDIDLVVEVIGGIDFPRELVLAALNAGKSVVTANKALVAAHADELAEAADRADVDLYFEAAVAAAIPVVGMLRRSLAGDKIQRISGIVNGTTNFILDAMESTGASYEDALAEATRLGYAEADPTADVEGHDAASKAAILASLGFYTRLTFDDVYCEGISKITADDITAANQAGYSIKLLAICERLVDEETGAESVNARVHPTLVPKEHPLASVSQSYNAIFVEAEAAGSLMFYGNGAGGNPTASAVLGDVIGAARNIVHGGRAPGENTYANLPIAEFGEVETRYHVDMEVEDRTGVLSAISGVFARHGVSLRTVRQEDG…	DRTGVLSAISGVFARHGVSLRTVRQ
U2GPG9	Corynebacterium	MRNNMVANSPTYTENNAGKPVGIAVLGMGTVGTEVIRLLAENSEDFRQRVGGPLELRGVAVDDTSKPRRGVDPEMITGDAHALIARDDVDVVVELIGGIEYPRELVLAALRAGKSVVTANKALVAAHADELAQAAEESGVDLYFEAAVAAAIPVVGMLRRSLAGDQIQRISGIVNGTTNFILDKMITEGMGYDEALQIATDLGYAEADPTADVDGHDAASKAAIMASLGFYTRVNFKDVHCEGIRDITAADIAAADKAGYVIKLLGICEKITDDQGNDAVNARVHPTLVAKDHPLASVNESYNAIFVEAEAAGSLMFYGNGAGGDPTASAVLGDLVGASRNKVHGGRAPGDNTYANLPIADFGEVHTRYHIDMEVVDRAGVLSDLSATFAQQGISLRTV…	DRAGVLSDLSATFAQQGISLRTVRQ
A0A0F6TAA6	Corynebacterium camporealensis	MTSQAQVRTGKGEGETVGVALLGFGTVGAEVYRLLGENSEAFTHRIGGPAEIRGIAVHNKNKQRPGVPAELLTDDAKSLVLRDDIDLVVEVIGGIDYPRELVLTALNAGKSVVTANKALVAAHADELAEAAENSAVDLYFEAAVAAAIPVVGMLRRSLAGDQIQRISGIVNGTTNFILDAMESTGASYEDALAEATRLGYAEADPTADVEGHDAASKAAIMASLGFHTRVKFEDVHCEGISTITADDIEAAQEAGYSIKLLAICEHLVNEETGEESVNARVHPTLVPQEHPLASVNKSFNAIFVEAEAAGELMFYGNGAGGNPTASAVLGDLVGASRNIIHGGRAPGENAYANLPLADFGDVRTCFHINMEVADRTGVLAAISNVFADHDVSLRTVRQE…	DRTGVLAAISNVFADHDVSLRTVRQ
C0XPG4	Bacteria	MTVSSAESRNGNYPGKGIGEPVGVAILGKGTVGTEVLRLLAEFSDNLEHRIGGPIEVRGVAVSNLDKHKDAPEVAGIYLTDNARELIDRDDVDVVVELIGGIDYPRELVLEALKNGKSVVTANKALVAAHADELSDAANAAGVDLYYEAAVAAAIPVVGMLRRSLAGDQVQRISGIVNGTTNFILDAMATSGMSYEDALAEATRLGYAEADPTADVEGHDAASKAAILASMGFHTRVTYDDVYCEGITKITAEDIAAAKQSNETIKLLAICERLLDDAGNTVGVNARVHPTLVANDHPLASVDKSYNAIFVEAEAAGRLMFYGNGAGGAPTASAVLGDLVGAARNKVHGGRAPAENPYANYEVVGFGEVHSRYHINMTVNDRVGVLADLSRMFAEAGIS…	DRVGVLADLSRMFAEAGISLSAVRQ
A0A1J5V924	unclassified Corynebacterium	MSVESVESRNGNYPGLGIGQPVGVAILGKGTVGSEVLRLIQEFSDNLEQRIGGPLEVRGVAVSNVEKHKNAPEVQGIELTDDARSLITRDDVDVVVEVIGGIDYPRELVLTALKAGKSVVTANKALVAAHGSELADAANEAGVDLYYEAAVAAAIPVVGMLRRSLAGDQVQRISGIVNGTTNFILDAMASTGATYEEALAEATRLGYAEADPTADVEGHDAASKAAILASMGFHTRVTFDDVSCEGITKITAEDIDAAKQSNQTIKLLAICERLYDEDGKTKAVNARVHPTLIPNDHPLASVDKSYNAIFVEAEAAGRLMFYGNGAGGAPTASAVLGDLVGAARNKVHGGRAPAENPYANYPVVGFDEVATRYHVNMTVNDRVGVLAELTRKFAEANVS…	DRVGVLAELTRKFAEANVSLSAVRQ
UPI0003B304AF	Corynebacterium massiliense	MLTSSVAQAPIRAGKGEGETVGIALLGFGTVGSEVFRLLQENADAFTHRIGGPAEVRGVAVSHVGNKPRPGVPKDLLTDDAAGLVTRDDIDLVVEVIGGIDFPRELVLTALNAGKSVVTANKALVAARADELAAAAEATGADLYFEAAVAAAIPVVGMLRRSLAGDQVERISGIVNGTTNFILDAMEATGASYDDALAEATRLGYAEADPTADVEGHDAASKAAIMASLAFHTRVNFDDVYCQGISDITAGDIQAANEAGFSIKLLAICERLRRDDGTEAVNARVHPALVRKEHPMASVSESYNAIFVESEAAGELMFYGNGAGGNPTASAVLGDVVGAARNIVHGGRAPGENTYANLPIASFGEVRTKFHIDMEVSDKLGVLKEVAGVFARRDVSLRT…	DKLGVLKEVAGVFARRDVSLRTVRQ
X5DSY1	Corynebacterium	MADQADNNAAAPTVGVALLGMGTVGTEVLRILQEDAQDFTARTGGPIEVRGIAVSDLSKPRPGVSSELLTDDAFGLVNREDIDLVIEVIGGIDYPRTVVLAALRAGKSVVTANKALVAAHAGELSEAADSSGADLFFEAAVAAAIPVVGPLRRSLAGDRVNQVMGIVNGTTNFILDAMYKRGASYDEMLAEATALGYAEADPSADVDGYDAASKAAILANLAFHSPVGSDDVHVEGIRSINVADIEAAKAAGCTIKLLAICERLVDDEGQESVSARVYPALIPLDHPLSSVSESFNAIFVVAEYAGRLMFYGNGAGGAPTASAVLGDVVAAARNIVHGGRAPGMSTYANLPVGDFGSVRTRYHVDMVVDDRPGVLAEVASTFSVQGVSLKTVRQEDAGD…	DRPGVLAEVASTFSVQGVSLKTVRQ
A0A2S0WDH5	Corynebacterium sp. 2184	MTFSSPQPTPVSNAEGRNGNYPGKGIGEPVGVAVLGKGTVGTEVLRLLAEFSDNLAQRIGGPIEVRGVAVANVDKHVGSPEVAGIEVTDDARSLIAREDVDIVVELIGGIDYPRELVLEALKAGKSVVTANKALVAAHADELSEAANDAGVDLYYEAAVAAAIPVVGMLRRSLAGDQVQRISGIVNGTTNFILDAMATTGMSYADALAEATRLGYAEADPTADVEGHDAASKAAILASMGFHTRVTYDDVYCEGITKITAEDIDAARQSNQTIKLLAICERLVDASGETTGVNARVHPTLVPNEHPLATVDKSYNAIFVEAEAAGRLMFYGNGAGGAPTASAVLGDLVGAARNKIHGGRAPAENPYANYPVVAFGEVDTRYHINMTVNDRIGVLADLAR…	DRIGVLADLARTFSESGVSLSAVRQ
D7WDG4	Corynebacterium genitalium ATCC 33030	MTSQTTHSAEGHNGNYPGKGIGQPVGVAVLGMGTVGTEVLRLISEFSSNLEQRIGGPIDVRGVAVSDLGKRREVLDLFPDIALTDNALELIDRDDIDVVVEVIGGIEYPRQCVLAALKAGKSVVTANKALIAAHADELSDAANEAGVDLYYEAAVAAAIPVVGTLRRSLAGDQIQRISGIVNGTTNYVLDAMASTGMSYDEALAEATRLGYAEADPTADVEGHDAASKAAILASMGFHSRVTYDDVHAEGITNITAEDIEAAKDAGFTIKLLAICERLFDDAGNTTSVAARVHPTLVPNEHPLASVDKSYNAVFVEAEAAGRLMFYGNGAGGAPTASAVLGDLVGAARNKIHGGRAPADNPYAHYPVADFGDVPTRYHIDMSVVDRAGVLADISRRFAD…	DRAGVLADISRRFADAGISISAVRQ
A0A1N7ITK7	Corynebacterium	MTALSAEGRNGNYPGKGIGQPVGVAVLGMGTVGTEVLRLINEFSGSLENRIGGPIDVRGVAVSDLSKKREVLEKFPDITLTDNARELIDRDDIDVVVEVIGGIDYPRELVLAALNAGKSVVTANKALIAAHADELSDAANAAGVDLYYEAAVAAAIPVVGMLRRSLAGDQVQRISGIVNGTTNFVLDAMASTGASYEEALAEATRLGYAEADPTADVEGHDAASKAAIMASMGFHSRVTYDDVHAEGITNITADDIAAAAEAGFTIKLLAICERLIDDVGNTSVSARVHPTLVPNDHPLATVDKSYNAVFVEAEAAGRLMFYGNGAGGAPTASAVLGDLVGAARNKILGGRAPAENPYAHYPVADFGDVPTRYHIDMSVVDRAGVLAEISRRFAAQDIS…	DRAGVLAEISRRFAAQDISISAVRQ
UPI000832857A	Corynebacterium bouchesdurhonense	MSLEHAAAVESNGNYPGKGIGQPVGVAVLGKGTVGTEVLRLIAEFSSNLEHRIGGPIEVRGVAVSNVDKHKNAPEVQGLYLTDDAHELIDRDDVDVVVEVIGGIDYPRELVLKALRSGKSVVTANKALVAAHGSELADAANEAGVDLYYEAAVAAAIPVVGMLRRSLAGDKVERIAGIVNGTTNFILDAMASTGASYEDALAEATRLGYAEADPTADVEGHDAASKAAILASMGFHTRVTFDDVYCEGITNITAEDIAAAKRANQTIKLLAICERLYDEHGETRAVNARVHPTLVPNDHPLATVDKSYNAIFVEAEAAGRLMFYGNGAGGAPTASAVLGDLVGAARNKIHGGRAPAENPYADYPVVGFEEVTTRYHINMTVNDRVGVLADLARQFANSN…	DRVGVLADLARQFANSNVSLSAVRQ
I7JVX8	Corynebacterium otitidis ATCC 51513	MTSSENNKPVGVAILGLGTVGSQVLRLLGEHETDFTARIGGEVQVRGVAVSDASKPREGVDPSLIIDKPEELIDREDVDIVVEVIGGIDYPRELVLRALRAGKSVVTANKALVAAHAAELSAAADEAGVDLFYEAAVAAAVPVVGMLRRSLAGDKIVRISGIVNGTTNFVLDAMDSTGASYEDALAEATRLGYAEADPTADVEGHDAASKAAIMAALGFHSRVTFDDVHCEGITGITAADISAAKEAGQTIKLLSICERIVDEDGREAISARVHPTLVDRSHPLASVSESYNAIFVESEAAGQLMFYGNGAGGNPTASAVLGDLVGAARNKVHGGRAPGESTYADLPVADFGQVTTRRQIDMTVRDRAGVLAVISQTFSEHGISLQTVRQEAAENGARL…	DRAGVLAVISQTFSEHGISLQTVRQ
A0A2Z3YNE8	Corynebacterium	MAEQNTDSTGVPTVGVALLGMGTVGREVLRILGQAESDFTARIGGRLEVRGIAVSDLSKPREGVDASLLTDDALSLVRRDDIDLVIEVIGGIDYPRTVVLNALRAGKSVVTANKALVAAHAIELSDAADSSGADLFFEAAVAAAIPVVGPLRRSLAGDKVNTVMGIVNGTTNFILDAMDKRGASYDEMLAEATALGYAEADPSADVDGFDAASKAAILASLAFHSPVSFDDVHCEGIRNITAEDIRAAKAAGCTIKLLAICERLVDGQGGESVSARVYPALVPLTHPLATVSDSFNAIFVVAEYAGRLMFYGNGAGGAPTASAVLGDVVAAARNVVHGGRAPGMSTYANLPVADFGEVRTRYHVDMKVQDRPGVLAEVASTFSAHGVSIKTVRQEEDSD…	DRPGVLAEVASTFSAHGVSIKTVRQ
A0A1Q2HW58	Corynebacterium	MSVVSAESNGNYPGKGVGEPVGVAILGKGTVGTGVLRLLSEFSHNLEQRIGGPLEVRGVAVSNVDKHKDAPEAAGLYLTDNALELIERDDVDVVVEVIGGIDYPRELVLKALRAGKSVVTANKALVAAHGSELADAANEAGVDLYYEAAVAAAIPVVGMLRRSLAGDQVQRISGIVNGTTNFILDAMASTGASYEDALAEATRLGYAEADPTADVEGHDAASKAAILASMGFHTRVTFDDVYCEGITGITAEDIAAAAKANQTIKLLAICERLVNEDGTTRAVNARVHPTLVPNEHPLASVDKSYNAIFVEAEAAGRLMFYGNGAGGAPTASAVLGDLVGAARNKIHGGRAPAENPYANYDVVGFEEVETRYHVNMTVNDRVGVLADLARMFSEADVSL…	DRVGVLADLARMFSEADVSLSAVRQ
A0A3D4SYA8	Corynebacterium nuruki	MADQNNNATGSGNHTVGVALLGMGTVGREVLRILGEAETDFTARIGGRLEVRGIAVSDLSRPREGVDPALLTDDAMGLATRDDIDLVIEVIGGIDYPRTVVLAALKAGKSVVTANKALVAAHANELQEAADSSGADLFFEAAVAAAIPVVGPLRRSLAGDKVNVVMGIVNGTTNFILDAMDKRGASYDEMLAEATELGYAEADPSADVDGYDAASKAAILANLAFHSPVSFDDVHCEGIRNITSDDIAAARSANCTIKLLAICERLVDDNGAESISARVYPALVPRDHPLATVSESFNAIFVIAEHAGRLMFYGNGAGGAPTASAVLGDVVAAARNVVHGGRAPGMSTYANLPIADFGQVRTRYHVDMTVQDRPGVLAEVASTFSANGVSIKTVRQEEG…	DRPGVLAEVASTFSANGVSIKTVRQ
A0A0Q1AI93	Corynebacterium lowii	MSTTSEVSAKPEAQGREVGVAILGHGTVGSEVRRLMEENAQDFAHRIGGPLALRGVAVSNPTKHSRTVPEELLFDDAMELIARDDVDVVVEVIGGIDYPRQLVLAALNAGKSVVTANKALVAAHADELAEAADKAGVDLYFEAAVAAAIPVVGMLRRSLAGDQVERISGIVNGTTNFILDAMDNTGASYDNMLAEATRLGYAEADPTADVEGHDAASKAAILASLGFYTRVNFSDVHCEGITGITADDIEAAKNAGYTIKLLAVCERITDAEGTESVSARVHPTLVRRDHPLASVSGSYNAVFVEAEAAGRLMFYGNGAGGNPTASAVLGDLVGAARNKVHGGRAPEENTYASLPLADFSVVPTRYYINMRVRDRAGVLAELSAICAKHGISLRTVRQE…	DRAGVLAELSAICAKHGISLRTVRQ
A0A1H1Q809	Corynebacterium	MTTTHAENRNGNYPGKGVGGAVGVAILGKGTVGTEVLRLLGEFSDNLEQRIGGRIEVRGVAVSNLDKHKDAPEVQGLTLTDDARSLITRDDVDVVVELIGGIDYPRELVLESLKNGKSVVTANKALVAAHADELSQAANEAGVDLYYEAAVAAAIPVVGMLRRSLAGDQVQRISGIVNGTTNYILDAMTTTGMSYEDALAEATRLGYAEADPTADVEGHDAASKAAILASMGFHTRVTYGDVHCEGITQITPADIEAAKKSDETIKLLAICERLTDDNGATVGVNARVHPTLVPNEHPLAAVDKSYNAIFVEAEAAGRLMFYGNGAGGAPTASAVLGDLVGAARNKVHGGRAPADNPYADYPVVDFGEVSTRYHINMTVNDRVGVLADLARTFADAGVS…	DRVGVLADLARTFADAGVSLSAVRQ
UPI00037A96A1	Corynebacterium ulceribovis	MTETAPKNTKTPVGLAILGSGTVGSEVVRLLDEYRFDLENRIEGSYEIKGVAVRDMSKPRPGVPAELLTDDAISLINRDDVDVVVEVIGGIDYPRELVLKALQAGKSVVTANKAMIAAHSAELHDAAKAAGVDLYYEAAVAAAIPVVGMLRRSLAGDRVSSITGIVNGTTNYILDAMDSTGADYDEMLQKAMELGYAEADPTADVEGHDAASKAAILSSLAFHSRVSADSVYCEGISKITADDFEAARAIDCTIRLLATCERIKDEDGQESISTRVYPALIPNRHPLASVRESFNAVFVEAEFAGSLMFYGRGAGGAPTASAVLGDIVGAARNRVHGGRAPGESSYANLPTKEFGEVLTRYHVDLNIEDRIGVLADVADTFAEYGISLRTVRQVDSDPG…	DRIGVLADVADTFAEYGISLRTVRQ
UPI00037D80C7	Corynebacterium capitovis	MTARYAEGRNGNYPGKGIGQEVGVAILGKGTVGSEVLRLISEFSENLENRIGGPIAVRGVAVSDVSKHQGSPGLENLQLTDDARSLIDRDDVEVVVELIGGIDYPRELVLQALNAGKSVVTANKALVAAHADELSRAANEAGVDLYYEAAVAAAIPVVGMLRRSLAGDQIQRISGIVNGTTNFILDAMATTGMSYEDALAEATRLGYAEADPTADVEGHDAASKAAILASMGFHTRVTYDDVYCEGITKITADDIAAARQSNETIKLLAICERLVDDTGATTGVNARVHPALVPNDHPLASVDKSYNAIFVEAEAAGRLMFYGNGAGGAPTASAVLGDLVGAARNKIHGGRAPADNPYADYPVVEFGEVLTRYHINMTVNDRVGVLSDLAREFAEAGVS…	DRVGVLSDLAREFAEAGVSLSAVRQ
A0A1L7CT80	Corynebacterium	MGIALLGYGTVGSEVLRLMTENSEALEHRIEGPFELKGVAVSDASKPREGVDPELITEDARSLVLRDDVDVVVEVIGGIDYPRELVLSALNAGKSVVTANKALVAAHADELAAAADANNVDLFYEAAVAAAIPVVNMLRRSLAGDQIRRISGIVNGTTNFILDAMDATGADYEAALAEATRLGYAEADPTADVEGHDAASKAAILASMGFYTRVRFSDVSCEGITGVTAEDIEAAKAAGDTIKLLAICEKITGEDGTVSVSARVHPTLVPREHPLASVSGSYNAVFVEAEGAGDLMFYGNGAGGAPTASAVLGDVVGAARNKYLGGHAPKDLTYADLPIADPGDVPTRYHIDLRVHDRVGVLADLARTCASRGISLRTVRQEEGYEVDGHEAARLILVT…	DRVGVLADLARTCASRGISLRTVRQ
G0HEX9	Corynebacterium	MAELNTESTTPTVGVALLGMGTVGREVLRILGEAEQDFTARIDGRLEVRGVAVSDLSKPREGVDPALLTDDALGLVKRDDIDLVIEVIGGIDYPRTIVMAALNAGKSVVTANKALVAAHAMELADAADASGADLFFEAAVAAAIPVVGPLRRSLAGDKVNAVMGILNGTTNFILDAMDKRGASYDVMLAEATELGYAEADPSADVDGYDAASKAAILASLAFHSPVGFDDVHCEGIRNITADDIAAAKAAGCTIKLLGICERLVDEESGDESISARVYPALVPLSHPLATVSESFNAIFVIAEHAGRLMFYGNGAGGAPTASAVLGDVVAAARNVVHGGRAPGMSTYANLPIADFGAVRTRYHVDMTVQDRPGVLAEVASTFAAHGVSIKTVRQEENVD…	DRPGVLAEVASTFAAHGVSIKTVRQ
A0A075TVN8	Corynebacterium atypicum	MTMPSPQASGNSYTFDGTASARDRRPVGIALLGYGTVGSEVLRLLKSNEETLEHRIEGPIELKGVAVSDASKPRTGVDPELVTEDAMGLILRDDVDVVVEVIGGIEYPRKLVLAALEAGKSVVTANKALVAAHADELARAADEHGVDLYYEAAVAAAIPVVGMLRRSLAGDQIQRVSGIVNGTTNFILDAMDSTGAEYSETLAEATELGYAEADPTADVEGHDAASKAAILASMAFHSRVKFADVSCEGITQITAEDIEAAKEAGYTIKLLAICEKIVDASGQPAVSARVHPALVSREHPLASVSGSYNAVFVEAEAAGNLMFYGNGAGGAPTASAVLGDVVGAARNKYLGGRAPKDLTYAQLPLAQFGDVPTRYHIDLRVHDRVGVLADLAATCASRG…	DRVGVLADLAATCASRGISLKAVRQ
A0A0D0LAK9	Rhodococcus	MSPVDKPIGVAVLGMGNVGSEVVRILLEHATDLTARVGAPLILRGVAVRDLDKDRGIDPELLTTDVDALVARDDVDLVVEVLGGIEPARELILAALNAGKSVVTANKALLAEYTGELADAAEKHRADLYFEAAVAGAIPVVRPLMQSLAGDRVNRVVGIVNGTTNFILSAMDETGADYADTLAEAGRLGYAEADPTADVEGYDAAAKAAILASLAFHTRVTSADVYREGISSITASDIATARAFDCTVKLLALCERVTDDEGNDRISVRVYPSLVPLSHPLASVSGAFNAVVVEAEAAGRLMFYGQGAGGAPTASAVMGDLVMAARNKFYGGRGPGESTYAKLPVAPMGDTPTRYHVNMQVADRAGVLSAVAAEFAKNDVSISTVRQEGASEHARLVVV…	DRAGVLSAVAAEFAKNDVSISTVRQ
A0A7C6YB48	Actinomycetales bacterium	MSDAAASVRPVGVAVLGMGTVGTEVIRYMTEHSDELTARIGGPLALRGVAVRDLSRDRGLDTALLTADAESLVVRDDVDVVVELMGGIDVPRPLLLEALRRGKSVVTANKALLAEYTDELAEAADGSGADLYFEAAVAGAIPVIGPLRRSLAGDQIERVVGIVNGTTNYILSEMESTGADYAETLAEAGRLGYAEADPTADVEGYDAAAKAAILASIAFHTRVTAADVYREGISRITSDDIESARDMDCTIKLLAICEKVTRPEGGQAVSARVYPALLPLTHPLASVNGAYNAVVVEAEAAGRLMFYGQGAGGAPTASAVLGDLVAAARNKVLRGRAPGESTYAALPVAPMGEVSTRYHVRLRVADRQGVLAQVAAEFSTHGVSIAQVRQTEVEAPEGV…	DRQGVLAQVAAEFSTHGVSIAQVRQ
A0A0M4MKG4	Lawsonella clevelandensis	MTREAHTELCQSEVGVAILGMGTVGTEVVRLLNEHGDSFTHRIGAPVVIRGIAVRDTSRDRGVDPSLITDDAQALVDRPDVDVVVEVIGGIEGSRQLLLSALKQGKSVVTANKALVAAHAAELAAAADESQVDLYFEAAVAGAIPIIGPLKRSMAGDEIQRVMGIVNGTTNFILSAMDETGADYAETLAEAGRLGYAEADPTADVEGFDAASKAAILSTLAFHSRVTANDVYREGITKITQQDIKSARKLNCTIKLLAVCERIISEDGSQSVSARVYPALVPLTHQLATVNGAFNAVFLEAESAGQIMFYGPGAGGAPTASAVLGDLVAASRNVVHGGRAPGDNTYANLPIAEFGDVQTRYLVNMHVVDEKGTLSKVAEVFANHDISIATVHQDDVVEN…	DEKGTLSKVAEVFANHDISIATVHQ
A0A3D9T730	Rhodococcus sp. OK269	MTTKPIGIAVLGLGNVGSEVVRILTENAEDLAARVGAPLEIRGIAVRRIDGDRGVDASLLTADPEALVNREDVDIVVEVLGGIDVPRKLILSALEKGKSVVTANKALLAEYTGELADAAEKSRADLYFEAAVAGAIPVVRPLMQSLAGDRVTKVAGIVNGTTNFILSAMDETGADYSETLAEAGRLGYAEADPTADVEGYDAASKAAILASIAFHTRVTASDVYREGISNITSADLEMARSLDCTVKLLAICERITTTKGKERISARVYPALVPRDHPLATVNGAFNAVVVEAEAAGRLMFYGQGAGGAPTASAVLGDLVMAARNKFYGGRGPLESKYAKLKIAPMGDILTRYYVSMQVADKAGVLASVAEEFSKRGVSISTVRQQGADAGARLVVVTH…	DKAGVLASVAEEFSKRGVSISTVRQ
A0A1G8LVC5	Rhodococcus triatomae	MSESAHRAIGVAVLGLGNVGSEVVRILREHSADLEARVGAPLELRGVAVRTVGADRGVPEELLTTDAEALVARADVDLVVEVIGGIDLPRKLILSALTSGKSVVTANKALLADHTGELAEAAEAQNVDLYFEASVAGAIPVIRPLTQSLAGDRVTKVAGIVNGTTNFILSAMDETGADYADTLAEAGRLGYAEADPTADVEGFDAAAKAAILASIAFHTRVTAADVYREGISRITAADLEAARALDCTVKLLSICERISGPDGRERISARVYPALVPLQHPLASVNGAFNAVFVEAENAGRLMFYGQGAGGAPTASAVMGDLVMAARNRVNGGRGPRESKYANLEVAPIGDIPTRYYVNMQVTDKAGVLSAVAAEFAQHGVSISTVRQEGAGEGAHLVV…	DKAGVLSAVAAEFAQHGVSISTVRQ
UPI00083148C8	Millisia brevis	MTDGRGFARPIGVAVLGFGNVGTEVVRILTDHASDLEARVGAPVVLRGVAVRRTDVERQIDPDLLTTDAEALVARDDVDIVVEVIGGIDPPRELILAALNGGKSVVTANKALLADYTGELAEAAERHRADLYFEAAVAGAIPVVRPLMQSLAGDRVERVVGIVNGTTNFILSAMESGDADYEVVLKEAQQLGYAEADPTADVEGYDAAAKAAILASLAFHTRVTAADVYREGISNITSEDFQTAKALGCTVKLLALCERLVDSDGKERISARVYPAFIPLEHPLASVSGAFNAVVVEAEAAGRLMFYGQGAGGAPTASAVLGDLVMAARNKVYGGRGPGESTYAKLPTAPIGETPTRYHVNMQVTDRAGVLSTVAAAFAEHEISISTVRQEGTGNDARL…	DRAGVLSTVAAAFAEHEISISTVRQ
C1AW15	Rhodococcus	MTSESAHRAIGVAVLGLGNVGSEVVRILREHSEDLEARVGAPLELRGVAVRRPGKDRGIPEELQTTDAESLVARDDVDLVVEVIGGMDLPRKLILSALNSGKSVVTANKALLADHTGELAEAAELHNVDLYFEAAVAGAIPVIRPLIQSLAGDRVNKVAGIVNGTTNFILSAMDETGADYAATLAEAGRLGYAEADPTADVEGYDAAAKAAILASIAFHTRVTAADVYREGISKITAADLTSARALDCTIKLLSICERITTPEGKERISARVYPALVPLEHPLASVNGAFNAVVVEAENAGRLMFYGQGAGGAPTASAVMGDLVMAARNKVNGGRGPRESKYAKLKIAPIGDIPTRYYVNMQVADKAGVLSAVAAEFSQHGVSISTVRQEGAGDGARLV…	DKAGVLSAVAAEFSQHGVSISTVRQ
A0A0K2YBW3	Rhodococcus	MTEPNTAAIGVAVLGLGNVGSEVVRIIRENAADLESRIGAPLVVRGIAVRRIDGDRGVPEGLLTTDADSLVARSDVDLVVEVIGGIEVPRKLILAALNSGKSVVTANKALLAEYTGELAEAAEKQNADLYFEAAVAGAIPVIRPLTQSLAGDRVNKVAGIVNGTTNFILSAMDETGADYADTLAEAGRLGYAEADPTADVEGFDAAAKAAILASIAFHTRVTAADVYREGISSITSADLEAAKSLGCTVKLLSICERIVAADGTERVSARVYPSLVPLDHPLASVNGAFNAVVVEAEAAGRLMFYGQGAGGAPTASAVMGDVVMAARNKVNGGRGPRESSYADLAIAPIGEIPTRYYVNMQVADRAGVLSAVAAEFAKHDVSISTVRQEGAGDGARLIV…	DRAGVLSAVAAEFAKHDVSISTVRQ
A0A173LLH8	Dietzia timorensis	MSDAKRPVGVALVGMGTVGTEVLRYMETNGDELAARIGAPLELRGIAVRDTSKDRGVDSSLLTDDPVSLTLREDVDVVVEVMGGIDIAKPLLIGALNAGKAVVTANKALLAEYTDELAEAADSTESDLYFEAAVAGAIPVLGPLRRSMAGDQVERVVGIVNGTTNFILSEMDSTGAAYSETLAEASRLGYAEADPTADVEGYDAAAKAAILASIAFHSRVTAKDVYREGISAITPAQFESARHMECTIKLLALCEKVRRSDGTEAVSARVYPALIPLGHPLASVDGAYNAVVVEAEAAGRLMFYGQGAGGAPTASAVLGDLVAAARNKVMGGRAPGESTYRALPVATIDDVVTRYHVSMSVHDRAGVLSQVAAEFSNHGVSIAQVRQTESEQGAELVVL…	DRAGVLSQVAAEFSNHGVSIAQVRQ
A0A5A7S582	Rhodococcus sp. C1-24	MTQSNEKKSHRDVNSDQPIGVAVLGLGNVGTEVVRILRDNADDLQARVGAPLVLRGIAVRKVGADRGVPEELLTTDAAALVARDDVDIVVEVIGGIDLPRELILSALNAGKSVVTANKALLADYTGEIAEAAERNRADLYFEAAVAGAIPVVRPLMQSLAGDRVDRVVGIVNGTTNFILSAMAETGADYEVTLKEASRLGYAEADPTADVEGYDAAAKAAILASLAFHTRVTAADVYREGISKVTAEDLATAEAVGCTVKLLALCERVTDSDGKDRISVRVYPALIPLEHPLATVNGAFNAIVVEAKAAGRLMFYGQGAGGAPTASAVMGDLVMAARNKFFGGRGPGESTYAKLPIAPIGDTPTRYHVNLHVADRAGVLAGVATAFADRGVSISTVRQE…	DRAGVLAGVATAFADRGVSISTVRQ
UPI0011EC9A92	Mycobacteriaceae	MSSEQASGVMPERTLGIAVLGLGNVGSEVVRLLSEHADDFQARVGARLELKGIAVRNVTPDRGVPVELLTDDAAALVARDDVDIVVEVVGGIEPVRTLILNALNTGKSVVTANKALLADYTGELAAVADAADLDLYFEAAVAGAIPVVRPLMQSLAGDRVDRVVGIVNGTTNYILSAMGETGADYADMLAEARKLGYAEADPTADVEGYDAAAKAAILASIAFHTRVTASDVYREGISNITSEDLASAADLDCTIKLLAICERVTDDEGKQQVSARVYPALVPLEHPLAAVNGAFNAVVVEAEAAGRLMFYGQGAGGGPTASAVLGDLVSAARNKVHGGKGPDESIYAKLPIMSIGSTPTRYYVRMEVADRTGVLAAVAQEFANHGVSISTVRQTGSEE…	DRTGVLAAVAQEFANHGVSISTVRQ
F6EP55	Hoyosella	MSSEQASGLVPERTLGIAVLGLGNVGSEVVRLLTAHADELQARVGARLEIKGIAVRNVSPDRGVPVELLTDDPAALVSRDDVDIVVEVFGGIEPVRTLILNALNSGKSVVTANKALLADYTGELAAVADAADLDLYFEAAVAGAIPVVRPLMQSLAGDRVKRVVGIVNGTTNFILSAMGETGADYAETLAEASRLGYAEADPTADVEGFDAAAKAAILASIAFHTRVTASDVYREGISEISAEDLASAADLDCTIKLLAICERVTDDTGRERVSARVYPALLPNVHPLSAVNGAFNAVVVEAEAAGRLMFYGQGAGGAPTASAVLGDLVSAARNKVHGGKGPDESTYAKLPVMSIGDTPTRYYVRMEVADRTGVLAAVAQEFANHGVSISTVRQSGLAD…	DRTGVLAAVAQEFANHGVSISTVRQ
A0A6I2G8V2	Nocardia	MTTTASREKDTAAKTGVWGSDHPIGIAVLGMGTVGTEVVRIIRNQAEDLCNRVGAPVVLRGVSVRDLSKDRGIPAELLTTDAEALVARDDVDIVVEVMGGIDPARKLIKTALEAGKSVVTANKALLADHTGELASAAEAHRADLYFEAAVAGAIPVVRPLIQSLSGDRVNRVVGIVNGTTNFILSAMAETGAAYADVLAEATRLGYAEADPTADVEGYDAAAKAAILASVAFHTRVTSADVYREGISKITAEDLETAAAVGCTVKLLAMAERVTDEGGKESISVRVYPALIPRKHPLASVSGAFNAVVVEAENSGRLMFYGQGAGGAPTASAVMGDLVMAARNKFYGGRAPGESVYAELPIASIGDTPTRYHVNMQVADRTGVLQAVAGEFAKHGVSIS…	DRTGVLQAVAGEFAKHGVSISTVRQ
UPI00146E1D9B	unclassified Rhodococcus	MTDAPGQRPVGVAVLGHGTVGAEVVRIIRDDASDLRERIGAPLELRGIAVRDLSYDRGVPAELLTTDAEALITRDDVDIVVELIGGIELPRTLVRAALDAGKSVVTANKALLAAYTGELAEAAESHNVDLYFEAAVAGAIPVIRPLTQSLAGDRVDRVVGIVNGTTNFILSAMDDTGADYAETLAEAGRLGYAEADPTADVEGYDAAAKAAILASIAFHTRVTASDVYREGISNITAADLTSARALNCTIKLLALCERVSDPDGKDRVSARVYPALVPREHPLSTVSGAFNAVVVEAQSAGRLMFYGQGAGGAPTASAVMGDVVMAARNRVHGGRGPRESRYAKLDIAPMSDIVTRYYVNLQVADRAGVLSAVAAEFANRGVSISAVRQEGAAESARLV…	DRAGVLSAVAAEFANRGVSISAVRQ
M3UZX7	Gordonia	MTAESPRPIGVAVLGMGNVGAEVVRILTENADDLRSRVGAPVELRGVSVRDLSRPRSGVPSALLTDDPAALVARDDVDIVVELIGGIEPPRTLIRTALQSGKSVVTANKALMAVHSGELSDAAATSNVDLYFEAAVAGAIPVIRPLTQSLAGDRVTRVAGIVNGTTNFILSEMDETGADYADVLAEAGRLGYAEADPTADVEGHDAAAKAAILASIAFHSRVTASDVYCEGISSITSDDLAAAKKFDCTVKLLAICERIEADGVEKISARVYPALIPFEHPLATVNGAFNAVVVEAENAGRLMFYGQGAGGAPTASAVLGDLVMAARNRVYSGRGPLESTYASLPIAPIDDVPTRYYVSMQVADKPGVLEQVAAEFAKRDVSIAAVRQEGAGENARLIV…	DKPGVLEQVAAEFAKRDVSIAAVRQ
A0A379C0I3	Actinobacteria	MNAVSQGDSVSGGGRSAVGPNSAQMVWGRDQPIGVAVLGMGNVGTEVVRILREHAEDLRSRVGAPVVLRGVAVRDLATDRGIPTALLTTDADALVARDDVDLVVEVIGGIDPPRRLILAALNAGKSVVTANKALLADYTGELAAAAERNRADLYFEAAVAGAIPVVRPLIQSLAGDRVNRVVGIVNGTTNFILSAMDETGADYADTLAEATRLGYAEADPTADVEGFDAAAKAAILASLAFHTRVTAADVYREGISKISSEDLETASALNCTVKLLAICERVAAGPGEPSPEEGGKERVSVRVYPALVPRKHPLAAVSGAFNAVVVEAENAGRLMFYGQGAGGAPTASAVLGDLVMAARNKFYGGRAPGESVYAELPIAPIGDTPTRYHVNLQVEDRPG…	DRPGVLAAVAGEFAKHGVSISTVRQ
V8D0V7	Corynebacteriales	MTDSRINDNGARAIGVAVLGMGNVGTEVVRILTDNAADLQARVGAPLELRGVAVRNLNVPRDGVDPALLTDKPEDLVARDDVDIVVELIGGIDPPRMLIRESLQSGKSVVTANKALLADYTGELATAAAGAKVDLYFEAAVAGAIPVIRPLMQSLAGDTVNRVAGIVNGTTNFILSAMDADGSDYEETLAEAGRLGYAEADPTADVEGYDAAAKAAILASISFHSRVTALNVYREGISKITAADLVSAQALDCTVKLLSICERIVGEDGQQRISARVYPALVPLEHPLAAVNGAFNAVVVEAENAGRLMFYGQGAGGAPTASAVLGDLVMAARNKVHGGRGPLESTYASLPIAPMGDVRTRYYVSMRVADRAGVLATVAGEFSSRGISISTVRQEGAGD…	DRAGVLATVAGEFSSRGISISTVRQ
UPI000A95A5A2	Nocardia	MDATKGTSMPEGAEVVPGRWGPDRPIGIAVLGMGNVGREVVRILRDHADDLQSRVGAPLTLRGVAVRSLDRDRGLPAELLTTDAEALVARPDVDLVVEVIGGIDPARKLILAALNAGKSVVTANKALLADYTGELAAAAERSRADLYFEAAVAGAIPVVRPLIQSLSGDRVNRVVGIVNGTTNFILSAMDETGADYGDTLAEATRLGYAEADPTADVEGFDAAAKAAILASLAFHTRVTAADVYRQGIATITAEDLETASALDCTVKLLAICERVPAGAGEPTRAEGGKDRVSVRVYPALIPRKHPLAAVTGAFNAVVVEAENAGRLMFYGQGAGGAPTASAVLGDLVMAARNKFFGGRAPGESVYAELPIAPIGDTPTRYHVNLKVEDRPGVLARVAG…	DRPGVLARVAGEFSNHGVSISTVRQ
A0A143QDX6		MTSKPIGVAVLGLGNVGSEVVRILTENAADFEARIGAPLEIRGIAVRRIDGDRGVPAELLTDDPAELVGRDDVDIVVEVLGGIDIPRKLVLSALENGKSVITANKALLAEYTGELADAAEKSRADLYFEAAVAGAIPVVRPLMQSLAGDRVNKVAGIVNGTTNFILSAMDETGADYAETLAEAGRLGYAEADPTADVEGYDAASKAAILASIAFHTRVTAGDVYREGISKITADDLETAKSLDCTIKLLAICERITTPKGKERISARVYPALVPLDHPLASVNGAFNAVVVEAEAAGRLMFYGQGAGGAPTASAVLGDLVMAARNKFYGGRGPLESKYAKLKVAPMGDILTRYYVSMQVADKPGVLATVAAEFSKRDVSISTVRQHGAGDGARLVVVTH…	DKPGVLATVAAEFSKRDVSISTVRQ
M2VBS8	Rhodococcus triatomae BKS 15-14	MTEPNAVIGVAVLGLGNVGSEVVRIIRENAADLESRIGAPLVVRGIAVRRIDGDRGVPEGLLTTDADSLVARPDVDLVVEVIGGIEVPRKLILAALNSGKSVVTANKALLAEYTGELAEAAEKENADLYFEAAVAGAIPVIRPLTQSLAGDRVTKVAGIVNGTTNFILSAMDETGADYSETLAEAGRLGYAEADPTADVEGFDAAAKAAILASIAFHTRVTAGDVYREGISAITSGDLEAAKSLGCTVKLLSICERVVADDGAERVSARVYPSLVPLDHPLASVNGAFNAVVVEAENAGRLMFYGQGAGGAPTASAVMGDVVMAARNKVNGGRGPRESSYAALAIAPIGEIPTRYYVNMQVADRAGVLSAVAAEFAEHGVSISTVRQEGEGSGARLIVV…	DRAGVLSAVAAEFAEHGVSISTVRQ
H0QVR4	Gordonia effusa	MSSANKPIGVAVLGMGNVGTEVVRILTENTDDLRSRVGAPLELRGVAVRDLSKKRPGVPPELLTDDAAALIDRDDVDIVIELIGGIEPPRSHIRAALDSGKSVVTANKALLADYTGELATAAADSRADLYFEASVAGAIPVIRPLMQSLAGDTVQRVAGIVNGTTNFILSAMAETGADYAETLAEAGRLGYAEADPTADVEGYDAAAKAAILASIAFHSRVTAADVYRQGISSITPADLASAAKLDCTIKLLSICERIVEADGTEQISARVYPALIPLSHPLAAVNGAFNAVVVEAENSGRLMFYGQGAGGAPTASAVMGDVVMAARNRVYSGRGPLESTYASLPVASIATVGTRYYVSMKVEDRPGVLAQVAGEFAKRHIGIAVVRQEGAGDQAQLIV…	DRPGVLAQVAGEFAKRHIGIAVVRQ
R7WI97	Rhodococcus rhodnii	MTGAQFGADQPVGVAVLGYGNVGSEVVRILQEQVDDLQQRVGAPLALRGIAVRDASRDRGLDPDLVTTDARALVERDDVDIVVELIGGIELPRELVLAALSSGKSVVTANKALLSEHTGELAEAAEARNVDLYFEAAVAGAIPVIRPLTQSLAGDRVHRVAGIVNGTTNFILSAMSETGADYGETLAEAGNRGYAEADPTADVEGFDAAAKAAILASIAFHSRVSASDVHREGISAITPQDFESAHALGCTIKLLSICERVPSPGGRDRISARVYPALVPDSHPLATVGGAFNAVVVEAENAGRLMFYGQGAGGAPTASAVMGDVVMAARNKVNGGRGPRESKYANLEIAPIGDIPTRYFVNMQVADKAGVLSAVAAEFAQHGVSISTVRQEGEGTGAR…	DKAGVLSAVAAEFAQHGVSISTVRQ
A0A022LID3	Dietzia sp. UCD-THP	MSDATASGARPVGVAVLGMGTVGTEVIRYMTENAEALASRIGAPLVLRGVAVRDLSRDRGIDPDLLTADPSSLVSRDDVDVVVELMGGIDVPRPLLLEALGNGKAVVTANKALLAEYTDELAEAADSTRSDLYFEAAVAGAIPVIGPLRRSMAGDQVQRVLGIVNGTTNYILSAMGSTGADYAETLAEASRLGYAEADPTADVEGYDAAAKAAILASIAFHSRVTAGDVYREGISRITPDDFASARDMDCTIKLLAICEKLQREDGSEAVSARVYPALLPDSHPLATVNGAFNAVVVEAEAAGRLMFYGQGAGGSPTASAVLGDMVAAARNKVDSGRAPGESTYAALPVASMDEVSTRYHVRMRVADKPGVLALVAAEFSRHGVSIAQVRQTEVEFPDS…	DKPGVLALVAAEFSRHGVSIAQVRQ
UPI001469BACC	Rhodococcus sp. HNM0569	MGVAVLGFGNVGSEVVRIIRDQAADLEQRVGARLELRGIAVRDTSRDRGLDPALFTSDAEALVAREDVDIVVEVIGGIDYARRLILSALGSGKSVVTANKALLAEHTGELAEAAESKNVDLYFEASVAGAIPVIRPLTQSLAGDRVNQVAGIVNGTTNFILSAMDDTGADYAETLAEAGRLGYAEADPTADVEGYDAAAKAAILASIAFHSRVTAADVHREGISTITPADFESARALDCTIKLLSICERVRSADGRERVSARVYPALVPLSHPLASVGGAFNAVVVEAENAGRLMFYGQGAGGAPTASAVMGDLVMAARNKVNGGRGPRESRYANLEVAPMRDITTRYFVNMQVTDKAGVLSAVAAEFAAHGVSISTVRQEGAGDGARLVVVTHTATDA…	DKAGVLSAVAAEFAAHGVSISTVRQ
A0A260WVK3	Rhodococcus	MTTKPLGVAVLGLGNVGSEVVRILTENAEDLAARVGAPLEIRGIAVRRVDGDRGVDTALLTDDPESLVARDDVDLVVEVLGGIDIPRKLILSALEKGKSVVTANKALLAEYTGELADAAEKSRADLYFEAAVAGAIPVVRPLMQSLAGDRVNKVAGIVNGTTNFILSAMDETGADYAETLAEAGRLGYAEADPTADVEGYDAASKAAILASIAFHTRVTAGDVYREGISKITSADLETARSLDCTIKLLAICERITTPKGKERISARVYPALVPRDHPLATVNGAFNAIVVEAEAAGRLMFYGQGAGGAPTASAVLGDLVMAARNKFYGGRGPLESKYAKLKVAPMGDIPTRYYVSMQVADKPGVLATVAAEFATRDVSISTVRQAGSGDGARLVVVTH…	DKPGVLATVAAEFATRDVSISTVRQ
A0A2I9DCT6	Rhodococcus	MTSESAQRAIGVAVLGLGTVGSEVARIIREHSTDLEARVGARLELRGVAVRRIDGDRGLPEELLTTDAESLVTRDDVDVVVEVIGGIELPRKLVLAALNAGKSVVTANKALLAEYTGELAEAAERQSVDLYFEAAVAGAIPVIRPLTQSLAGDRVDRVLGIVNGTTNFILSAMDETGADYADTLAEAGRLGYAEADPTADVEGFDAASKAAILASIAFHTRVTAGDVYREGISKITSDDLDAAKSLDCTIKLLSICERIVDANGGERVSARVYPALVPREHPLAGVNGAYNAVVVESANAGRLMFYGQGAGGAPTASAVMGDLVMAARNKVHGGRGPRESKYAQLPIAPMGDIPTRYYVNMQVADRAGVLSAVAAEFANRGVSISTVRQEGAGDGARLV…	DRAGVLSAVAAEFANRGVSISTVRQ
A0A2X4WRS7	Rhodococcus	MTNSTTDAPGQRPVGVAVLGHGTVGAEVVRIIRDDASDLRERIGAPLELRGIAVRDLSYDRGVPAELLTTDAEALITRDDVDIVVELIGGIDLPRTLVRAALDAGKSVVTANKALLAAYTGELAESAESHNVDLYFEAAVAGAIPVIRPLTQSLAGDRVDRVVGIVNGTTNFILSAMDETGADYAETLAEAGRLGYAEADPTADVEGFDAAAKAAILASIAFHTRVTANDVYREGISNITAADLTSARALNCTIKLLALCERVTGPDGKDRVSARVYPALVPREHPLSTVSGAFNAVVVEAQSAGRLMFYGQGAGGAPTASAVMGDVVMAARNRVQGGRGPRESRYAKLEIAPMSDIMTRYYVNLQVADRAGVLSAVAAEFATRGVSISAVRQEGAGES…	DRAGVLSAVAAEFATRGVSISAVRQ
A0A0B8ND86	Nocardia	MTENRNGVWGQDHPIGVAVLGMGTVGTEVVRIIRDHADDLCNRVGAPVVLRGVAVRDLSKDRGLPADLLTTDAEALVTRDDVDIVVEVMGGIDPARALITAALNAGKSVVTANKALLADYTGELAAAAENHRADLYFEAAVAGAIPVIRPLIQSLSGDRVNRVVGIVNGTTNFILSAMAETGANYADVLAEATRLGYAEADPTADVEGYDAAAKAAILASVAFHTRVTSGDVYREGISKITAEDLETAAAVGCTVKLLAMAERVSDEDGKDKVSVRVYPALIPRKHPLASVNGAFNAVVVEAENAGRLMFYGQGAGGAPTASAVMGDLVMAARNKFFGGRAPGESVYAELPIASIGDTPTRYHVNLQVADRTGVLEAVAGEFAKHSVSISTVRQEGHDE…	DRTGVLEAVAGEFAKHSVSISTVRQ
A0A2W5IHH1	Lawsonella clevelandensis	MTREAHTELRQPEVGVAILGMGTVGTEVVRLLIENSDSFTHRVGAPIVIRGIAVRDTQRDRGVDPSLITDDAQALIDRPDVDVVVEVIGGIEGSRQLLLSALKQGKSVVTANKALVAAHSAELAAAADESQVDLYFEAAVAGAIPIIGPLKRSMAGDEIQRIMGIVNGTTNYILSAMDATGADYAETLAEAGRLGYAEADPTADVEGFDAASKAAILSTLAFHSRVTAKDVYREGITKITQQDIRSAHRLNCTIKLLAVCERITSQDGSQSVSARVYPALVPLTHQLATVNGAFNAVFMEAESAGQIMFYGPGAGGTPTASAVLGDLVAASRNVVHGGRAPGDNTYANLPIANFGDVQTRYLVNMYVVDEKGTLSKVTDVFAKNDVSIATVYQDELGES…	DEKGTLSKVTDVFAKNDVSIATVYQ
A0A166NP51	Dietziaceae	MSDVTASGVRPVGVAVLGMGTVGTEVIRYMTENSEALAARIGAPLALRGVAVRDLTKDRGLDPDLLTADPASLVSREDVDIVVELMGGIDLPRPLLLEALRHGKAVVTANKALLAEYTDELAEAADSTHTDLYFEAAVAGAIPVIGPLRRSMAGDQVERVVGIVNGTTNYILSEMGSTGADYSETLAEASRLGYAEADPTADVEGYDAAAKAAILASIAFHSRVTAGDVYREGISRISPDDFESARDMDCTIKLLAICEKLRQSDGSEAVLARVYPALLPNSHPLAAVNGAFNAVVVEAQAAGRLMFYGQGAGGAPTASAVLGDMVAAARNKAGAGRAPGESTYAALPVANMDEISTRYHVRMRVADKPGVLAQVATEFSTHGVSIAQVRQTEVEVPDA…	DKPGVLAQVATEFSTHGVSIAQVRQ
A0A1M5G993	Pseudonocardiaceae	MSERKPAGRPVRVALLGCGTVGTEVVRLLHEQADDLTARVGAPVELVGVAVRRPNKHREVPAELLTTDAAGLIDSDVDVVVEVIGGIEPARTLLLAALRAGKSVVTANKALLAEHGGELFEAADASGADLYFEAAVAGAIPLLRPLRESLAGDRITRVMGIVNGTTNFILSAMDGTGASYAETLEEATQLGYAEADPTADVDGFDAAAKAAILASLAFHTRVTAADVHREGIASVTAADVAAARELGRAVKLLAICEREVDETGGEAVSVRVHPAMIPRSHPLAGVNGAFNAVFVEAEAAGQLMFYGQGAGGAPTASAVLGDLVAVARNRVVGGRGPRESAYADLSVRPMGQTPTRYHVSLDVADRSGVLAQVAAVFAEHDVSIAVVRQQGRGEDASLV…	DRSGVLAQVAAVFAEHDVSIAVVRQ
H6R3H1	Nocardia	MTEANAAVAAKNGTWGNERPIGVAVLGMGNVGTEVVRILRDHADDLRSRVGAPVVLRGVAVRDLDRDRGVPAELLTTDAEALVARADVDLVVEVMGGIDPARGLILAALNAGKSVISANKALLADYTGELAAAAERSRADLYFEAAVAGAIPVVRPLIQSLSGDRVNKVVGIVNGTTNFILSAMDETGADYHDTLAEATRLGYAEADPTADVEGFDAAAKAAILASLAFHTRVTAADVYREGISKITSEDLETASAVGCTVKLLAICERVPAGPGEPGPDEGGKERVSVRVYPALIPREHPLAAVNGAFNAVVVEAENAGRLMFYGQGAGGAPTASAVLGDLVMAARNKFYGGRAPGESVYAELPIAPIGDTPTRYHVNLQVADRAGVLQAVAGEFADH…	DRAGVLQAVAGEFADHGVSISTVRQ
A0A0H5D3M3	Pseudonocardiaceae	MSDPAKPIRVALLGCGTVGTEIVRLLTEQADELASRVGARVELAGVAVRRLGKSRPGVPTELLTTDAAELVTRPGVDVVVEVIGGIEPTRTWLLEALKAGKSVVSANKTLLADHAGELFAAADESGVDLYFEAAVAGAIPLLRPLRESLAGDRITRVMGIVNGTTNFILSAMDETGAGYAETLDEAARLGYAEADPTADVDGYDAASKAAILASLAFHTRVTASDVYREGISAVTPADVSAARALGRTIKLLAICERVDGPDGESVAVRVHPAMIPRSHPLAGVNGAFNAVFVEAEAAGQLMFYGRGAGGAPTASAVLGDLVAVARNLVVGGRGPRESAYADLPVRPIAQASTRYHISLDVADRAGVLAAVAANFAEHEVSIAVVRQEGRADDASLVIV…	DRAGVLAAVAANFAEHEVSIAVVRQ
UPI0016695D5F	Rhodococcus trifolii	MSAPSVHPIGVAVLGLGNVGTEVVRILQENAGDLEARVGAPIVLRGIAVRTLGDRGVAEELLTTDPHSLVARDDVDIVVEVFGGIEPAKELMLSALNAGKSVVTANKALLADYTGELAEAAENHRADLYFEAAVAGAIPVVRPLMQSLAGDRVDRVIGIVNGTTNFILSAMDSTGADYSETLAEAGRLGYAEADPTADVEGYDAASKAAILASLAFHTRVTAADVYREGISSITADDLATARALDCTVKLLALCERVLGEDGQERISVRVYPALVPLSHPLASVSGAFNAIVVEAKAAGRLMFYGQGAGGAPTASAVMGDLVMAARNKVFGGRGPADSTYAKLPIAPMGDTPTRYHVNMQVSDRAGVLSAVAAEFAKFDVSISTVRQEGAGEHARLVVV…	DRAGVLSAVAAEFAKFDVSISTVRQ
UPI00031C00F1	Nocardia	MTESTTEHGRWGSERPIGVAVLGMGNVGTEVVRILRDHADDLRSRVGAPVVLRGVAVRNTADRGIPAELLTTDADALVARPDVDIVVEVIGGIALPRRLILAALEAGKSVITANKALLADYTGELAAAAERSRADLYFEAAVAGAIPVVRPLIQSLSGDRVHRVIGIVNGTTNFILSAMDETGADYHDILAEATRLGYAEADPTADVQGYDAAAKAAILASLAFHTRVTAADVYCEGITKITAEDLETATALGCTVKLLAICERVPAGPGEPNPEEGGKERVSVRVYPALIPRKHPLAAVSGAFNAVVVEAENAGRLMFYGQGAGGAPTASAVLGDLVMAARNKFFGGRAPGESVYAELPIAPIGDTPTRYHVNLQVADRTGVLQAVAGEFAERGVSIS…	DRTGVLQAVAGEFAERGVSISTVRQ
A0A0D8HNY9	Nocardiaceae	MTSQSAHRAIGVAVLGLGNVGSEVVRIIREQAEELEARVGAPLELRGVAVRRIGSDRGIPEDMQTTDAESLVAREDVDIVVEVIGGIELPRKLILSSLNSGKSVVTANKALLADHTGELAEAAEANSVDLYFEAAVAGAIPVIRPLTQSLAGDRVNKVAGIVNGTTNFILSAMAETGADYEETLAEAGRLGYAEADPTADVEGYDAAAKAAILASIAFHTRVTAADVYREGISTITSADLASAKALDCTIKLLSICERIVTPKGKERISARVYPALVPLTHPLATVNGAFNAVVVEAENAGRLMFYGQGAGGAPTASAVMGDLVMAARNKVHGGRGPRESKYAKLKVAPMGDILTRYYVNMEVADKEGVLSAVAAEFAKHGVSISVVRQEGAGAGARLV…	DKEGVLSAVAAEFAKHGVSISVVRQ
UPI00166F68B7	Actinokineospora fastidiosa	MTEAAKPIRVALLGCGTVGTQIVRLLTEQADDLAARVGAPVELAGIAVRRANKPRPGVPAELLTTDAAGLVTRDDVDVVVEVIGGIEPTRDWLLTALKAGKSVVTANKALLAEHAGDLFAAADATGADLYFEAAVAGAIPLLRPLRESMAGDRITRVMGIVNGTTNFILSAMDETGAGYAEALDEASRLGYAEADPTADVEGYDAASKAAILASIAFHTRVTAGQVHREGITGVTAADVAAARALGRTIKLLAICERVEAGGDRPGEAVAVRVHPAMIPRSHPLAGVNGAFNAVFVEADAAGQLMFYGQGAGGAPTASAVLGDLVAVARNRVVGGRGPRESAYADLPVRPIAQAATRYHISLDVADRAGVLAAVAAVFAQHEVSIAAVRQEGRSSDASL…	DRAGVLAAVAAVFAQHEVSIAAVRQ
A0A143Q5I7	Rhodococcus	MTAQTVRDEDRPAAFVSPVDKPLGVAVLGMGNVGSEVVRILQDHAADLAARVGAPLVLRGVAVRDLSKDRGIDADLLTTDVHGLVARDDVDLVVEVLGGIEPARELILSALNAGKSVVTANKALLAEYTGELAASAERHRADLYFEAAVAGAIPVVRPLMQSLAGDRVDRVIGIVNGTTNFILSAMDETGADYAETLAEAGRLGYAEADPTADVEGYDAAAKAAILASLAFHTRVTSADVHREGISSITADDLATAKAFDCTVKLLALCERVVEDGTERISVRVYPALLPLSHPLARVSGAFNAVVVEAEAAGQLMFYGQGAGGGPTASAVMGDLVMAARNKFFGGRGPGESTYAELPIAPMGDTPTRYHVNMQVEDRAGVLSAVAAEFAKNGVSISTV…	DRAGVLSAVAAEFAKNGVSISTVRQ
UPI000464A21D	Tomitella biformata	MANREIGVAVLGLGNVGSEVARLLLESSDDYKSRVGAPVILRGVAVRTISADRGIPVDLLTTDAQALVDRDDVDIVVEVIGGIEPVRTLILSALNSGKSVVTANKALLADYTGELADAAKSSNVDLYFEAAVAGAIPVVRPLMQSLAGDRVNRVVGIVNGTTNFILSAMAETGAAYEDVLAEAGRLGYAEADPTADVEGYDAAAKAAILASLAFHTRVTAADVYREGISAITAEDIASAKAVDCTVKLLAICERIIGADGVSSVSARVYPALVPLAHPLANVNGAFNAIVVEAEAAGRLMFYGQGAGGGPTASSVLGDLISAARNRVHGGKGPGESNYAQLAMSPFGDTPTRYHVCMEVTDRVGVLSAVAAEFAKHNVSISVVRQEDTDYGASLVVVTH…	DRVGVLSAVAAEFAKHNVSISVVRQ
A0A6G3P4L7	Actinobacteria	MNQTPSDPTSASGTRPIGVAVLGMGNVGAEVVRILAENADDLRARVGAPVELRGVAVRDLTRPRKISQELLTDDAAALVARADVDIVVELMGGIDPARELIRAALESGKSVVTANKALLAEYTGELATAAAEAKVDLYFEAAVAGAIPVVRPLMQSLAGDTVERVAGIVNGTTNFILSAMDETGAAYADTLAEAGRLGYAEADPTADVEGYDAAAKAAILASIAFHTRVTAADVFREGISTVTAADLVAAKKFDCTVKLLSICERVHDADGRQRVSARVYPALIPLSHPLATVNGAFNAVVVEADNAGRLMFYGQGAGGSPTASAVLGDMVMAARNKVHGGRGPLESTYASLPIAPIDDVPTRYYISMKVADRPGVLAQVAGEFTKRAVSIAAVRQEGA…	DRPGVLAQVAGEFTKRAVSIAAVRQ
A0A2T0SLK2	Umezawaea tangerina	MPEGKPNSAGPIRVALLGCGTVGTEVVRLLTDQAADLTARIGAPVVLTGIAVRKPNKHREVPAELLTTDAAALVASDVDLVVEVIGGIEPARTLLLEALRSGKSVVTANKALLAEHSAELFEAADASGADLYFEAAVAGAIPLLRPLRESLAGDRITRVMGIVNGTTNFILSGMDATGASYSETLEEASRLGYAEADPTADVDGFDAASKAAILASLAFHTRVTASDVHREGISAVSASDIAAAKGLGRTVKLLAICERVTETAEDGTTKESVAARVHPAMIPRSHPLAGVNGAFNAVFVEADAAGEMMFYGQGAGGAPTASAVLGDLVAVARNRVHGGRGPRESAYAGLPVRSIGQTPTRYHISLDVADRAGVLAQVAAVFAEHDVSIAAVRQEGRVD…	DRAGVLAQVAAVFAEHDVSIAAVRQ
U5EKU1	Nocardiaceae	MTENNGTRDAGRPLGVAVLGMGTVGTEVVRVLRDHAEDLRSRVGAPLVLRGVAVRDLAKDRGLPAELLTTDAEALVARDDVDLVVEVMGGIDPARALIGAALSGGKSVVTANKALLADYTGELAAAAERSRADLYFEAAVAGAIPVVRPLIQSLSGDRVNRVVGIVNGTTNFILSAMDETGAAYDDVLAEATDLGYAEADPTADVEGFDAAAKAAILASLAFHTRVTAADVYREGISKITAEDLETASAVGCTVKLLAICERVAAGPGEPTSAEGGKDRVSVRVYPALIPRKHPLASVNGAFNAVVVEADNAGRLMFYGQGAGGAPTASAVLGDLVMAARNKFYGGRAPGESVYAELPIAPIGDTPTRYHVNLQVEDRPGVLAAVADTFAQHGVSISTV…	DRPGVLAAVADTFAQHGVSISTVRQ
A0A0F0GHR8	Actinobacteria	MPENKPIRVALLGCGTVGTEVVRLLTDQAEDLTQRIGAPVELKGIAVRRPNKHREVPEHLLTTDAAGLVASDEVDVIVEVIGGIEPTRGLLLDALKAGKSVVTANKALLAEHGPELFEAADASGADLYFEAAVAGAIPLLRPLRESLAGDRITRVMGIVNGTTNFILSAMDATGAGYGETLEEASRLGYAEADPTADVDGFDAASKAAILASLAFHTRVTAADVYREGIRSVSAADIAAAKGLGRTVKLLAICERVTAPSGQESVAVRVHPAMIPRTHPLASVNGAFNAVFVEADAAGEMMFYGQGAGGAPTASAVVGDLVAVARNKVASGRGPRESAYAALPVQPMGNTPTRYHISLDVADKPGVLSQVAAVFAEHDVSIAAVRQEGRTEDASLVIVT…	DKPGVLSQVAAVFAEHDVSIAAVRQ
A0A379LVN6	Nocardiaceae	MTSATATDASGRRPVGVAVLGHGTVGAEVARIIREDAADLEARIGAPLELRGVAVRDVSRDRGLPAELLTTNAEALIRRDDVDIVVELIGGIELPRKLVRTALDAGKSVVTANKALLAAYTGELAEAAESRNVDLYFEASVAGAIPVIRPLTQSLAGDKVNRVVGIVNGTTNYILSAMDETGADYDETLAEASRLGYAEADPTADVEGFDAASKAAILASIAFHTRVTAADVYREGISSITAADLTSARALNCTIKLLALCERVPSADGKDRVSARVYPALVPREHPLASVNGAFNAVVVEAESSGRLMFYGQGAGGAPTASAVMGDLVMAARNRVQGGRGPRESKYAQLEIAPMSDILTRYYVNLKVADRAGVLSAVAAEFATRDVSIAAVRQEGAGD…	DRAGVLSAVAAEFATRDVSIAAVRQ
A0A1V2TC34	Nocardia donostiensis	MTEATYAAKYGRWGADRPIGVAVLGMGNVGSEVVRILREHADDLRARVGAPVVLRGVAVRDTTNRGIPGELLTTDADALVARDDVDIVVEVIGGIDPPRRLILAALNAGKSVITANKALLADYTGELAAAAERSRADLYFEAAVAGAIPVVRPLIQSLAGDRVNRVVGIVNGTTNYILSAMDETGADYADALADATRLGYAEADPTADVQGFDAAAKAAILASLAFHTRVTAADVYREGITRITAEDLETATALDCTVKLLAICERVGSGPGEPDPAEGGKERVSVRVYPALIPRKHPLATVSGAFNAVVVEADNAGRLMFYGQGAGGAPTASAVLGDLVMAARNKFYGGRAPGESVYAELPIAPIGDTPTRYHVNLQVADKPGVLQAVAGEFAEHGVS…	DKPGVLQAVAGEFAEHGVSISTVRQ
A0A0D1LG94	Mycobacteriaceae	MSEKPIGVAVLGLGNVGTEVVRIIENSADDLAARIGAPLELRGVGVRKVAKGRGVSVDLLTDDIEALVSRDDVDIVIELMGPVEPARKAIMAALEKGKSVVTANKALMAQSTGELAQAAEKARVDLYFEAAVAGAIPVIRPLTQSLAGDVVLRVAGIVNGTTNYILSAMSETGADYADALAEAGVLGYAEADPTADVEGYDAAAKAAILASIAFHTRVTADDVYREGMTKVSAADFESAKALGCTIKLLAICERLTTGKGKQRVSARVYPALVPLDHPLASVNGAFNAVFVEAEAAGELMFYGRGAGGAPTASAVMGDVVMAARNRVQGGRGPRESKYAKLPIASIGAIETRYYVSMNVADKPGVLSSVAAEFGKREVSIAEVRQEGMEDESGQRSGAR…	DKPGVLSSVAAEFGKREVSIAEVRQ
UPI001476DF3C	Gordonia sp. TBRC11910	MSSASKPIGVAVLGMGNVGTEVVRILTESTGDLQARVGAPLELRGVAVRDINTARPSIPAELLTDDPAALVARDDVDIVIELIGGIEPPRTHIRTALQSGKSVVTANKALLADYTGELAAAAAEARVDLYFEAAVAGAIPVIRPLMQSLAGDTVQRVAGIVNGTTNFILSAMAETGADYAETLAEAGRLGYAEADPTADVEGYDAAAKAAILASIAFHSRVTAADVYREGISSITPADLASAAQLDCTIKLLSICERVVDADGAQRISARVYPALIPLSHPLATVNGVFNAVVVEAENAGRLMFYGQGAGGVPTASAVMGDVVMAARNRVYSGRGPLESTYASLPIAPIGSVPTRYYVAMEVADRPGVLAQVAGEFASRDIGIAVVRQEGAQDRARLVV…	DRPGVLAQVAGEFASRDIGIAVVRQ
UPI000833DE67	Nocardia harenae	MTGVPQGGWGPDRPIGVAVLGMGNVGTEVVRILRDHADDLRARVGAPVVLRGVAVRSTRDRGIPAELLTTDPDELVGRDDVDVVVEVIGGIDPPRRLILAALNAGKSVVTANKALLADYTGELAAAAERSRADLYFEAAVAGAIPVVRPLIQSLAGDRVNRVVGIVNGTTNFILSAMDETGADYSATLAEATRLGYAEADPTADVEGYDAAAKAAILATLAFHTRVTAADVYREGISRITAEDLETASAVHCTVKLLAICERVPEAPGEPAPADGGKERVSVRVYPALIPRKHPLATVSGAFNAVVVEAEAAGRLMFYGQGAGGAPTASAVLGDLVMAARNKFYGGRAPGESVYAELPIAPIGDTPTRYHVNLQVEDRPGVLEKVAGEFAAHGVSISTV…	DRPGVLEKVAGEFAAHGVSISTVRQ
A0A563F0B2	Lentzea sp. FXJ1.1311	MPAEKSGAAKPIRVALLGCGTVGTEVVRLLTDQAGELTQRIGAPVELAGIAVRRLNKERDVPKELLTTDAAGLVTSDDVDVVVEVIGGIEPTRTWLLDALRSGKSVVTANKALLAEHAADLFEAADASGADLYFEAAVAGAIPLLRPLRESLAGDRITRVMGIVNGTTNFILSAMDATGAGYGETLEEASRLGYAEADPTADVDGFDAASKAAILASLAFHTRVTAADVHREGIAQVSAADIAAAKGLGRTVKLLAICERVVSDGTESVAVRVHPAMIPRSHPLASVNGAFNAVFVEADAAGEMMFYGRGAGGAPTASAVLGDLVAVARNKVVSGRGPRESAYAALPVQPMGNTPTRYHISLDVADKPGVLSQVAAVFAEHDVSIAAVRQEGRTEDASL…	DKPGVLSQVAAVFAEHDVSIAAVRQ
K5BJC9	Mycolicibacterium hassiacum (strain DSM 44199 / CIP 105218 / JCM 12690 / 3849)	MNGDQKPIGVAVLGLGNVGSEVVRIIDESATDLAARIGAPLQLRGIGVRRVSADRGVPVELLTDNIEELVSRDDVDIVVELMGPVEPARKAILTALEQGKSVVTANKALMSVSTGELAQAAEAAHVDLYFEAAVAGAIPVIRPLTQSLAGDTVTRVAGIVNGTTNYILSAMDSTGADYGDALAEASALGYAEADPTADVEGYDAAAKAAILASIAFHTRVTADDVYREGITKVTAADFASARALGCTIKLLAICERLTSDDGHQSVSARVYPALVPLTHPLAAVNGAFNAVVVEAEAAGRLMFYGQGAGGAPTASAVMGDVVMAARNRVQGGRGPRESKYAKLPISPIGDIPTRYYVSMRVADRPGVLAAVATEFGNRSVSIAEVRQEGIDDGGEPRGA…	DRPGVLAAVATEFGNRSVSIAEVRQ
K0KAT1	Saccharothrix	MPGRKPIKVALLGCGTVGTEVVRLLTDQAADLTARVGAPVELAGIAVRKPNKHREVPAELLTTDVDALVESDVDVVVEVVGGIEPARTWLLKALKAGKSVVTANKALLAEHSGELFEAADAAGADLYFEAAVAGAIPLLRPLRESLAGDRITRVMGIVNGTTNFILSGMDSTGAGYAETLEEATRLGYAEADPTADVDGFDAASKAAILASLAFHSRVTAADVHREGIAGVSAADIAAAKGLGRTVKLLAICERVTDNGTDSISVRVHPAMIPRSHPLAGVNGAFNAVFVEADAAGEMMFYGKGAGGAPTASAVLGDLVAVARNKVVSGRGPRESAYAALPVRPMGHASTKYHISLDVADKPGVLSQVAAVFAEHDVSIAAVRQEGRVDDASLVIVTHA…	DKPGVLSQVAAVFAEHDVSIAAVRQ
A0A378YJH7	Nocardia	MTEVANNAARNGVWGTDHPIGVAVLGMGTVGTEVVRILRDHADDICNRVGAPVVLRGVSVRDLGKDRGLPAELLTTDSEALVTRDDVDIVVELMGGIDPARALIKQALDAGKSVITANKALLADYTGELAAAAENSRADLYFEAAVAGAIPVMRPLIQSLSGDRVNRVVGIVNGTTNFILSAMAETGADYHDVLAEATRLGYAEADPTADVEGYDAAAKAAILASVAFHTRVTSADVYREGISKITAEDLETAAAVGCTVKLLAICERVVEGPEEGGKESVSVRVYPALIPRKHPLAAVNEAFNAVVVEAENAGRLMFYGQGAGGAPTASAVMGDLVMAARNKFFGGRAPGESVYAELPIAPIGDTPTRYHVNLQVADRTGVLEAVAGEFAKHGVSIST…	DRTGVLEAVAGEFAKHGVSISTVRQ
A0A0N9XH21	Mycobacteriaceae	MSDEKPIGVAVLGLGNVGSEVVRIINESATDLAARIGAPLEVRGIGVRKVSGDRGVPKNLLTDDIVELVSRDDVDIVVELMGPVKPARKAILAALEQGKSVVTANKALMAQSTGELAQAAEKARVDLYFEAAVAGAIPVIRPLTQSLAGDTVVRVAGIVNGTTNYILSEMDSTGADYTSALADASALGYAEADPTADVEGYDAAAKAAILASIAFHTRVTADDVYREGITKVSAADFESARALGCTIKLLAICERLTTDEGKQRVSARVYPALVPLTHPLAAVNGAFNAVVVEAEAAGRLMFYGQGAGGAPTASAVMGDVVMAARNRVQGGRGPRESKYAKLPIAPIGFIPTRYYVNMNVSDKPGVLSAVAAEFSKREVSIAEVRQEGMVDEEGQPCGA…	DKPGVLSAVAAEFSKREVSIAEVRQ
A0A231GUI3	Nocardiaceae	MTEATNQARGGAFGIEHPIGVAVLGMGNVGTEVVRILRDHADDLRSRVGAPVVLRGVAVRRLDVDRGIPAELLTTDAEALVARDDVDLVVEVMGGIDPARKLILAALNGGKSVVTANKALLADYTGELAAAAEGSRADLYFEAAVAGAIPVVRPLIQSMSGDRVNRVVGIVNGTTNFILSAMDETGADYADTLAEATRLGYAEADPTADVEGYDAAAKAAILASLAFHTRVTAADVYREGISKITAEDLETAAAVGCTVKLLAICERMPGGERLSLDGSAVAAPGDAGGSAAGKDRVSVRVYPALIPRRHPLSSVNGAFNAVVVEAENAGRLMFYGQGAGGAPTASAVMGDLVMAARNKFYGGRAPGESVYAELPIAPIGDIPTRYHVNLQVADRTGVL…	DRTGVLQAVSGKFAEHGVSISTVRQ
UPI000FD87A98	Rhodococcus sp. X156	MNQHRNSGDERCIGVALLGCGTVGSEVVRLLESQAAELTARIGAPIVLRGIAVRRANRHRDVPAELLTTDAAALVARDDVDVVVEVVGGIEPVRTLLLTALRAGKSVVTANKALLAEYTAELAEAADASGADLYFEAAVAGAIPIVRPVRESLAGDRITKVVGILNGTTNFILSAMDSTGAGYAETLEEAGRLGYAEADPTADVDGFDAAAKAAILASLAFHTRVTAADVYREGIRAISASDIAAAKALDCTVKLLALCERVVGEDGVERVSARVHPAMVPRAHPLAAVDGAFNAVVVEAEAAGRLMFYGQGAGGAPTASAVLGDLVSVSRNLVHGGRGPRESTYAELEVADMGQTPTRYHVSLDVPDRAGVLAAVAGEFAKRDVSISVVRQIGHGEGA…	DRAGVLAAVAGEFAKRDVSISVVRQ
UPI0015CCA9A5	Allostreptomyces psammosilenae	MRTDPLRVALLGCGVVGSEVARIMTTHAADLAARVGAPVELAGIAVRRAGRERAGLDPELFTTDAGALVKRDDIDLVVEVIGGIEPARSLILEAMEHGASVVTANKALLAADGATLHAAAERYGVDLYYEASVAGAIPLIRPLRESLAGDKVERVLGIVNGTTNFVLDRMDTTGAGFSEALEEATALGYAEADPTADIEGFDAAAKAAILAGIAFHTRVTADDVYREGITEVTAADIAGAKEMGCVVKLLAICERSRDAATGEERVTARVHPAMVPLAHPLAGVRGAYNAVFVEAEAAGQLMFYGPGAGGAPTASAVLGDLVAVCRNRVAGGRGPGESAYAQLPVSPMGEVVTRYHVSLDVADRAGVLAQVASVFAEHGVSIDTVRQQGRDGEAKLVVV…	DRAGVLAQVASVFAEHGVSIDTVRQ
UPI00037F440F	Smaragdicoccus niigatensis	MTPLFGTGDRPIGVAVLGLGNVGTEVVRILRDHADDLKARVGAPVVLRGVAVRRTGIDRGIPEELLTTDAEALVARKDVDIVVEVVGGIEPARTHILAALNAGKSVVTANKALLAEYTGELAEAAERNRADLYFEAAVAGAIPIVRPLVQSLAGDQVNRVMGIVNGTTNFILSAMDETGADYGETLAEAGRLGYAEADPTADVEGYDAAAKAAILASLAFHTRVTAADVHREGISKITSEDLAAARDLDCTVKLLALCERVKDGGKERVSARVYPALIPRKHPLASVSGAFNAVFVEAQNAGRLMFYGQGAGGAPTASAVMGDLVMAARNKFYGGRAPGESTYAKLPIAPMGETATRYLVNLRVADKKGVLATVASEFAERGVSISAVRQTDVADGAHL…	DKKGVLATVASEFAERGVSISAVRQ
D5UW54	Tsukamurella	MTEPVSRELGVALLGMGTVGTEVARILIDNADDLAARVGARLVIRGIAVRDTDKDRGVDPALLTGDAEALIDRDDVDIVVEVMGGIEPTRTHMLRALQAGKSVVTANKALLAEYTGELADAANRARADLYFEAAVAGAIPVIRPLQQSLAGDTVELVAGIVNGTTNFILSNMAEKGEAYETVLAEAGRLGYAEADPTADVEGYDAASKAAILASIAFHTRVKADDVYREGITAVSAADIEAAKAFDCTIKLLAICERFTDAAGEQRVSARVYPALVPLKHPLASVDGAYNAVFVEAENAGRLMFYGAGAGGAPTASAVMGDLVAAARNKVFSGRGPLDSVYANLPIAPIGDVLTRYYVAMEVSDRPGVLSAVANEFSARNVSISTVRQQADLPSSGARL…	DRPGVLSAVANEFSARNVSISTVRQ
A0A098BY78	Bacteria	MTTEAVTSEPGQRPIGVAVLGHGTVGAEVVRIIRDDATDLEARIGAPLELRGVAVRTVRDDRGIPQDLLTTDAEGLITRDDVDIVVEVIGGIELPRKLVRAALDSGKSVVTANKALLAEYTGELAEAAEAKRVDLYFEAAVAGAIPVIRPLTQSLAGDRVNRVLGIVNGTTNYILSAMDETGADYAETLAEAVRLGYAEADPTADVEGFDAASKAAILASIAFHTRVTAGDVYREGISKITAADLTTARALNCTVKLLAICERITTDGRDRVSARVYPALVPREHPLAAVNGAFNAVVVEAEASGRLMFYGQGAGGSPTASAVMGDLVMAARNRVHGGRGPRESRYADLEIAPMSDIVTRYYVNLQVADRAGVLSAVAAEFAKRDVSIAAVRQEGAGEG…	DRAGVLSAVAAEFAKRDVSIAAVRQ
M0QQ45	Gordonia soli NBRC 108243	MSTTTSPVDGSTGAGTAREIGIAVLGMGNVGAEVVRILRDNADDLRSRVGAPLALRGVAVRDLARPRDIDSALLTDDPAALVARDDVDIVVELMGGIDPARALIGTALLNGKSVVTANKALLAEYTGELATAAAGAKVDLYFEAAVAGAIPVIRPLMQSLAGDTVERVAGIVNGTTNYILSAMDETGADYADTLAEAGRLGYAEADPTADVEGYDAAAKAAILASIAFHTRVTAADVHREGISSITAADLVSAKKFDCTIKLLAICERVRSADGRQRVSARVYPTLIPHHHPLATVNGAFNAVVVEAENAGRLMFYGQGAGGSPTASAVLGDLVMAARNKVHGGRGPLESTYASLPVAPIDDVLTRYYVSMRVADRPGVLAQVAGEFSKRSVSIAAVRQ…	DRPGVLAQVAGEFSKRSVSIAAVRQ
F9W0Q4	Corynebacteriales	MTGSVQNASDTSEVNAVRPIGVAVLGMGNVGAEVVRIITDNADDLRARVGAPVEIRGVAVRDLNRPRKIGQELLTDDPASLIARDDVDIVVELMGGIDPARALIRTALESGKSVVTANKALLAEYTGELASAAADAKVDLYFEAAVAGAIPVIRPLMQSLAGDTVERVAGIVNGTTNFILSAMDETGADYADTLAEAGRLGYAEADPTADVEGYDAAAKAAILASIAFHSRVTAADVHREGISSVTAADLLAAKKFDCTIKLLSICERVRDVDGSQRVSARVYPALIPLTHPLATVNGAFNAVVVEAENAGRLMFYGQGAGGSPTASAVLGDMVMAARNRVHGGRGPLESTYASLPIAPIDDVFTRYYISMRVADRPGVLAQVAGEFTKRSVSIAAVRQ…	DRPGVLAQVAGEFTKRSVSIAAVRQ
A0A172UKX7	Mycobacteriaceae	MSEKAIGVAVLGLGNVGTEVVRIIEESAADLEARIGAPLELRGVGVRRVAKDRGVPVELLTDDIEALVSRDDVDIVVELMGPVEPARKAIMAALEQGKSVVTANKALMAQSTGELAQAAEKARVDLYFEAAVAGAIPVIRPLTQSLAGDTVLRVAGIVNGTTNYILSAMNDTGASYESALADASALGYAEADPTADVEGYDAAAKAAILASIAFHTRVTADDVYREGITKVSAEDFESAKALGCNIKLLAICERLTSGKGKQRVSARVYPALVPMDHPLATVNGAFNAVVVEAEAAGRLMFYGQGAGGAPTASAVMGDLVMAARNRVQGGRGPRESKYAKLPIAPIGAIPTRYYVNMNVKDRPGVLSAVAAEFSKHEVSIAEVRQEGMTDDEGELCGAR…	DRPGVLSAVAAEFSKHEVSIAEVRQ
A0A0Q5QH83	Williamsia	MTEHSQRPIGVAVLGMGNVGAEVVRILLQNADDLQARVGAPIEIRGIAVADLGKARACATSLLTDDPTALVKRPDVDIVVELIGGIDIPRALIASALEHGKSVVTANKALLADYTGELATLAAEAKVDLYFEASVAGAIPVIRPLMQSLAGDTVQRVAGIVNGTTNFILSAMDADGEDYDIVLKEAGRLGYAEADPTADVEGYDAAAKAAILASIAFHSRVTAGDVHREGISSITAADLASAATLDCTIKLLSICERIVDSAGRQRISARVYPALVPLTHPLASVNGAFNAVVVEAENAGRLMFYGQGAGGAPTASAVLGDLVMAARNKVHGGRGPLESTYASLPIAPMGDVNTRYYVSMKVADRPGVLATVAGEFSARNVSIATVRQEGAEENARLIV…	DRPGVLATVAGEFSARNVSIATVRQ
W7J2X1	Pseudonocardiaceae	MTGSVTGSTTGAAAEPIGGRPIRVALLGCGTVGTQIVRLLTEQADELAARIGTPVELVGIAVRRADRHREVPAELLTTDAAALVARDDVDVVVEVVGGIEPTREWLLTALRAGKSVVTANKALLAEHAGDLFTAADASGADLYFEAAVAGAIPLLRPLRESLAGDRITRVMGIVNGTTNFILSAMDETGAGYAETLDEAARLGYAEADPTADVDGYDAAAKAAILASLSFHTRVTMGDVHREGISAVTPADVAAARGLGRTIKLLAICERVEAADGTASVAVRVHPAMIPRSHPLAGVGGAFNAVFVEAEAAGQLMFYGQGAGGAPTASAVLGDLVAVARNRVVGGRGPRESAYADLAVRPIAQASTRYHISLDVADRAGVLAAVAAVFAEHEVSISAV…	DRAGVLAAVAAVFAEHEVSISAVRQ
A0A3A4JYQ3	Nocardia panacis	MTQTVNNGGWGEDHPIGVAVLGMGTVGTEVVRVLRENAADLRARVGAPVVLRGVAVRNLATDRGIPAELLTTDAAALVNRDDVDIVVEVIGGIEPARALIKSALNAGKSVVTANKALLADYTGELAAAAERHRADLYFEAAVAGAIPVVRPLIQSLSGDRVNRVVGIVNGTTNFILSAMDETGADYSQTLAEATRLGYAEADPTADVEGYDAAAKAAILASLAFHTRVTAADVYREGISKISAEDLETASAVDCTVKLLAICERVPAGAGEPGPEAGGKERISVRVYPALVPRRHPLAAVNGAFNAVVVEAEYAGRLMFYGQGAGGAPTASAVLGDLVMAARNKFFGGRAPGESVYAELPIAPIGDTPTRYHVNLQVADKPGVLAKVAGEFAQHEVSIS…	DKPGVLAKVAGEFAQHEVSISTVRQ
UPI0005BB33FA	Jongsikchunia kroppenstedtii	MNPIGVAVLGMGNVGAEVVRILQENATDLEARVGAPLELRGVAVRDVSRSRGVDPALLTDDPLELVQRDDVDLVVELIGGIELPRKLIRTALDAGKSVVSANKALLADYTGELAAAAADAGVDLYFEASVAGAIPVIRPLMQSLAGDVVNRVAGIVNGTTNFILSAMDETGANYMDVLTEAGRLGYAEADPTADVEGYDAAAKAAILASIAFHSRVTASDVYREGITAITAQDLQSAKQLGCTIKLLSICERIVDAEGAQQVSARVYPALVPLEHPLATVNGAFNAVVVEAENAGRLMFYGQGAGGAPTASAVLGDLVMAARNRVYGGRGPLESTYASLPAAPIGKVPTRYYVSMQVADRPGVLSAVANEFSRRDVSISTVRQEGGGGLTDGPDGARLV…	DRPGVLSAVANEFSRRDVSISTVRQ
A0A0J6WHY8	Mycobacteriaceae	MSDAIGVAVLGHGNVGSEVVRIIERSAADLTARIGAPLEVRGIGVRRVADDRGVPVDLLTDDIDGLVSRDDVDIVVELMGPVEPARKAILAALEQGKSVVTANKALMAVAAGELAQAAENAHVDLYFEAAVAGAIPVIRPLTQSLAGDTVLRVAGIVNGTTNYILSAMDSTGADYNSALADASALGYAEADPTADVEGYDAAAKAAILASIAFHTRVTADDVYREGITKVSAADFASARALGCTIKLLAICERLTDDDGQQRVSARVYPALVPLTHPLASVNGAFNAVVVEAEAAGRLMFYGQGAGGAPTASAVLGDVVMAARNRVQGGRGPRESKYAKLPVAPIGDIATRYYVNMNVTDRPGVLSAVAAEFSKREVSIAEVRQEGMVDEGGTRCGARI…	DRPGVLSAVAAEFSKREVSIAEVRQ
A0A516X2G8	Tomitella	MAHREIGVAVLGLGNVGSEVVRILRSASADFEARVGAPLVLRGVAVRSLGPDRGVPEDLLTTDAQGLVERDDVDIVVEVIGGIEPVRTLILTALQSGKSVVTANKALLADYTGELASAAKNADVDLYFEAAVAGAIPVVRPLMQSLAGDRVDRVVGIVNGTTNYILSAMDATGADYADSLADARSLGYAEADPTADVEGYDAAAKAAILASLAFHTRVTAADVYREGISAITAADLASARAVGCTVKLLAMCERVPGRPDVADGEDWVSARVYPALVPLTHPLANVDGAFNAVVVEAEAAGRLMFYGQGAGGGPTASSVLGDLVSAARNKVHGGKGPDESTYAGLRIGPMGDTPTRYHVFMEVTDRVGVLSAVAAEFSKHDVSISVVRQEDTEVGASLV…	DRVGVLSAVAAEFSKHDVSISVVRQ
W5TAN2	Nocardia	MTEAVTQARRGFGAEHPIGVAVLGMGNVGTEVVRILREHSDDLRSRVGAPVVLRGVAVRRLDVDRGIPAELLTTDAEALVARDDVDLVVEVMGGIDPARKLILSALTGGKSVVTANKALLADYTGELAAAAEGSRADLYFEAAVAGAIPVVRPLIQSMSGDRVNRVVGIVNGTTNFILSAMDETGADYSATLAEATRLGYAEADPTADVEGYDAAAKAAILASLAFHTRVTAADVYREGISKITSEDLETADAVGCTVKLLAICERMPGNERLSLDGSPIDVPDGTARPTGKDRVSVRVYPALIPRRHPLSSVNGAFNAVVVEAENAGRLMFYGQGAGGAPTASAVMGDLVMAARNKFYGGRAPGESVYAELPIAPIGDIPTRYHVNLQVADRTGVLQA…	DRTGVLQAVSGKFAEHGVSISTVRQ
W9AJ55	Mycobacteriaceae	MSKKDKPIGVAVLGLGNVGTEVVRIINDSAADLAARIGAPLELRGVGVRKVSADRGVPVELLTDDVDALVSRDDVDIVVELMGPVKPARKAILKALETGKSVVTANKALMAQSTGELAQAAEKARVDLYFEAAVAGAIPVIRPLTQSLAGDTVCRVAGIVNGTTNYILSAMNDTGADYASALADASALGYAEADPTADVEGYDAAAKAAILASIAFHTRVTADDVYREGITTVSAADFESAKALGCNIKLLAICERLTNDEGQQRVSARVYPALVPLEHPLATVNGAFNAVVVEAEAAGRLMFYGQGAGGAPTASAVMGDVVMAARNRVQGGRGPRESKYAQLPIAPIGFIPTRYYVSMNVADKPGVLSSVAAEFGKREVSIAEVRQEGTIDEEGQRAG…	DKPGVLSSVAAEFGKREVSIAEVRQ
A0A076MRE8	Amycolatopsis	MSTVDGKTVRVALLGCGTVGTEVARLLTEQADELAARAGAPVELAGIAVRRPDKHPELPQHLLTNDAAALVESDVDVVVELIGGVDPVREWLLTALRKGKSVVTANKALLAEYSAELFEAADSSGADLYFEAAVAGAIPLLRPLRESLAGDRITKVMGIVNGTTNFILSAMDSTGAGYAETLDEASRLGYAEADPTADVDGYDAASKAAILASLAFHTRVTASDVHREGISNVSASDIAAAKALGRTVKLLSICERVEGEDGAESVSARVHPVMLPRTHPLANVGGAYNAVFVEADAAGSLMFYGQGAGGAPTASAVLGDLVAVARNRVLGGRGPRESAHAQLPVRPMGRTPTRYHVSLDVADKPGVLAQVAQVFAAHEVSIAAVRQRDRHDTASLVIV…	DKPGVLAQVAQVFAAHEVSIAAVRQ
G7GRG8	Gordonia amarae	MTEAVQNRPAIGVAVLGMGNVGAEVVRILEENADDLRARVGAPLEIRGVAVRDLSKPRKIDSALLTTDAAALVARDDVDIVVELVGGIDPARELIRTALTGGKSVVSANKALLADYTGELAGAAADAKVDLYFEAAVAGAIPVIRPLMQSLAGDKVERVAGIVNGTTNFILSAMDETGAGYDETLAEAGRLGYAEADPTADVGGYDAAAKAAILASIAFHTRVTAADVYREGITEVTADDLAAAKKFDCTVKLLAICERVVGDGGERVSARVYPALVPLSHPLASVNGAFNAVVVEAENAGRLMFYGQGAGGAPTASAVMGDLVMAARNKVHGGRGPLESTYAELPVASIDDVPTRYYVSMRVADRPGVLAQVAGEFSKRAVSIAAVRQEGAGDDARLI…	DRPGVLAQVAGEFSKRAVSIAAVRQ
W7T5C2	Kutzneria sp. 744	MKPIKVAMLGCGTVGTEVARLLTDQAEDFAARIGAPVRLTGIAVRRPNKHREVPAELLTTDADSLVESDVDVVIEVIGGIEPVRSLLLKALNAGKSVVTANKALLAEHGPELYAAADASGADIYFEAAVAGAIPLLRPLRESLAGDRINRVMGIVNGTTNFILSAMSATGAGYAETLEEASRLGYAEADPTADVDGFDAASKAAILASLAFHTRVTAGDVHREGISSVTSADITAARGLGRTVKLLAICERVTDADGVESVAVRVHPAMIPNSHPLASVGGAFNAVFVEADAAGQLMFYGQGAGGAPTASAVLGDLVAVARNLVAGGRGPRESAYAELPVRPMGQASTRYHISLDVADRPGVLSQVAAVFAEHDVSIAVVRQEGRPVDASLVVVTHAAS…	DRPGVLSQVAAVFAEHDVSIAVVRQ
A0A3S0UHI1	Gordonia sp.	MTEANNGAPRELGVALLGMGNVGAEVVRIITENADDLRERIGASLVIRGIAVRDASRDRGVPRELLTTDPGALVRRDDVDIIIEVLGGIEPPRELIRTALEQGKSVVTANKALLAEYTGELAKAAAEANVDLYFEAAVAGAIPVVRPLMQSLAGDKVQRVAGIVNGTTNFILSAMDADGDDYDTVLAEAGRLGYAEADPTADVEGYDAASKAAILASIAFHTRVTAADVYREGITKVTAADLAAARKFDCTIKLLSICERVAGPDGAESVSARVYPALIPLSHPLATVNGAYNAVVVEAENAGRLMFYGQGAGGAPTASAVMGDVVMAARNKVHAGRGPLESTYASLPVIAIKDVPTRYYVAMNVLDRPGVLEGVAGEFAKHDVSIAAVRQEGDGEQTR…	DRPGVLEGVAGEFAKHDVSIAAVRQ
UPI000380E990	unclassified Nocardia	MTEAAAERDHGGLPVVPQHLSTSAFGTDHPLGVAVLGMGNVGTEVVRILREHAEEMRQRVGAPLILRGVAVRRAGVDRGIPAELLTTDAEALVRRDDVDLVVEVMGGIDPARALIGAALRAGKSVVTANKALLADYTGELAAAAERSRADLYFEAAVAGAIPVVRPLIQSLSGDRVDRVVGIVNGTTNFILSAMAETGADYHATLAEATRLGYAEADPTADVEGYDAAAKAAILASLAFHTRVTAADVYREGIARISAEDLETAAAVGCTVKLLAICERIPGELSVAEGGKDRVSVRVYPALIPLKHPLSSVDGAFNAVVVEAENAGRLMFYGQGAGGAPTASAVMGDLVMAARNKFYGGRAPGESVYAELPIAPFGDTPTRYHVNLQVADRTGVLQAV…	DRTGVLQAVAGEFADHGVSISTVRQ
UPI00083767FC	Aldersonia kunmingensis	MGNVGTEVVRILRDHADDLHSRVGAPVVLRGVAVRNLDKDRGLPADLVTTDAEALVAREDVDIVVEVIGGIDPPRALILAALNAGKSVVTANKALLADYTGELAEAAERSRADLYFEAAVAGAIPVVRPLMQSLAGDRVDRVIGIVNGTTNFILSAMDETGANYSEMLAEATRLGYAEADPTADVEGFDAAAKAAILASLAFHTRVTAADVYREGISKVTADDLAIASALGCTVKLLALCERVTDPEGKERISVRVYPALVQREHPLATVNGAFNAVVVEAANAGRLMFYGQGAGGAPTASAVMGDLVMASRNKFYGGRGPGESTYAKLPIAPMGDTPTRYLVNLHVADRPGVLSGVAAEFASRDVSISTVRQEGAGDGARLLVLTHLATDSALTETVA…	DRPGVLSGVAAEFASRDVSISTVRQ
UPI0002E47820	Nocardia	MTEPVKNGPWGAERPLGVAVLGMGNVGTEVVRILREHADELRSRVGAPVVLRGVAVRTLDTDRGVPAELLTTDAQALVARPDVDLVVEVIGGIDPARTLILAALNAGKSVVTANKALLADYTGELAAAAERNRADLYFEAAVAGAIPVVRPLIQSLSGDRVDRVVGIVNGTTNFILSAMDETGADYHATLAEATGLGYAEADPTADVEGFDAAAKAAILASLAFHTRVTAADVYREGISKITAEDLETASALDCTVKLLAICERVPAAAGEPAPSQGGKERISVRVYPALIPRRHPLAAVSGAFNAVVVEAENAGRLMFYGQGAGGAPTASAVLGDLVMAARNKFFGGRAPGESVYAELPIAPIGDTPTRYHVNLQVEDVPGVLAKVAGEFANHGVSIS…	DVPGVLAKVAGEFANHGVSISTVRQ
G8RWM4	Mycobacteriaceae	MVTDEKPIGVAVLGFGNVGSQVVRIIEESAQDLAARIGAPLVLRGIGVRRVADDRGVPIDLLTDDIEALVSRDDVDIVVELMGPVEPARKAILSALEKGKSVVTANKALMAVSTGELAQAAENAHVDLYFEAAVAGAIPVIRPLTQSLAGDTVIRVAGIVNGTTNYILSEMDSTGADYSSALADASALGYAEADPTADVEGYDAAAKAAILASIAFHTRVTADDVYREGITKVSSADFASARALGCTIKLLAICERLTTDEGQQRVSARVYPALVPLSHPLASVNGAFNAVVVEAEAAGRLMFYGQGAGGAPTASAVMGDLVMAARNRVQGGRGPRESKYAKLPISPIGFIPTRYYVSMNVADRPGVLSSVAAEFGKREVSIAEVRQEGMVDEGGQRCG…	DRPGVLSSVAAEFGKREVSIAEVRQ
W5WK84	Kutzneria	MTTGKPIKVAMLGCGTVGTEVARLLREQRHDLAARIGAPVELTGIAVRRPNKHRDAPQELLTTDSAALVESDVDVVVEVIGGIEPARGLLLSALRAGKSVVTANKALLAEHGPELYAAADASGADIYFEAAVAGAIPLLRPLRESLAGDRITRVMGIVNGTTNYILSAMSATGSGYGETLEEASRLGYAEADPTADVDGFDAASKAAILASLAFHTRVTASDVHREGIASVTAADIAAATVLNRTVKLLAICERVTGQDGAEAVSVRVHPAMIPDGHPLASVGGAFNAVFVEADAAGQLMFYGQGAGGAPTASAVLGDLVAVARNKVAGGRGPRESAYAELPVRPMGQASTRYHISLDVADRAGVLSQVAAVFAEHEVSIAAVRQEGRPTDASLVVITH…	DRAGVLSQVAAVFAEHEVSIAAVRQ
H5U0B8	Gordonia	MSNGAGQEESAGQDNSVGQDQSAGQDMTAQDKTIGVAVLGMGNVGSEVVRIIEDNAADLRARVGAPVELRGVAVRDLTRPRKIAQELITDDPAALVARDDVDIVVELMGGIDPARELIRTALQSGKSVVTANKALLAEYTGELATAAADAKVDLYFEAAVAGAIPVVRPLMQSLAGDTVERVAGIVNGTTNFILSEMAETGADYAETLAEAGRLGYAEADPTADVEGYDAAAKAAILASIAFHTRVTAADVYREGITNVTSDDLVAAKKFDCTVKLLSICERVRGDDGAQRVSARVYPALIPLSHPLATVNGAFNAVVVEAENAGRLMFYGQGAGGSPTASAVLGDMVMAARNKVHGGRGPLESTYASLPIASIDEVPTRYYVSMRVADKPGVLSQVAN…	DKPGVLSQVANEFSKRSVSIAAVRQ
A0A1A0TQT3	Mycobacterium sp. 852013-51886_SCH5428379	MSTPEKSIGVAVLGLGNVGSEVVRIIEDSAADLAARIGAPLELRGVGVRRVADDRGVPVNLLTDNIEELVSRDDVDIVVELMGPVEPARKAILSALEQGKSVVTANKALMAQSTGELAQAAEAARVDLYFEAAVAGAIPVIRPLTQSLAGDSVIRVAGIVNGTTNYILSAMNDTGADYAGALADASALGYAEADPTADVEGHDAAAKAAILASIAFHTRVTAADVYCEGITGVTAADFESAKQLGCNIKLLAICERLTGPDGKQRVSARVYPALVPFGHPLATVNGAFNAVVVEAEAAGRLMFYGQGAGGAPTASAVMGDLVMAARNRVQGGRGPRESKYAELPVASIGSILTRYYVNMNVADRPGVLSSVAAEFSKREVSIAEVRQEGMVGEGGQPCG…	DRPGVLSSVAAEFSKREVSIAEVRQ
A0A164PTV7	Nocardia terpenica	MTEAVSVARPNGAFGSDHPIGVVVLGMGNVGTEVVRILRDNADDLRQRVGAPLALRGVAVRRLDVDRGIPAELLTTDAESLVTRPDVDLVIEVMGGIDPARSLITAALNAGKSVVTANKALLADYTGELAAAAERSRADLYFEAAVAGAIPVVRPLIQSLSGDRVNRVVGIVNGTTNFILSAMDETGADYAETLAEATRLGYAEADPTADVEGYDAAAKAAILASLAFHTRVTAADVYREGISRISAEDLETAAAVGCTVKLLAICERVPAGPGEPGPKEGGKERISVRVYPALIPRKHPLSSVNGAFNAIVVEADNAGRLMFYGQGAGGAPTAAAVMGDLVMAARNKFYSGRAPGESVYAELPIAPIGDTPTRYHVNLQVADRIGVLQAVAGEFAKHG…	DRIGVLQAVAGEFAKHGVSISTVRQ
D0L9G8	Gordonia	MTAGGNTVERSDDQDAGARSIGVAVLGMGNVGAEVVRIISDNAADLQARVGAPVQLRGVAVRDLARPRAIDPELLTDDPGALVARDDVDIVVELMGGIDPARGLIRAALENGKSVVTANKALLAEYTGELATAAARAKVDLYFEAAVAGAIPVVRPLMQSLAGDTVERVAGIVNGTTNFILSAMDETGADYEATLAEAGRLGYAEADPTADVEGYDAASKAAILASIAFHTRVTAADVYREGISAVTADDLVAAKKFDCTVKLLSICERVHDADGSERVSARVYPALIPLTHPLASVNGAFNAVVVEAENAGRLMFYGQGAGGAPTASAVLGDMVMAARNRVHGGRGPLESTYASLPIAPVDDVPTRYYISMRVADRPGVLAQVAGEFTKRSVSIAAVR…	DRPGVLAQVAGEFTKRSVSIAAVRQ
L7L9S2	Gordonia hirsuta DSM 44140 = NBRC 16056	MSETAVTAGRPIGVAVLGMGNVGAEVVRILTENAADIQARVGAPVVLRGVAVRDLSKTRPGIDPALLTADPATLIARKDVDLVVELIGGIDPPRALILEALETGKSVITANKALMAAHAGELSQAAGANAVDLYFEAAVAGAIPVIRPLTQSLAGDSVNRVAGIVNGTTNYILSEMAETGADYDEVLAEAGRLGYAEADPTADVEGYDAAAKAAILASIAFHTRVTADDVYREGISAITPADLEAAAKFDCTIKLLAICERLTDDGTQRISARVYPALIPLEHPLATVNGAFNAVVVESENAGRLMFYGQGAGGAPTAAAVMGDLVMAARNRVFRGRGPLESTYASLPIATIDDVQTRYYVSLKVADRPGVLAQIAGEFAKNGVSIAAMRQEGAGDEAR…	DRPGVLAQIAGEFAKNGVSIAAMRQ
A0A554UMF7	Skermania sp. ID1734	MGVAVLGLGNVGTEVVRVLREHAADLRARVGAPVVLRGIAVRRTDVDRGVPEDLLTTDAHALVARDDVDIVVEVIGGIEPPRSLILAALNAGKSVVTANKALLADYTGELAEAAERNRADLYFEAAVAGAIPVVRPLMQSLAGDRVNRVAGIVNGTTNFILSAMDETGADYSEMLAEATRLGYAEADPTADVEGYDAAAKAAILASLAFHTRVTAADVYREGISKVTAEDLATAAAVNCTVKLLAICERVEDVADDGSPRERISIRVYPALVPRDHPLAAVNGAFNAVVVEADNAGRLMFYGQGAGGAPTASAVMGDLVMAARNKYYGGRGPGESTYASLPIAPMGDTPTRYHVNMQVPDRPGVLAGVAAEFAKRDVSISTVRQEGAGEGARLVVVTHL…	DRPGVLAGVAAEFAKRDVSISTVRQ
A0A5C7WMN6	Mycobacterium sp.	MTADEKPIGVAVLGLGNVGREVVRIIGQSSDDLAARIGAPLEVRGIAVRSVSGDRGVPESLLTDDVQELVSRPDVDIVVELMGPVEPARKAILTALEHGKSVVTANKALLAQSTGELAEAAERAHVDLYFEAAVAGAIPVIRPLTQSLAGDTVLRVAGIVNGTTNYILSEMASTGADYASALADASALGYAEADPTADVEGYDAAAKAAILASIAFHTRVTADDVYREGITKVGPADFDAARALGCTIKLLAICERIVDPDGRQRVSARVYPALVPLEHPLASVNGAFNAVVVEAEAAGRLMFYGQGAGGNPTASAVLGDVVMAARNRVQGGRGPRESKYAELPIAPMGMIPTRYYVSMTVKDRPGVLASVATEFGKREVSIAEVRQEGLSDSAGHPAG…	DRPGVLASVATEFGKREVSIAEVRQ
A0A1J7BE45	Streptomyces gilvigriseus	MRTRPLKVALLGCGTVGSEVARIMTTQRDDLAQRIGAPVELAGVAVRRPGRPRPGIAPELLTTDAEELAARPDIDVVIEVIGGIEPSRTLILKAFEAGASVVTANKALLAADGATLHAAAAKAGADLYYEAAVAGAIPLIRPMRESLAGDKVNRVLGIMNGTTNFILDRMDSTGAGFQEALDEATALGYAEADPTADIEGFDAAAKAAILAGIAFHTRVTADEVYREGITEVSAADIAGAKKMGCVVKLLAICERSADGESVTARVHPAMIPRSHPLGGVREAYNAVFVEADAAGRLMFYGPGAGGAPTASAVLGDLVAVCRNLVNGGRGPGESAYTELPVSPMGSVTTRYYVSLDVEDRAGVLAQVATVFAEHGVSVDTVNQRGHDGEASLVVVTHRA…	DRAGVLAQVATVFAEHGVSVDTVNQ
C6WHL4	Pseudonocardiaceae	MPGQKNPDGKPIRVALLGCGTVGTEVARLLTEQAADLTARVGAPVELVGIAVRKPNKHREVPSELLTTDAEALVASDVDVVVEVIGGIEPARSLLLGALNAGKSVVTANKALLAEHSGELFAAADASGADLYFEAAVAGAIPLLRPLRESLAGDRITRVMGIVNGTTNFILSGMDATGAGYNETLEEASRLGYAEADPTADVDGFDAASKAAILASLAFHSRVTAADVHREGISAVSAADIAAAKGLGRTVKLLAICERVSHGDEESVSVRVHPAMIPRSHPLASVGGAFNAVFVEADAAGEMMFYGQGAGGAPTASAVLGDLVAVARNRVAGGHGPRESAYAALPARPMGQTPTRYHISLDVEDKPGVLAQVAAVFAEHGVSIAAVRQEGRVADASLV…	DKPGVLAQVAAVFAEHGVSIAAVRQ
K6W443	Gordonia rhizosphera NBRC 16068	MTASGANGSRTIGVAVLGMGNVGAEVVRIIGENADDLKSRVGAPVALRGVAVRDLSRPRKVSQDLLTDDPAALVARDDVDIVVELMGGIDPARELIRTALQNGKSVVTANKALLAEYTGELATAAADAKVDLYFEAAVAGAIPVVRPLMQSLAGDTVDRVAGIVNGTTNFILSEMAQTGADYAATLAEAGRLGYAEADPTADVEGYDAAAKAAILASIAFHTRVTAADVYRQGISSVTADDLVAAKKFDCTVKLLSICERVRGADGSERVSARVYPALIPLSHPLAAVNGAFNAVVVEAENAGRLMFYGQGAGGAPTASAVLGDMVMAARNKVHGGRGPLESTYASLPIASIDDVPTRYYISMKVADKAGVLAQVAGEFSKRSVSIAAVRQEGAGEDAR…	DKAGVLAQVAGEFSKRSVSIAAVRQ
A0A0J6VBK7	Mycobacteriaceae	MSDDKGREIGVAVLGLGNVGSEVVRIIEQSAADLTARIGAPLALRGIGVRRVADDRGVPVELLTDDIDELVSRDDVDIVVELMGPVEPARKAILAALERGKSVVTANKALMAVSAGELAQAAENAHVDLYFEAAVAGAIPVIRPLTQSLAGDTVLRVAGIVNGTTNYILSEMDSTGADYGSALADASALGYAEADPTADVEGYDAAAKAAILASIAFHTRVTADDVYREGITKVTSADFASARALGCTIKLLAICERLTNDEGQQRVSARVYPALVPLDHPLASVNGAFNAVVVEAEAAGRLMFYGQGAGGAPTASAVLGDLVMAARNRVQGGRGPRESKYAKLPVAPIGFIPTRYYVNMNVTDRPGVLSAVAAEFSKREVSIAEVRQEGMVDEGGQRC…	DRPGVLSAVAAEFSKREVSIAEVRQ
A0A3M2LAN0	Nocardia stercoris	MTKAGFDTDHPIGVAVLGMGNVGTEVVRILQNQADDLRQRVGAPVVLRGVAVRRTDIDRGIPAELLTTDAAGLVARDDVDLVVEVMGGIDPARQLIRTALEAGKSVVTANKALLADYTGELAAAAEANRADLYFEAAVAGAIPVVRPLIQSLSGDRVNKVVGIVNGTTNFILSAMDETGADYEVTLKEATRLGYAEADPTADVEGYDAAAKAAILASLAFHTRVTAADVFREGISKITAEDLETASALGCTVKLLAICERVDGDGEKDRVSVRVYPALIPRKHPLSAVTGAFNAVVVEAENAGRLMFYGQGAGGAPTASAVMGDLVMAARNKFYGGRAPGESVYAELPVAPIGDTPTRYHVNLQVADRPGVLAAVASEFANHGVSISTVRQEGHGEGAR…	DRPGVLAAVASEFANHGVSISTVRQ
A0A2S0KEQ8	Gordonia iterans	MSDSVDSRNDERPIGVVVLGMGSVGTEVVRILTESADDLRERVGAPVVLRGVSVRDVSRPRAVDPALLTDDPAELVVRDDVDLVVELIGGIEPPRQLILSALESGKSVVTANKALMAVHAGELSEAAARNGVDLYFEASVGGAIPVIRPLIQSLAGDSVNRVAGIVNGTTNFILSAMAETGADYDEVLAEAGRLGYAEADPSADVEGYDAAAKAAILASIAFHSRVTADDVYREGITAITAADLAAAAKFDCTVKLLAICERLNDGGAEKISARVYPALIPLEHPLATVNGAFNAVVVESENAGRLMFYGQGAGGAPTASAVMGDLVMAARNRVYRGRGPLESTYASLPVASIDDVPTRYYVSMRVADRPGVLAQVSGAFAEKGVSISAMRQEGAGEDA…	DRPGVLAQVSGAFAEKGVSISAMRQ
A0A378VC70	Mycobacteriaceae	MTEKAIGVAVLGLGNVGSEVARIIEESAPDLAARIGAPLELRGVAVRRVADDRGLPVELLTDNVEELVSREDVDLVVEVMGPVEPARKAILTALEGGKSVVTANKALLAQSTGELAQAAERAHVDLYFEAAVAGAIPVIRPLTQSLAGDTVLRVAGIVNGTTNYILSEMSSTGADYSSALADASALGYAEADPTADVEGYDAAAKAAILASIAFHTRVTADDVYREGITKITPEDFESAKALGCTIKLLSICERVTGSDGQQRVSARVYPALVPLSHPLANVNGAFNAVVVEAEAAGRLMFYGQGAGGAPTASAVMGDLVMAARNRVQGGRGPRESKYAQLPIAPMGMIETRYYVSMTVTDRPGVLASVAAEFAKRDVSIAEVRQESMADEGARIVVVT…	DRPGVLASVAAEFAKRDVSIAEVRQ
A0A2A7MV32	Mycolicibacterium duvalii	MTEAVNGEIGVAVLGLGNVGSQVVRIIEESATDLAARVGAPLRVRGIGVRRVGADRGVPAELLTDNIEELVSRADVDIVVELMGPVEPARKAILAALEQGKSVITANKALLAVSAGELAQAAEHAHVDLYFEAAVAGAIPVIRPLTQSLAGDTVLRVAGIVNGTTNYILSEMDSTGADYASALADASALGYAEADPTADVEGHDAAAKAAILASIAFHTRVSADDVYCEGITKVSPTDFVSARALGCTIKLLAICERLTGADGQQRVSARVYPALVPLDHPLAAVNGAFNAVVVEAEAAGRLMFYGQGAGGSPTASAVMGDLVMAARNRVQGGRGPRESKYAKLPVAPIGDISTRYYVNMNVADRPGVLSAVAAEFAKHEVSIAEVRQEGMVDEGGQRC…	DRPGVLSAVAAEFAKHEVSIAEVRQ
A0A1G9XUI5	Allokutzneria	MSSTVSKPTAAEPIKVALLGCGTVGTEVVRLLHEQADDLAARVGAPVELTGIAVRRPNKHRDVPAELLTTDAAALVARADVDVVVEVIGGIEPVRTLLVDALSAGKSVVTANKALLAENGGELFTAADDSGADLYFEAAVAGAIPLLRPLRESLAGDRITRVMGIVNGTTNYILSAMEATGSGYAEALEEASRLGYAEADPTADVDGFDAAAKAAILASIAFHTRVTAADVHREGISAVTAADIAAARSLGRTVKLLAICERVTDAGGDEAVSVRVHPAMIPKSHPLAGVGGAFNAVFVEADAAGQLMFYGQGAGGAPTASAVLGDLVAVARNRVASGRGPRESAYAELPVRPMGQTETAYHISLDVADQPGVLTQVAAVFAEHGVSIAAVRQEGRDHE…	DQPGVLTQVAAVFAEHGVSIAAVRQ
A0A1X1R811	Mycolicibacterium	MAETEKPVGVAVLGLGNVGTEVVRIMEDSAEDLAARIGAPLQLRGIGVRRVAADRGVPVELLTEDVEALVARDDVDIVVELMGPVEPARRAILAALEHGKSVVTANKALLAQSTGKLATAAEKARVDLYFEAAVAGAIPVIRPLTQSLAGDRVLRVAGIVNGTTNYILSAMSETGASYDDALAEAGALGYAEADPTADVEGYDAAAKAAILASIAFHTRVQADDVYREGITAVSAEDFASAKALGCTIKLLSICERITNADGSEQVSARVYPALVPLTHPLASVNGAFNAVFVEAAAAGQLMFYGQGAGGAPTASAVLGDVVMAARNRVQGGRGPRESKYARLPIAPIGVVPTRYYLSLYVHDKPGVLSKVASEFANRGVSIAEVRQEGLVDEDGQPIG…	DKPGVLSKVASEFANRGVSIAEVRQ
H6MVD1	Gordonia	MSQTQDPTGAGTQTRSIGVAVLGMGNVGTEVVRILEESADDLRARVGARLEVRGVAVRDLAKPRKIDSELLTDDPASLVARDDVDVVVELMGGIDPARSLIRHALESGKSVVTANKALLAEYTGELATAAATARADLYFEAAVAGAIPVIRPLTQSLAGDTVERVAGIVNGTTNFILSAMDADGDDYDVVLAEAGRLGYAEADPTADVEGYDAAAKAAILASIAFHTRVTAADVYREGITAVTSADLLAARKFDCTIKLLSICERVRDTDGTQRVSARVYPALIPLSHPLATVGGAFNAVVVEAQNAGRLMFYGQGAGGAPTASAVLGDLVMAARNKVHGGRGPLESTYAKLPIASIGDVPTRYYVSMRVADRPGVLAQIASEFSKRSVSLAAVRQEGA…	DRPGVLAQIASEFSKRSVSLAAVRQ
M6ZWM7	Gordonia	MNTQTDNPTGEQAEARSIGVAVLGMGNVGTEVVRILDESAADLRARVGADLVLRGVAVRDLAKPRKIDAALLTTDPEALVTRDDVDIVVELMGGIDPARALIRKALESGKSVVTANKALLAEYTGELATAAASARADLYFEAAVAGAIPVIRPLTQSLAGDTVERVAGIVNGTTNFILSAMAETGADYADTLAEAGRLGYAEADPTADVEGYDAAAKAAILASIAFHTRVTAADVYREGISAVTADDLVAARKFDCTIKLLAICERVRDAEGAQSVSARVYPALIPLTHPLASVNGAFNAIVVEAQNAGRLMFYGQGAGGAPTASAVLGDLVMAARNKVNGGRGPLESTYASLPISSIDDVPTRYYVSMRVADRPGVLAQIANEFSQRSVSLAAVRQEG…	DRPGVLAQIANEFSQRSVSLAAVRQ
L7LJJ0	Gordonia	MSESSRPIGVAVLGMGNVGTEVVRILTQNAADLRARIGAPLVLRGVAVRDASRAREGVDPALLTDDPHSLVARDDVDMVVELIGGIEPARALIKTALESGKSVVTANKALIAAHSGELAKAAEDNRVDLYFEAAVAGAIPVIRPLTQSLAGDSVNRVAGIVNGTTNYILSEMDETGAGYGKVLAEAGRLGYAEADPTADVEGYDAASKAAILASIAFHSRVTASDVYREGITKITSKDLEAAKKFDCTVKLLAICERIQTADGEKISARVYPALVPLEHPLATVNGAFNAVAVEAENAGRLMFYGQGAGGAPTASAVLGDLVMAARNRVYHGRGPLESTYASLPIASIDEVPTRYYVSMKVADKPGVLQQVAGEFAARDVSIAAVRQEGAGTDARLIVV…	DKPGVLQQVAGEFAARDVSIAAVRQ
A0A3P8JWC0	Tsukamurella	MTENPGQTKELGVALLGMGTVGAEVARILVENADDLAARVGARLVIRGIAVRNTERDRGLKELGLKKSLLTDDAEALVGRDDVDIVVEVMGGIEPTRSLMLSAFKAGKSVVTANKALLAEYTGQLADAANKARADLYFEAAVAGAIPVIRPLQQSLAGDSVELVAGIVNGTTNFILSNMAEHGDPYEIVLKEAGRLGYAEADPTADVEGYDAASKAAILASIAFHTRVKADDVHREGITGVTAADIEAAKAFDCTIKLLAICEKFTDASGAQRVSARVYPALVPVKHPLASVDGAYNAVFVEAENAGRLMFYGAGAGGAPTASAVMGDLVAAARNKVVSGRGPRDSAYAKLPIAPIGEVLTRYYVAMEVTDRPGVLSAVANEFSARDVSISTVRQQADT…	DRPGVLSAVANEFSARDVSISTVRQ
A0A1N7E232	Williamsia sterculiae	MTESSRRPIGVAVLGMGNVGTEVVRILHENAEDLTARVGAAIELRGVAVRDITRWRGVDASLVTDDPASLVVRDDVDIVVELIGGIDLPRSLIRTALEHGKSVVTANKALLADYTGELASAAADAKVDLYFEAAVAGAIPVIRPLMQSLAGDTVTRVAGIVNGTTNFILSAMDADGDDYDTVLAEAGRLGYAEADPTADVEGYDAAAKAAILASIAFHSRVTAADVHRQGISSITVDDLESAKKLDCTVKLLSICERFVDPDGRERISARVYPALVPLSHPLAGVGGAFNAVVVEAENAGRLMFYGQGAGGAPTASAVLGDLVMAARNKVHGGRGPLESTYASLPVAPIDDALTRYYVSMRVADRPGVLSAVAGEFSSRDVSISTVRQEGAGDDARLVV…	DRPGVLSAVAGEFSSRDVSISTVRQ
A0A229T9B1	Amycolatopsis	MNTVAAPQEGAIRVALLGCGTVGGEVARLLTEQAGELAARAGVPVELAGIAVRRPDKHPELPPELLTADAEKLVTSDEVDVVVELVGGIEPVRGWLLAALKAGKSVVTANKALLAEHSADLFEAADAAGADLYFEAAVAGAIPLLRPLRESLAGDRITRVMGIVNGTTNFILSAMDSSGAGYAETLDEASRLGYAEADPTADVDGYDAASKAAILASLAFHTRVTASDVHREGIADVTAADLAAARMLGRTVKLLAICERVTDDDGVESVSARVHPVMIPRSHQLAGVGGAFNAVYVEADAAGELMFYGQGAGGSPTASAVLGDLVAVARNRVVGGRGPRESAHAALPVRPMGQTPTRYHVSLSVADRAGVLAQVAQAFADHGVSIAAVRQSDVGDRAS…	DRAGVLAQVAQAFADHGVSIAAVRQ
G7H6P3	Gordonia araii NBRC 100433	MTESAAQGRRAPRELGVAVLGLGNVGAEVVRIINENADDLRERIGASLVVRGIAVRDTGRERGVPAELLTDDPASLVRRDDVDIVIEVLGGIEPPRELIRTALEQGKSVVTANKALLADYTGELANAAAEANVDLYFEAAVAGAIPVVRPLMQSLAGDTVHRVAGIVNGTTNFILSAMAETGADYDSTLAEAGRLGYAEADPTADVEGYDAAAKAAILAAIAFHTRVTAADVYREGISSITAEDLASAAKFDCTIKLLSICERIREADGTERISARVYPALIPLSHPLATVSGAYNAVVVEAENAGRLMFYGQGAGGAPTASAVMGDVVMAARNKVHSGRGPLESTYASLPVAPIAEVPTRYYVAMNVIDRPGVLEGVAGEFAKHNVSIAAVRQEGDGD…	DRPGVLEGVAGEFAKHNVSIAAVRQ
A0A5B2X7D9	Goodfellowiella sp. AN110305	MADKPIRVALLGCGTVGTEVTRLLRDQAADLTARIGAPMEITGIAVRRPNKHRDVPAELLTTDAAALVASDDVDVVVEVIGGIEPARTLLLDALRAGKSVVTANKALLAESAGELFAAADASGADLYFEAAVAGAIPLLRPLRESLAGDRITRVMGIVNGTTNYILSAMDNTGSGYGETLEEASRLGYAEADPTADVDGFDAASKAAILASLAFHTRVTAADVHREGIASVASADIAAARALGRTVKLLAICERVTDTDESGETTESVAVRVHPAMIPRSHPLAGVGGAYNAVFVEADAAGSLMFYGQGAGGAPTASAVLGDLVAVGRNMVQGGRGPRESAYAALPVRPMGQTPTRYHISLDVADRAGVLSQVAAVFAEHDVSIAVVRQEGRTDDASLV…	DRAGVLSQVAAVFAEHDVSIAVVRQ
A0A495W7N5	Saccharothrix	MPGQKPIKVALLGCGTVGTEVVRLLTDQAADLTARVGAPVELAGIAVRKPNKHREVPAALLTTDADALVESDVDVVVEVVGGIEPARTWLVKALAAGKSVVTANKALLAEHSGELFQAADASGADLYFEAAVAGAIPLLRPLRESLAGDRITRVMGIVNGTTNFILSGMDSTGASYAETLEEATRLGYAEADPTADVDGYDAASKAAILASLAFHSRVTAADVHREGIASVSAADIAAAKALGRTVKLLAICERVTGAADEQAGAGNGAGESISVRVHPAMIPRTHPLASVHGAFNAVFVEADAAGEMMFYGQGAGGAPTASAVVGDLVAVARNRVVSGRGPRESAYAALPVRPMGQAPTRYHISLDVADRPGVLSQVAAVFAEHDVSIAAVRQEGRVD…	DRPGVLSQVAAVFAEHDVSIAAVRQ
A0A448IX89	Mycobacteriaceae	MTNPENSEIGVAVLGLGNVGSQVVRIIEESAHDLTARIGAPLVVRGIGVRRVDADRGVPAELLTDNIEELVSREDVDIVIEVMGPVEPARKAILAALEQGKSVVTANKALMAVSAGELAQAAESAHVDLYFEAAVAGAIPVIRPLTQSLAGDTVLRVAGIVNGTTNYILSEMGSTGADYTSALADASALGYAEADPTADVEGYDAAAKAAILASIAFHTRVTADDVYREGMTKVSAADFASARALGCTIKLLAICERLVDDQGQERVSARVYPALVPLEHPLASVNGAFNAVVVEAEAAGRLMFYGQGAGGAPTASAVLGDLVMAARNRVQGGRGPRESKYAKLPIASIGLIPTRYYVNMNVADRPGVLSAVAAEFSKREVSIAEVRQEGMVDQGGQRC…	DRPGVLSAVAAEFSKREVSIAEVRQ
A0A419HAX2	Pseudonocardiaceae bacterium YIM PH 21723	MTDEAKPIRVALLGCGTVGTEVARLLTEQADELTARIGRPVELAGIAVRRNNKPRPGVPAELLTTDAEGLVGSDVDLVVEVIGGIEPTRTLLLSALNAGKSVVTANKALLAEHGGELFTAADASGADLYFEAAVAGAIPLLRPLRESLAGDRINRVIGIVNGTTNYILSSMSATGAGYSEALEEASRLGYAEADPTADVDGFDAAAKAAILASLAFHTRVTASQVHREGIAQVSASDIASATQINRVVKLLCICERVTDEDGSESVAVRVHPAMIPKSHPLASVGGAFNAVFVEADAAGQLMFYGQGAGGAPTASAVLGDLVAVARNMVLGGLGPRESAYADLPARTMGQTPTRYHVSLDVADVAGVLAQVATIFAEHDVSIAAVRQQGRAEDASLVIV…	DVAGVLAQVATIFAEHDVSIAAVRQ
UPI00131DD78C	Amycolatopsis	MSTADGRAIKVALLGCGTVGGEVARLLTEQAGELAARAGAPVELAGIAVRRPDKHPELPAELLTSNAAELVEREDIDVVVELIGGIEPTRTWLLSALRAGKSVVTANKALLAEHSAELSEAADTAGADLYFEASVAGAIPLLRPLRESLAGDRITRVMGIVNGTTNYILSAMDATGAGYAETLDEASRLGYAEADPTADVDGYDAASKAAILAALAFHSRVTAADVHREGIAGVSASDIAAAKMLGRTVKLLAICERVTAEDGGESVSARVHPVMIPRGHQLAGVSGAFNAVYVEADAAGELMFYGQGAGGAPTASAVLGDLVAVARNKVVGGRGPRESAHAALPVRPMGLTPTRYHISLDVADIPGVLAQVAQVFAAHDVSIATVRQRDKNSTASLVI…	DIPGVLAQVAQVFAAHDVSIATVRQ
A0A4D4J742	Gandjariella thermophila	MTVSRTKPVRVALLGCGTVGSEVARLLHEQADDLAARVGAPVELAGIAVRRPNRHRDVPADLLTTDVDGLVTDDGVDVVVEVIGGIEPTRTLLLKALSAGRSVVTANKALLAECGAELFAAADASGADLYFEAAVAGAIPLLRPLRESLAGDRITRVMGIVNGTTNYILSAMDATGAAYGETLDEATRLGYAEADPTADVDGYDAASKAAILASLAFHTRVTSADVHREGIAGITAADVAAARALGRTVKLLAICERVTENGEESVSVRVHPAMIPRSHPLAGVGGAFNAVFVEAEAAGQLMFYGQGAGGAPTASAVLGDLVAVARNRVVGGRGPRESAYADLPVRPMGEARTRYHVSLDVADRPGVLAQVAAVFAEHDVSIAAVRQEGRSADASLVIV…	DRPGVLAQVAAVFAEHDVSIAAVRQ
A0A0N9NAD0	Gordonia	MKESSRPIGVAVLGMGNVGTEVVRILTEKAADLQARIGAPLELRGVAVRDLSKERKGVDRALLTDDPMALVQRDDVDLVVELLGGIKPARKLILAALEGGKSVVTANKALMAEHSGELSKAAEDHRVDLYFEAAVAGAIPVIRPLTQSLAGDSVNRVAGIVNGTTNFILSEMAESGAGYGKVLAEAGRLGYAEADPTADVEGYDAASKAAILASIAFHSRVTASEVHREGITGISAKDFDAAKKFDCTIKLLAICERIDVDGEQKISARVYPALVPLDHPLATVNGAFNAVAVEAENAGRLMFYGQGAGGAPTASAVLGDLVMAARNRVFHGRGPLESTYAGLPVASIDEVPTRYYVSMKVADVAGVLHQVSGEFAKRGISIAAVRQEGAGDDARLIVV…	DVAGVLHQVSGEFAKRGISIAAVRQ
UPI000A362CFE	Crossiella	MTNSGEPIKVALLGCGTVGTEVVRLLREQSADLAARIGAPVELVGIAVRRPHKHTDVPAELLTTDATALVEGEADVIVEVIGGIDPVRGLLTTALKSGKSVVTANKALLAEHGGELFTAADASGADLYFEAAVAGAIPLLRPLRESLAGDRITRVMGIVNGTTNYILSAMDATGSGYGETLEEAARLGYAEADPTADVDGFDAAAKAAILASLSFHTRVTASDVHREGIAAVTASDIAAARQLGRVVKLLAICERVTSEDGSEAVSVRVHPAMIPRTHQLASVNGAFNAVFVEAEAAGQLMFYGPGAGGAPTASAVLGDLVAVARNKVLGGRGPRESAYADLPVRPMGETQTAYHISLDVDDQPGVLTQVAAMFAEHGVSIAAVRQEGREGDDRAASLV…	DQPGVLTQVAAMFAEHGVSIAAVRQ
A0A3S4V9J5	Mycobacteriaceae	MAEDKNAVGVAVLGLGNVGSEVVRIIEEDAEDLAARIGAPLQLRGIGVRRVAADRGVPVELLTDDIDALVARDDVDIVVELMGPVEPARKAILAALENGKSVVTANKALLAQSTGKLAEAAEKARVDLYFEAAVAGAIPVIRPLTQSLAGDTVLRVAGIVNGTTNYILSAMNDTGADYESALADASALGYAEADPTADVEGHDAAAKAAILASIAFHTRVTADDVYCEGITKVTAEDFESAKALGCTIKLLAICERLTTDKGKQRVSARVYPALVPLDHPLASVGGAFNAVVVEAEAAGRLMFYGQGAGGAPTASAVLGDLVMAARNRVQGGRGPRESKYAKLPIAPIGMIPTRYYVSLYVSDKPGVLSSVAAEFAKREVSIAEVRQEGVVNEGGERVG…	DKPGVLSSVAAEFAKREVSIAEVRQ
A0A075UMN1	Actinobacteria	MSTVDGRVIRVALLGCGTVGGEVVRLLTEQAEELAARAGARVELAGIAVRRPDKHPELPPELVTSDVTKLVTSPDVDVVVELVGGIEPVRQWLLDALKAGKSVVTANKALLAEHSAELFEAADAAGVDLYFEAAVAGAIPLLRPLRESMAGDRITRVMGIVNGTTNYILSAMDSTGAGYAETLEEASRLGYAEADPTADVDGYDAASKAAILASLAFHTRVTASDVHREGIADVTASDLAAANVLGRTVKLLAICERVTADDGTESVSARVHPVMIPRGHQLAGVGGAYNAVYVEADAAGELMFYGQGAGGAPTASAVLGDLVAVARNRVVGGRGPRESAHAALPVRPMGQTPTRYHVSLDVADRAGVLAQVAQAFAGHGVSIAAVRQRDANDTASLVV…	DRAGVLAQVAQAFAGHGVSIAAVRQ
UPI00138C11B9	Mycolicibacterium	MTETHRPIGLAVLGLGNVGSEVVRIIEASATDLAARVGAPLVLRGIGVRRVADDRGVPIDLLTDDVQALVERDDVDIVIELMGPVEPARKAILSALEHGKSVVTANKALMAQSTGELAQAAEHARVDLYFEAAVAGAIPVIRPLTQSLAGDTVLRVAGIVNGTTNYILSAMNDTGADYADALADAGALGYAEADPTADVEGYDAAAKAAILASIAFHTRVTADDVYREGITKVTAEDIASAKALGCNIKLLAICERLTNDEGQQRVSARVYPALVPLSHPLATVNGAFNAVVVEAEAAGRLMFYGQGAGGAPTASAVMGDLVMAARNRVQGGLGPRESKYAQLPIAPIGFIPTRYYVSMNVADRPGVLSAVAAEFGKREVSIAEVRQEGMVDEGGQPCG…	DRPGVLSAVAAEFGKREVSIAEVRQ
A0A1I1T4D5	Streptomyces	MVRTRPLKVALLGCGVVGSQVARLMTTHADDLAARVGAPVELAGIAVRRAGRSREGVPGELVTTDALGLVTREDVDVVVEVIGGIEPARSLLAAAFEAGASVVTANKALLAEDGPTLHAFAEKHQADLYFEAAVAAAIPLVRPLRESLAGDKVNRVLGIVNGTTNFILDRMESTGASYGEALAEATALGYAEADPTADVEGFDAASKAAILAGIAFHSRVRLEDVHREGITEVTAGDIASARRMGCTVKLLAICERAADGRSVTARVHPAMIPLSHPLASVREAYNAVFVEAESAGRLMFYGPGAGGAPTASAVLGDVVAACRNKLGGARGPGESAYAQLPVSPMGRVTTRYHISLDVADKPGVLAQVALSFAEHGVSIDTVRQQGKDGEASLVIVTHE…	DKPGVLAQVALSFAEHGVSIDTVRQ
A0A4V2XM17	Streptomyces	MVRTRPLKVALLGCGVVGSQVARLMTTHADDLAARVGAPVELAGVAVRRPSKARGGVAPHLVTSDAAGLVGRGDIDVVVELIGGIEPARSLIDAAFEAGASVVTANKALLAQDGPALHAAAEKHAADLYFEAAVAGAIPLLRPLRESLAGDKVNRVLGIVNGTTNFILDRMESSGAGYGEALEEATALGYAEADPTADVEGFDAAAKAAILAGIAFHTRVRLDDVHREGITEVTAADIASARKMGCTVKLLAICERAEDGRSVTARVHPAMIPLAHPLASVREAYNAVFVEADAAGQLMFYGPGAGGAPTASAVLGDLVAACRNKLSGGRGPGESAYARLPVSPMGEVVTRYHISLDVVDKPGVLAQCATVFADHGVSIDTVRQTGKDGEAQLVVVTHR…	DKPGVLAQCATVFADHGVSIDTVRQ
UPI00131171AB	Gordonia crocea	MTEGTAQRTGAPTELGVAVLGMGNVGAEVVRIITENAEDLRARIGASLVLRGVAVRDLERGRGIDRALLTDDPAALVRRDDVDIVIEVLGGIEPPRELIRTALQQGKSVVTANKALLAEYTGELATAAAEANVDLYFEAAVAGAIPVVRPLMQSLAGDKVQRVAGIVNGTTNFILSAMAETGADYDEALAEAGRLGYAEADPTADVEGYDAAAKAAILASIAFHSRVTAADVYREGISSVTAEDLASAAKFDCTVKLLSICERVVGDDGRERISARVYPALIPLSHPLATVSGAYNAVVVEAVDAGRLMFYGQGAGGAPTASAVMGDVVMAARNKVYSGRGPLESTYASLPVMPIAQVPTRYYVAMNVVDRPGVLETIAGEFAKHGVSIAAVRQEGGAD…	DRPGVLETIAGEFAKHGVSIAAVRQ
UPI000DBE77D0	Nakamurella deserti	MSDPAKSGRTVRVALLGCGVVGSQVVRLLTENAAELTARVGAPLELVGVAVRHPDRHRELPADLVTGDAAALVAREDVDVVVEVMGGLDPARELLLTALRRGAGVVTANKALLAAHGPEIFTAADAGGPGLYFEAAVAGAIPLIRPIRESLAGDRVSRVMGIVNGTTNFILSAMDSTGSTYEAALAEATRLGYAEADPTADVEGFDAAAKAAIIASLAFHTRVNADDVYREGISGVSAAEIAAAREIGCTVKLLAICERITTPTGEAVSARVHPVMLPRTHPLAGVDGAYNAVYVEAEAAGQLMFYGPGAGGAPTASAVLGDLVTVARNTVVGARGPRESAYAELPNQPLGEVTSQYHISLDVQDRAGVLAQVAQCFADLGISISTVRQAGTGNDATLV…	DRAGVLAQVAQCFADLGISISTVRQ
UPI00166674F3	Gordonia jinhuaensis	MTQTTPDSARTAVESDAAHADLSRRRTDRIGVAVLGAGNVGSEVVQILQRNAEDLRARVGARLELVGVAVRDTSRDRGIDTELLTDDPAALVVRDDVDIVIELIGGIDPARELINAALEHGKSVVTANKALLAEYTGELSQAAEKANVDLYFEAAVAGAIPVIRPLMQSLAGDSVNRVAGIVNGTTNFILSSMAADGQDYDVVLAEAGRLGYAEADPTADVEGYDAAAKAAILASLAFHTRVTAADVYREGITHVTAADLESARKLDCTVKLLAICERVDDGAGHERVSARVYPALIPLDHPLASVGGAFNAVVVESENAGRLMFYGQGAGGAPTASAVLGDTVMAARNRVFGGRGPLESTYASLPIAPIGDINTRYYVSMRVADRPGVLSAVAGEFSK…	DRPGVLSAVAGEFSKRDVSIATVRQ
A0A1Q9LGW7	Actinokineospora bangkokensis	MAGTPVRVALLGCGTVGTEVVRLLTGQAADLAARVGAPVELVGVAVRRADRHRDVPAGLLTTDALGLVSRDDVDVVVEVVGGIEPTRQWLLAALRAGKSVVTANKALLAEAQGELFAAADASGADLYFEAAVAGAIPLLRPLRESLAGDRITRVMGIVNGTTNFILSAMEETGAGYQEALSEAARLGYAEADPTADVDGYDAAAKAAILASLAFHTRVTMGDVHREGISAVTPADVLAARALDRTIKLLAICERVVGEDGTESVSARVHPAMIPRSHPLAGVGGAFNAVFVEAEAAGQLMFYGQGAGGAPTASAVLGDLVAVARNRVAGGRGPRESAYADLAARPIAQASTRYHISLDVADRAGVLAAVAAVFAQHDVSIAAVRQEGRTQDASLVVVTH…	DRAGVLAAVAAVFAQHDVSIAAVRQ
A0A1H3DRA8	Amycolatopsis xylanica	MSTKDPKDTVRVALLGCGTVGGEVARLLTEQAGELAARAGARLEIAGIAVRRPDKHPELPQELLTADVTGLVTRDDVDVVVELVGGIEPVRGWLLDALKAGKSVVTANKALLADHSAELFEAADASGVDLYFEAAVAGAIPLLRPLRESLAGDRITRVMGIVNGTTNFILSAMDATGAGYAETLDEASRLGYAEADPTADVDGYDAASKAAILASLAFHTRVTAADVHREGIADVTASDIAAARSLGRTVKLLCICERVTDEDGVESVAVRVHPVMIPLSHQLSGVNGAFNAVYVEADAAGELMFYGQGAGGAPTASAVLGDLVAVARNLVLGGRGPRESAHAALPVRPMGQTPTRYHLSLYVADVAGVLAQVAQVFADHGVSIAAVRQSDSKGSASLV…	DVAGVLAQVAQVFADHGVSIAAVRQ
A0A1M6QCD1	Pseudonocardia thermophila	MSAVRVAMLGCGTVGAEVVRLLREQADELAARVGAPVELVGVAVRRPHKHPELGELLTTDSSTLVTRDDVDVVVEVIGGIEPARSLLLEALKAGKSVVTANKALLAEDAATLAEAADASGADLYYEAAVAGAIPLLRPLRESLVGDRISRVAGIVNGTTNFILSAMTATGAGYADALEEATRLGYAEADPSADVDGYDAASKAAILASLAFHTRVTSADVYCEGIRNVTAADIAAAREMGCVIKLLAICERIPGADTESVSARVYPAMIPATHPLAAVDGAFNAVFVEAEAAGQLMFYGQGAGGAPTASAVLGDLVAVARNRVLGGRGSRESAYASLPILPIGAVPTRYHVSLDVADRAGVLASIAGEFARHGVSIAAVRQTGDGSTDGSARLVVVTHA…	DRAGVLASIAGEFARHGVSIAAVRQ
A0A1A1ZE03	Mycobacteriaceae	MSEKPVGVAVLGLGNVGSEVVRIINESASDLAARIGAPLELRGIGVRRVADDRGVPVDLLTDNIEELVSRDDVDVVVELMGPVEPARKAILSALEQKKSVVTANKALMAVSTGELAQAAEHAHVDLYFEAAVAGAIPVIRPLTQSLAGDTVLRVAGIVNGTTNYILSEMDSTGADYDSALAAARALGYAEADPTADVEGYDAAAKAAILASIAFHTRVTADDVYREGITKVTAADFASARALGCTIKLLAICERLTNDEGQQRVSARVYPALVPLDHPLAAVNGAFNAVVVEAEAAGRLMFYGQGAGGAPTASAVMGDVVMAARNRVQGGRGPRESKYAKLPISPIGFIPTRYYVNMNVADRPGVLSAVAAEFGKREVSIAEVRQEGMVDEGGQRCGAR…	DRPGVLSAVAAEFGKREVSIAEVRQ
A0A2S6GI04	Pseudonocardiaceae	MNSAASVTAKPIRVALLGCGTVGTQIVRLLTEQADELAARVGTRVELVGIAVRRPNKHREVPAELLTTDAAGLVASPDVDVVVEVIGGIEPTRTWLLAALTAGKSVVTANKALLAEHAGELFEAADASGADLYFEAAVAGAIPLLRPLRESLAGDRITRVMGIVNGTTNFILSAMDETGAGYAETLDEASRLGYAEADPTADVDGFDAASKAAILASLAFHTRVTAGDVYREGISAVTSADFAAARALGRTIKLLAICERVFTTGEDGAPEESVAVRVHPAMIPRSHPLAGVSGAFNAVFVEAEAAGQLMFYGQGAGGAPTASAVLGDLVAVARNRVVGGRGPRESAYADLAVRPIAQASTRYHISLDVADRAGVLAAVAAEFAQHEVSIAAVRQEGRA…	DRAGVLAAVAAEFAQHEVSIAAVRQ
A0A1I0WTI4	Amycolatopsis	MSDQGRVPPIKVALLGCGTVGGEVVRLLTEQADELAARVGAPIELAGIAVRRPDKHPELPQELLTADAAELIDSDIDVVVELIGGIEPVRSWLLSALQKGKSVVTANKALLAEYSGELAEAADASGADLYFEAAVAGAIPLLRPLRESMAGDRITRVMGIVNGTTNYILSAMDSTGAGYAETLDEASRLGYAEADPTADVDGYDAASKAAILASLAFHTRVTAADVYREGIGGVSASDIVAARVLGRTVKLLSICERVIDENGAESVSARVHPVMIPRSHQLAGVNGAFNAVYVEADAAGELMFYGQGAGGAPTASAVLGDLVAVARNRVVGGRGPRESAHAALPVSPMGRTLTRYHVSLDVADRAGVLAQVAQAFAAHDVSIAAVRQRDRHSTASLVI…	DRAGVLAQVAQAFAAHDVSIAAVRQ
A0A6N7HVE6	Pseudonocardiaceae bacterium	MNGEGDSASVKVALLGYGTVGTEVARLLHEHAADFTARAGASIELAGVAVRRPDKHPDVPAELLTSDATALVESDVDIVVEMIGGIEPARTLLLNALRAGKSVVTANKALLAEHGAELFAAADTSGADLYFEAAVAGAIPLLRPLRESLAGDRITRVMGIVNGTTNYILSAMDSTGAGYSETLEEASRLGYAEADPTADVDGFDAASKAAILASLAFHTRVSAADVHREGISEVSSSDIAAAKALDRTVKLLAICERVNGAEGGEAVSVRVHPVMLPRRHPLSSVDGAFNAVYVEAEAAGQLMFYGQGAGGAPTASAVLGDLIAVARNRVAGGRGPRESAYAALPVRPFAETCTRYHISLDVADRAGVLSQVAAAFAAHDVSIAAVRQRGRNQDASLVV…	DRAGVLSQVAAAFAAHDVSIAAVRQ
A0A2N3WLP7	Amycolatopsis	MSPVSPKSLSPADRAPIRVAMLGCGTVGSEVARLLTEQAGELAARAGAPVELVGIAVRRPDKHPELPAELLTDDAAALVARDDVDVVVELVGGIDPVRSWLLTALNAGKSVVTANKALLAEYSAELFEASDASGADLYFEAAVAGAIPLLRPLRESLAGDRITRVMGIVNGTTNYILSAMDATGAGYAETLDEASRLGYAEADPTADVDGYDAASKAAILASLAFHSRVTAKDVHREGIADVTASDLAAARTLGRTVKLLAICERVTADDGTESVSARVHPVMIPRSHQLAGVGGAFNAVYVEADAAGELMFYGQGAGGAPTASAVLGDLVAVARNQVLGGRGPRESAHAALPVRPMGQTPTRYHVSLDVADRAGVLAQVAQAFAAHGVSIAAVRQRDA…	DRAGVLAQVAQAFAAHGVSIAAVRQ
A0A6N4WCN0	Mycolicibacterium anyangense	MGNEKPIGVAVLGLGNVGSEVVRIIEDSAVDLAARIGAPLELRGVAVRRVADDRGVPAALLTDNVEELVSRDDVDIVVELMGPVEPARKAILSALEQGKSVVTANKALLAQSTGELAQAAERAHVDLYFEAAVAGAIPVIRPLTQSLAGDSVLRVAGIVNGTTNYILSEMASTGADYSSALADASALGYAEADPTADVEGYDAAAKAAILASIAFHTRVTADDVYREGITKVTPADFEAAKALGCTIKLLSICERITTADGQQRVSARVYPALVPLTHPLATVNGAFNAVVVEAEAAGRLMFYGQGAGGAPTASSVMGDVVMAARNRVQGGRGPRESKYAQLPIAPMGVIPTRYYVSMTVNDRPGVLASVADEFGKREVSIAEVRQEGITDEDGVPAGA…	DRPGVLASVADEFGKREVSIAEVRQ
A0A5P9PE70	Amycolatopsis	MRSEPIRVALLGCGTVGGEVARLLTEQAAELAARAGAPVELAGIAVRRPDKHPELPPELLTRDAATLVTADDVDVVVELIGGIEPTRTWLLDALRAGKSVVTANKALLSEHSAELSEAADASGADLYFEAAVAGAIPLLRPLRESLAGDRITRVMGIVNGTTNYILSAMDSTGAGYAEALDEASRLGYAEADPTADVDGYDAASKAAILASLAFHSRVTASDVHREGIAAVSASDIAAAKMLNRTVKLLAICERVTSEDGSESVSARVHPVMIPNTHQLAGVSGAFNAVYVEADAAGELMFYGQGAGGSPTASAVLGDLVAVARNRVLGGLGPRESAHAALPVRPMGQTPTRYHVSLDVADRPGVLAQVAQVFAANGVSIAAVRQRDRLSTASLVIVTH…	DRPGVLAQVAQVFAANGVSIAAVRQ
A0A0Q8W593	Aeromicrobium	MSPSSSDPVSWSPGRPLRVALLGCGVVGTEVARLLTSDSEELAQRVGAPLELAGIAVRRLGRERDLDVPGELFTTDAAGLVSRGDIDVVIEVIGGIEPARELILSALDNGASVVTANKALLAEDGATLFEAAHKAERDLYFEAAVAGAIPIVRPLRESLAGDRVQRVLGIVNGTTNFILDAMTTTGQGFSEALDEAQRLGYAEADPTADIEGFDAASKAAILAGLAFHTRVTIGDVHREGISEVTAADVRSAAEMGCVVKLLAICEKRETPDGPAVSARVHPAMIPLSHPLASVHGAYNAVFVESEAAGQLMFYGPGAGGAPTASAVLGDVVSVARNRRSNVFGPGESTHAQLEVLDIGRARTRYHVSIDVDDRAGVLASVASAFAEFDVSIRTVRQEG…	DRAGVLASVASAFAEFDVSIRTVRQ
A0A2A7N7R8	Mycolicibacterium agri	MVKREKPVGVAVLGLGVVGSEVVRIIEESAEDLAARIGAPLELRGVGVRRIADDRGVPVDMLTNDIEALVSRDDVDVVVEVMGPVEPARKAILSALEQGKSVVTANKALMAQSTGELAQAAEHAHVDLYFEAAVAGAIPVIRPLTQSLAGDTVLRVAGIVNGTTNYILSEMASTGADYAQALADASALGYAEADPTADVEGYDAAAKAAILASIAFHTRVTADDVYREGITKVTPADFATARALGCTIKLLATCERLNNDEGRQRISARVYPALVPLSHPLAAVNGAFNAVVVEAEAAGRLMFYGQGAGGAPTASAVMGDLVMAARNRVQGGRGPRESKYAKLPISPIGFIPTRYYVSMNVADRPGVLSSVAAEFGKREVSIAEVRQEGVVDQGGQRCG…	DRPGVLSSVAAEFGKREVSIAEVRQ
P63630	Terrabacteria group	MPGDEKPVGVAVLGLGNVGSEVVRIIENSAEDLAARVGAPLVLRGIGVRRVTTDRGVPIELLTDDIEELVAREDVDIVVEVMGPVEPSRKAILGALERGKSVVTANKALLATSTGELAQAAESAHVDLYFEAAVAGAIPVIRPLTQSLAGDTVLRVAGIVNGTTNYILSAMDSTGADYASALADASALGYAEADPTADVEGYDAAAKAAILASIAFHTRVTADDVYREGITKVTPADFGSAHALGCTIKLLSICERITTDEGSQRVSARVYPALVPLSHPLAAVNGAFNAVVVEAEAAGRLMFYGQGAGGAPTASAVTGDLVMAARNRVLGSRGPRESKYAQLPVAPMGFIETRYYVSMNVADKPGVLSAVAAEFAKREVSIAEVRQEGVVDEGGRRVG…	DKPGVLSAVAAEFAKREVSIAEVRQ
A0A1G7N9G6	Pseudonocardia oroxyli	MSEHRPGSPVRVALLGCGTVGTEVVRLLEDQAADLAARVGAPVEIAGIAVRRPHRHPGVRQDLLTTDAAALVAREDVDVVVEVVGGIEPARTLLLDAIKSGKSVVTANKALLAEDGAVLAEAADAAGVDLYYEASVAGAIPLLRPLRESLAGDRITRVAGIVNGTTNFILSAMAESGAGYADALEEATRLGYAEADPTADVDGYDAASKAAILATIAFHTRVTAADVHCEGIRRVTAADIAAADGLGCVIKLLAICERVPGAADASESVSARVYPAMIPKAHPLAGVDGAFNAVFVEADAAGQLMFYGQGAGGAPTASAILGDLVAVARNRVGGGRGPRESSYARLPVRPMGDVPTRYHVSLEVADRAGVLSAVAGEFARRGVSIAAVRQTGGGEDGPA…	DRAGVLSAVAGEFARRGVSIAAVRQ
A0A0Q8URB7	unclassified Nocardioides	MESDKLRVAVLGCGSVGSQVVRLLDEQSGDLAARVGAPVELVGVAVRRLDAPRDVEVPEGLLTTDATALVAREDVDLVVEVIGGIEPARSLILAALENGKSVVTANKALLAEDGPTLFEAAHKAGRDLYYEAAVAGAIPILRPLRESLAGDRVTRVLGIVNGTTNFILDKMDTSGAGFAEALEEAQELGYAEADPTADVEGFDAAAKAAILASLAFHTRVTASDVHREGISEVTAADVQSAREMNSVVKLLAICELRETEDGQSAVAVRVHPAMIPRSHPLASVREAYNAVFVESEAAGQLMFYGPGAGGSPTASAVLGDLVTVARNRLADTRGPGESAYADRAVLPMGETVTRYHVAIDVADRAGVLAAVATAFAEHGVSIQTVRQEGRDADAQLVVV…	DRAGVLAAVATAFAEHGVSIQTVRQ
A0A0F0H189	Streptomyces	MRTRPLKVALLGCGVVGSEVARIMTTHADDLTQRIGAPVELAGVAVRRPSKVREGVDPALITTDATALLKRGDIDIAIEVIGGIEPARTLITTAFEHGISVVSANKALLAQDGAALHAAAEQQGRDLYYEAAVAGAIPLVRPMRESLAGDKINRVMGIVNGTTNFILDKMDSTGAGYQEALDEATALGYAEADPTADVEGYDAAAKAAILAGIAFHTRVRLDDVYREGMTEVSAADFASAKRMGCTIKLLAILERAADGESVTARVHPAMIPLSHPLASVREAYNAVFVEAEAAGRLMFYGPGAGGAPTASAVLGDLVAVARNKLAEATGPGESAYTQLPVSPMGEVVTRYHISLDVADKPGVLAQVATTFAEHGVSIDTVRQQGKDGEASLVVVTHRA…	DKPGVLAQVATTFAEHGVSIDTVRQ
UPI00082DAA1A	Skermania piniformis	MANSSFGTNRPIGVAVLGLGNVGSEVVRILLEHADELHARVGAPVVLRGVAVRRTGVERGIAADLLTTDAAALVVRDDVDIVVEVIGGIEPPRALILSALNAGKSVVTANKALLADYTGELAEAAERNRADLYFEASVAGAIPVIRPLMQSLAGDRVNRVVGIVNGTTNFILSAMEETDADYQVALSQAQQLGYAEADPTADVEGYDAAAKAAILASLAFHTRVTAADVYREGITGVSAEDFETAAAFDCTVKLLAMCERLVDPASGNERISVRVYPALIPRKHPLAAVSGAFNAVVVEAEAAGRLMFYGQGAGGAPTASAVLGDLVMAARNKVYEGRGPGESAYAQLPIAPIGDTLVRYHMNLQVDDRPGVLAGVANEFAKRDVSISAVRQEGTGKRA…	DRPGVLAGVANEFAKRDVSISAVRQ
UPI00166B6971	Marmoricola endophyticus	MNSPHPTPLKVAVLGCGVVGSQVVRLLTTQSEDLAARVGAPLELAGVAVRRPDAPRDVDLPAGLVTTDAEALVRRDDVDLVVEVIGGIEPARSLILAALESGASVVSANKALIAEDGATLFAAADAAGRDLFYEAAVAGAIPILRPLRESLAGDRVTRVLGITNGTTNFVLDRMDSQGSGFAEALEEAQRLGYAEADPTADVEGFDAAAKAAILASLAFHTRVTANDVHREGISEVTASDVASAREMGAVVKLLSICELVEGPDGPAVSARVHPAMIPLSHPLASVREAYNAVFVESEAAGRLMFYGPGAGGPPTASAVLGDLVSAARNRVSQVRGAAETTYADLPVLPMGRTQTRYHIQLDVDDKAGVLASVAQAFAEHDVSLQTVRQEGRGDDAQLV…	DKAGVLASVAQAFAEHDVSLQTVRQ
A0A557XTL7	Mycobacterium sp. 16-83	MPGEKPVGVAVLGLGNVGSEVVRIIETSAEDLAARIGAPLLLRGIGVRRVAADRGVPVELLTDNVEELVSREDVDIVVEVMGPVEPARKAILTALEHGKSVVTANKALLSISTGELAQAAETANVDLYFEAAVAGAIPVIRPLTQSLAGDTVLRVAGIVNGTTNYILSAMDSTGADYGSALADASALGYAEADPTADVEGYDAAAKAAILASIAFHTRVTADDVYREGITKITPDDFASARSLGCTIKLLSICERVTTADGQERVSARVYPALVPLSHPLATVNGAFNAVVVEAAAAGRLMFYGQGAGGAPTASAVTGDLVMAARNRVLGSRGPKESRYAQLPIAPMGLITTRYYLSMDVADKPGVLSTVAAEFAKREVSIAEVRQEGVADQGGRRVGA…	DKPGVLSTVAAEFAKREVSIAEVRQ
A0A0T6LTW4	Streptomyces	MRTRPLRVALLGCGVVGSEVARIMATQRDDLAARIGAPVELAGVAVRRPNRSRPGVPPELITADAVELVKRDDIDVAVEVIGGIEPARELITTAMEHGASVVTANKALLAADGAALHAAAVKHGVDLYYEAAVAGAIPLIRPLRESLAGDTVNRVLGIVNGTTNFVLDRMDTTGAGYSEALDEATTLGYAEADPTADVEGFDAAAKAAILAGIAFHTRVTAADVHREGITEVTAADIASAREMGCVVKLLAICERTADGASVTARVHPAMIPLSHPLASVREAYNAVFVEAEAAGRLMFYGPGAGGAPTASAVLGDLVAVCRNKLNGTTGPGESAYARLPVRPMGDVVTRYHVSLDVADRAGVLAQVATVFAEHGVSIDTVRQQVRGGEASLVVVTHRA…	DRAGVLAQVATVFAEHGVSIDTVRQ
A0A1I5LA68	Yuhushiella deserti	MIANDRRIRVALLGHGTVGAEVARLLDEQAGELAARVGAPLELAGIAVRRPDKHPDLPRHLVTADAAGLVDSDVDVVVELIGGIEPVRGWLLSALQKGKSVVTANKALLAEHSAELAEAADAAGADLYFEAAVAGAIPLLRPLRESLAGDRITRVMGIVNGTTNYILSAMDATGAGYAETLDEASRLGYAEADPTADVDGYDAASKAAILASLAFHTRVTAADVHREGIAGVSASDIVAAKVLGRTVKLLAICERVTDADGGESVSARVHPVMIPRGHQLAGVNGAFNAVYVEADAAGELMFYGQGAGGAPTASAVLGDLVAVARNRVLGGRGPRESAHAALPIRSMGQTPTRYHISLDVADRAGVLAQVAQVFAVHDVSIAAVRQRDRHSTASLVIVT…	DRAGVLAQVAQVFAVHDVSIAAVRQ
A0A660CAF9	Prauserella	MTEPVKVALLGCGTVGSEVTRMLLDDPGELAARVGAPVELAGIAVRRPDKHPELPQELVTADATALIDSDVDIVVELIGGIDPVRGWLLSALRKGKSVVTGNKALLSEHAGELADAAAESGADLYYEAAVAGAIPLLRPVRESLAGDRITRVMGIVNGTTNFILSAMDSTGAGYAETLDEATRLGYAEADPTADVDGYDAASKAAIIASLAFHSRVTAADVYREGIAGISSSDITAAKSLGRTVKLLSICERVTEEDGSESVSARVHPVMIPRSHQLAGVSGAFNAVYVEAEAAGQLMFYGQGAGGAPTASAVLGDLVSAARNKVAGGRGPRESAHAALPVRPMGQTPTRYHVSLDVADKPGVLAQVAQVFAAHGVSISTVRQRDRRSTASLVVVTHQA…	DKPGVLAQVAQVFAAHGVSISTVRQ
UPI00138C1CE0	Mycolicibacterium pulveris	MTSHERPIGVAVLGLGNVGSQVVRIIQDSADDLAARIGAPLVLRGVGVRRVADDRGVPVDMLTDNIEELVSRDDVDIVVELMGPVEPARKAILSALEQRKSVVTANKALMAVSTGELAQAAEHAHVDLYFEASVAGAIPVIRPLTQSLAGDTVLRVAGIVNGTTNYILSEMDSTGADYESALADASALGYAEADPTADVEGYDAAAKAAILASIAFHTRVTADDVYREGITKVTPADFASARALGCTIKLLAICERLTSDEGQQRISARVYPALVPLDHPLATVNGAFNAVFVEAEAAGQLMFYGQGAGGAPTASAVMGDVVMAARNRVQGGRGPRESRYAKLPISPIGFIPTRYYVNMNVTDQPGVLSAVAAEFAKREVSIAVVRQEEMVDDDGQRCG…	DQPGVLSAVAAEFAKREVSIAVVRQ
A0A543CNF3	Actinoallomurus bryophytorum	MTRPALKVALLGCGVVGTEVVRLLRSQADDLAARVGVPLELAGIAVRRLDKRREGVPPELLTTDAVGLVTRDDVDIVVEVIGGLEPARGLLLAAMKSGKSVVTANKALLAEDGATLFGAAREYGADIYYEASVAGAIPLLRPLRESLVGDHVQRVMGIVNGTTNYILDQMDSSGAGFAEALGEAQALGYAEADPTADVEGFDAAAKAAILAQLAFHTRVTAAGVHREGIADVTSADIASAKAMGCVVKLLAICERVPSQEHRAGRGVSVRVHPVMIPRSHPLASVREAYNAVFVEAESAGSLMFYGAGAGGAPTASAVLGDIVAVARNRVSGTRGPAESTYADLPVLPMAETITRYHVALDVADRSGVLARVADAFAENDVSIQAVRQEGHGREAQLVI…	DRSGVLARVADAFAENDVSIQAVRQ
A0A1M5DLP0	Jatrophihabitans endophyticus	MTTTDGVLKVALLGCGVVGSEVVRLLAEQADELAQRVGARLELAGVAVRRPARHPEVPAELLTTDAEALVRRDDVDVVVEVVGGIEPVRSLLLAALESGKSVVSANKALLADDGATLHDAATRNGVDLYYEAAVAGAIPLLRPLRESLAGDRITRVMGIVNGTTNFILSRMDATGAGFDEALAEATSLGYAEADPTADVDGYDAAAKAAILAGLAFHTRVTMSDVHREGIGEVTAADVASAQAMDCTVKLLAICERTTVADGTESVSVRAHPAMIPRRHPLAGVGDAFNAVFVEAEAAGSLMFYGRGAGGAPTASAVLGDLVAVARNRVSGSRGAGESAYAALPIRSMGEVTTRYHVALDVADQPGVLAGVANAFAEEGVSIQTVRQEGRGDAATLVLV…	DQPGVLAGVANAFAEEGVSIQTVRQ
A0A345T0F7	Actinobacteria	MMRTRPLKVALLGCGVVGSEVARIMTTHAADLAARIGAPVELAGVAVRRAGRPRPGVPEHLVTTDATELVKRGDIDVVVEVIGGIEPARGLILSAFEHGASVVSANKALLAQDGAALHAAAVGAGVDLYYEAAVAGAIPLIRPLRESLAGDKVNRVLGIVNGTTNFILDKMDSSGAGYSEALEEATALGYAEADPTADVEGFDAAAKAAILAGIAFHTRVTAAEVYREGITEVTAADIRSAKEMGCVVKLLAICERARDGRSVTARVHPAMIPLSHPLASVREAYNAVFVEAEAAGRLMFYGPGAGGSPTASAVLGDLVAVCRNKIAEATGPGESAYTELPARPMGDVVTRYHVSLDVADRAGVLAQVATVFAEHGVSIDTVRQQGRDGDASLVVVTHR…	DRAGVLAQVATVFAEHGVSIDTVRQ
A0A1H9IAN7	Streptomyces	MRTRPLKVALLGCGVVGSEVARIMTTHAEDLAARIGAPVELAGVAVRRPGRVREGIAPELVTTDAAALAAREDIDVVVEVIGGIEPARTLINTAFEHGASVVTANKALLAEDGSALHEAAEKHGVDLYYEAAAAAAIPLVRPLRESLAGDKVNRVLGIVNGTTNFILDRMDSTGAGYSEALDEATALGYAEADPTADVEGFDAAAKAAILAGIAFHTRVRLDDVHREGLTEVTAADIASARRMGCTVKLLAICERAADGRSVTARVHPAMIPLTHPLASVREAYNAVFVEAEAAGQLMFYGPGAGGAPTASAVLGDLVAVCRNRLAGARGPGESAYAQLPVSPMGEVVTRYHISLDVADKPGVLAQCATVFAEHGVSIDTVRQQGMDGPGDGASLVVVT…	DKPGVLAQCATVFAEHGVSIDTVRQ
V5XFE4	Actinobacteria	MSEKPIGVAVLGLGNVGTEVVRIIEESAADLEARIGAPLQLRGIGVRRVANDRGVPEELLTDDIEKLVSRDDVDIVVELMGPVEPARKAIMAALERGKSVVTANKALMAQSTGELAQAAEKARVDLYFEAAVAGAIPVIRPLTQSLAGDSVVRVAGIVNGTTNYILSAMNDTGASYESALADASALGYAEADPTADVEGYDAAAKAAILASIAFHTRVTADDVYREGITKVSAEDFASAKALGCNIKLLAICERLVSGKGKHRVSARVYPALVPLDHPLASVNGAFNAVVVEAEAAGRLMFYGQGAGGAPTASAVMGDLVMAARNRVQGGRGPRESKYAKLPIASIGAIPTRYYVNMNVKDQPGVLSAVAAEFSRHEVSIAEVRQEGMTDPEGEPCGAR…	DQPGVLSAVAAEFSRHEVSIAEVRQ
A0A1H7G5D3	Streptomycetaceae	MMRTLKVALLGCGVVGSEVARIMTTHAADLEARIGAPVELAGVAVRRAGRPRPGVPEHLITTDAEGLVARDDIDVVIEVVGGIEPARSLILSAFEGGKSVVSANKALLAVEGAALHAAAAKAGADLYYEAAVAGAIPLIRPLRESLAGDKVNRVLGIVNGTTNFILDKMDTTGAGYSEALEEATALGYAEADPTADVEGFDAAAKAAILAGIAFHTRVVAADVFREGITEVTAADIASAKAMGCVVKLLAICERSKDENGEESVTARVHPAMIPLSHPLASVRGAYNAVFVEADAAGQLMFYGPGAGGAPTASAVLGDLVAVCRNKVAGATGPGESAYAQLTVNPMDDVVTRYHVSLDVADKAGVLAQVATVFAEHGVSIDTVRQQGRDGDASLVVVTH…	DKAGVLAQVATVFAEHGVSIDTVRQ
A0A4Y3WK44	Pseudonocardia	MNGNAVRVALLGCGTVGTEIVRLLREQAGDLAARAGAPVELVGVAVRRPHKHPELGDLLTTDATALVTRDDVDVVVEVIGGIEPARSLLLEALKAGKSVVTANKALLAEEGAALAEAADASGVDLFYEASVAGAIPLLRPLRESLAGDRITRVAGIVNGTTNFILSAMTESGAGYADALEEATRLGYAEADPSADVDGYDAASKAAILATLAFHTRVTAADVHCEGIRHVTASDIAAARGIGCVIKLLAICERSPATADSPEAVSARVYPAMIPAAHPLATVDGAFNAVFVEAEAAGQLMFYGQGAGGAPTASAVLGDLVAVARNRVHGGRGARESAYASLPVLPLGAVPTRYHVSLEVADRAGVLATIAGEFSTHGVSIAAVRQTGGAADDGGAARLV…	DRAGVLATIAGEFSTHGVSIAAVRQ
A0A4R6SCT6	Labedaea rhizosphaerae	MSHRPIRVALLGCGTVGTEVIRLLTQQADDLAARVGAPIELTGVAVRRPNKHPDVPAHLLTTDAAALVASDVDVVVEVIGGLDPVRGLLLDALTAGKSVVTANKALLAESAADLFAAADASGADLFFEAAVAGAIPLLRPLRESLAGDRITKVMGIVNGTTNFILSAMDETGAGYAETLDEASRLGYAEADPTADVEGYDAASKAAILASLSFHTRVTATDVYREGITSVTPTDIAAARGLNRTIKLLAICERVTGEDGAESVAVRVHPAMIPRSHPLATVGGAFNAVFVEADAAGQLMFYGQGAGGAPTASAVLGDLVAVARNLVGGGHGPRESAYAALPVRTIDQASTRYHVSLDVADRAGVLSTVASVFAEHDVSIAAVRQEGRRRDASLVIVTHS…	DRAGVLSTVASVFAEHDVSIAAVRQ
E3IXH9	Frankia	MKIALLGCGVVGSEVVRLLVEQAADLTARVGEPLELAGIAVRRLDRDRDVPVGPELFTTDAAALVGRDDVDIVVEVVGGIEPVRSWLLAALDGGKSVVSANKALLASDGSTLHDAATAADVDLYYEAAVAGAIPLLRPLRESLAGDRVRRVLGIVNGTTNFILTRMDETGASFTDALEEATALGYAEADPTADIDGYDAAAKAAILAQLAFHTRVTLADVHREGIAAVTAADIASAKAMGCTVKALAIAERSSERPGVSVRVHPAMVPRSHPLASVREAFNAVFVEAEAAGQLMFYGRGAGGSPTASAVLGDLVAVARNRVAGRRGPGESAYADLPVLPMGETITSYHVNLDVTDKTGVLATVAGAFANHGVSIRSVRQDGRGDDASLVLVTHAAADAA…	DKTGVLATVAGAFANHGVSIRSVRQ
A0A4Q4D5F9	Actinobacteria	MPVQGRRPVARVTPGRRYPEPVSSDPSSTDRPLRIALLGCGVVGTEVARLLTREADELARRVGRPLELVGIAVRRLGRAREVDLPQDLFTTDAKALVTRGDLDVVIEVIGGIEPARELILAALESGASVVTANKALLAEDGATLFEAATKAERDLAFEAAVAGAIPIVRPLQESLAGDDVRRVLGIVNGTTNFILDAMTTTGAGFSEALDEAQRLGYAEADPTADVEGFDAASKAAILAGLAFHTRVTIGDVHREGISDVTAGDVRSAGEIGSVVKLLAICEKIDTPDGPAVSARVHPAMIPTSHPLASVHGAFNAVFVESESAGQLMFYGPGAGGAPTASAVLGDVVAVARNRVREVFGPGESTHAQLEVLDMGRARTRYHVQIDVDDRAGVLAAVAQ…	DRAGVLAAVAQAFAEYDVSIRTVRQ
A0A1A2D1Z3	Mycobacterium sp. 852002-51163_SCH5372311	MAGDEKAIGVAVLGFGNVGSEVVRIIEDSAQDLAARVGAPLVLRGIGVRRVADDRGVPIDLLTDDIDELVSRDDVDIVVELMGPLEPARRAILGAMKHGKSVVTANKALLSISTGELAQAAENAHVDLYFEAAVAGAIPVIRPLTQSLAGDTVLRVAGIVNGTTNYILSAMDTTGADYDSALADASALGYAEADPTADVEGYDAAAKAAILASIAFHTRVTADDVYREGITKITPADFVSARALGCTIKLLSICERITIDEEQQRLSARVYPALVPLSHPLASVNGAFNAVVVEAEAAGRLMFYGQGAGGAPTASAVTGDLVMAARNRVLGSRAPRESKYAQLPVAPMGFISTRYYVSMNVADKTGVLSSVAAEFAKREVSIAEVRQEGVADEGGRRVG…	DKTGVLSSVAAEFAKREVSIAEVRQ
A1SHH2	Nocardioides sp. (strain ATCC BAA-499 / JS614)	MESDKLAAEKALRVAVLGCGSVGSQVVRLLEEQAHDLAARVGARVELAGVAVRRPEAPREVEVPTELITTDATALVTREDVDLVVEVIGGIEPARSLILAALENGKSVVTANKALLAEDGPTLFEAAEKAGRDLYYEAAVAGAIPILRPLRESLAGDRVTRVLGIVNGTTNFILDRMDSSGAGFAEALEEAQELGYAEADPTADVEGFDAAAKAAILASLAFHSRVTASDVHREGISEVTAADVQSAREMNSVVKLLAICELRVTEDGQSAVAVRVHPAMIPRDHPLASVREAFNAVFVESEAAGQLMFYGPGAGGAPTASAVLGDLVTVARNRLAGTRGAGESAYADRAVLPMGETLTRYHVAIDVDDRAGVLASVATAFAENGVSIQTVRQEGRGAD…	DRAGVLASVATAFAENGVSIQTVRQ
A0A1X0DNA3	Mycolicibacterium insubricum	MTVGQRPLGVAVLGLGNVGTEVVRILHESADDLAARIGAPLELRGIGVRRVAPDRGVPVDLLTEDIEGLSARDDVDIVVELMGPVEPARRAILTALRHGKSVVTANKALLAQSTGELSDAAESAHVDLYFEAAVAGAIPVIRPLTQSLAGDRVLRVAGIVNGTTNYILSAMAETGASYTDALADASALGYAEADPTADVEGYDAAAKAAILASIAFHTPVRADDVYREGITKVSADDVKSAHALGCAIKLLSICERITDADGSERVSARVHPALVPLTHPLASVNGAFNAVVVEAAAAGRLMFYGQGAGGAPTASAVMGDVVMAARNRVQGGRAPRESKYAQLPIAPIGVVPTRYYVSLHVSDRPGVLSTVAAEFARHEVSIAEVRQEGMVDEDGQRIG…	DRPGVLSTVAAEFARHEVSIAEVRQ
A0A221VZQ9	Pseudonocardiaceae	MPEETGAPITIAMLGCGTVGSEVVRLLTEQAADLTARVGRPLVVTGVAVRRPHRHPDVAPELLTTDAEALVDSGPDVVVEVIGGIEPARGLLLRALKSGTSVVTANKALLAEYGPELYAAADASGADLYFEASVAGAIPLLRPLRESLAGDRIARVMGIVNGTTNYVLSAMDATGAGYAETLDEAGRLGYAEADPTADVDGFDAAAKAAILASLAFHTRVRAEDVHREGISGLRAADVAAARTLGRTVKLLAICERVVDGTGTESVSVRVHPAMIPRQHPLASVGGAFNAVFVEAEAAGQLMFYGQGAGGAQTASAVLGDVVAVARNRVAGGRGPRESAYAELPVRPMGQTPTRYHVSLDVADKTGVLSQVATVFAEHEVSIAVVRQEGRSDDASLVLV…	DKTGVLSQVATVFAEHEVSIAVVRQ
A0A1K0FC10	Micromonosporaceae	MSSGKPAVRLALLGCGTVGSEVVRLLHDQADDLTARIGAPLEIVGIAVRRLGRERGNLPVDPALFTTDALGLVKRDDVDVVIEVVGGIEPARSWLTEALRGGKSVVTANKALLAEDGATLHDAAAEGGADLYYEASVAGAIPLLRPLRESLHGDRVTRVTGIVNGTTNFILSSMDATGAGFGEALEEATELGYAEADPTADVEGFDAAAKAAILASLAFHTRVTAADVFREGMTGVTAADVASAKEMGCTIKLLCLAERGADSSGQESVSVRVHPAMIPRSHPLASVGDAFNAVFVEAEAAGQLMFYGRGAGGTPTASAVLGDVVAAARNRLAGTRAPSESAYAHLPIRPIGEAVTRYHVSLEVADRQGVLATVAGVFARHEVSIATVRQSGRDEDAML…	DRQGVLATVAGVFARHEVSIATVRQ
A0A4P7GJ24	Nocardioides euryhalodurans	MSDAESVRPLRVAVLGCGSVGSQVVRLLDEQSDDLAARIGAPLELVGVAVRRLDAPREVEVPAGLLTTDAQGLVARDDVDLVVEVIGGIEPARGLILSALEHGAAVVTANKALLAADGPTLFDAAAQAGRDLFYEASVAGAIPILRPLRESLAGDRVTRVLGIVNGTTNFILDRMDTSGAGFAEALEEAQDLGYAEADPTADVEGFDAAAKAAILASLAFHSRVTADDVHREGISEVTAADVQSAREMGSVVKLLAIAELRRNADGDEAVAVRVHPAMIPASHPLASVREAYNAVFVESRAAGQLMFYGPGAGGAPTASAVLGDLVTVARNRLSGRSGPGESAYADRPVLPMGETVTRYHVAIDVDDRAGVLAAVATSFADHGVSIQTVKQEGRGADAQ…	DRAGVLAAVATSFADHGVSIQTVKQ
A0A1S1NBD0	Mycobacterium	MLNEEPVGVAVLGLGNVGSEVVRIIEDSADDLAARIGAPLVLRGVGVRRVAADRGVPAELLTDNIEELVSRDDVDIVVELMGPVEPARKAILLALEHGKSVVTANKALLSRSTGELADAAERARVDLYFEAAVAGAIPVIRPLTQSLAGDTVRRVAGIVNGTTNYILSEMDSTGTDYASALADARALGYAEADPTADVEGFDAAAKAAILASIAFHTRVTADDVYREGISNITPDDVASARALGCTIKLLSICERITTAEGQQRVSARVYPALVPSSHPLATVNGAFNAVVVEAEAAGRLMFYGQGAGGAPTASAVTGDLVMAARNRVQGSRGPRESKYAQLPIAPIGDIVTRYYVSMDVADKPGVLSTVAAEFAQHEVSIAEVRQEGVADEDGRRVGA…	DKPGVLSTVAAEFAQHEVSIAEVRQ
UPI0003F7852F	Thermocrispum	MSANKPIKVALLGCGTVGGEVARLLTEQSGELAARVGAPIELAGIAVRRPDKHPELPAELLTDDAQALVDSDVDVVVELIGGIEPVRTWLLSALRQGKSVVTANKALLAESSAELSEAADATGADLYFEAAVAGAIPLLRPLRESLAGDRITKVMGIVNGTTNFILSAMDTSGASYAETLAEASRLGYAEADPTADVDGYDAAAKAAILASLAFHTRVTAADVHREGIADISSTDIAAARALGRTVKLLAICERVVDPVDGSESVSARVYPAMIPRTHQLAGVGDAFNAVYVEADAAGELMFFGQGAGGAPTASAVLGDLVAVARNRVMGGRGPRESAHAALPVRPMAETPTRYHISLDVQDKPGVLAQVAHVFAEHDVSIAAVRQRDADDTASLVIVT…	DKPGVLAQVAHVFAEHDVSIAAVRQ
A8L3U6	Frankia	MTIDGGRGFGRPMRIAMLGCGVVGTEVVRLLGTHTEDLGARVGAPLEIVGIAVRDPDRIRSAAVDRELLTTDAGALVARDDVDIVIEVVGGIEPVRSWLLSALRSGKSVVSANKALLASHGSTLHDAAAAAGVDLYYEAAVAGAIPLLRPLRESLAGDRIRRVLGIVNGTTNYILTRMDETGASFAEALAEAGELGYAEADPSADIDGFDAAAKAAIIAQLAFHTRVTIDDVYREGIGAVTAADIASARELGCTIKALAIAERAGDRPGVSVRVHPAMIPRSHPLAGVREAFNAVFVEAEAAGQLMFYGRGAGGAPTASAVLGDVVAVARNRIAGRQGPGESAYAALPILPMGPTITSYHVQLDVTDKAGVLAAVAGAFARHDVSIRSVRQDGRGDDAS…	DKAGVLAAVAGAFARHDVSIRSVRQ
UPI001616B32F	Nocardioides	MESDKPAVPDRLRVAVLGCGSVGSQVVRLLDEQADDLAARVGAPVELAGVAVRRLEAPREVEVPDGLLTTDATALVTRDDVDLVIEVIGGIEPARSLILAALESGKSVVTANKALLAEDGPTLFEAAEKVGRDLYYEAAVAGAIPILRPLRESLAGDRVTRVLGIVNGTTNFILDRMDTSGAGFTEALEEAQELGYAEADPTADVEGFDAAAKAAILASLAFHSRVTANDVHREGISDVTAADVASARDMNSVVKLLAICELRDGVGGDDAVSVRVHPAMIPRSHPLASVREAYNAVFVESEAAGQLMFYGPGAGGAPTASAVLGDLVTVARNRLADTRGAGESAYADRAVLPMGETVTRYHVAIDVDDRAGVLASVATAFAEHGVSIQTVRQEGRGAD…	DRAGVLASVATAFAEHGVSIQTVRQ
A0A3S4S0H2	Mycobacteriaceae	MTDSEKPIGVAVLGFGNVGSQVVRIIEQSADDLAARIGAPLVLRGVGVRRVADDRGISIDKLTDNIEELVSRDDVDIVVELMGPVEPARKAILTALEQGKSVVTANKALMAVSTGELAQAAENARVDLYFEASVAGAIPVIRPLTQSLAGDSVVRVAGIVNGTTNYILSEMDSTGADYTSALADASALGYAEADPTADVEGYDAAAKVAILASIAFHTRVSSNDVYREGITKVSSADFESAKALGCTIKLLAICERLTGDEGQQRVSARVYPALVPLDHPLAAVNGAFNAVVVEAEAAGRLMFYGQGAGGTPTASAVMGDLVMAARNRVQGGRGPRESKYAKLPIAPIGFIPTRYYVNMNVADRAGVLSAVAAEFGERDVSIAEVRQEGMLDEDGQRCG…	DRAGVLSAVAAEFGERDVSIAEVRQ
A0A1A3C652	Mycobacterium	MAGDEKAVGVAVLGLGVVGSEVVRIINESADDLAGRIGAPLKLRGIGVRRVAADRGVPVELLTDDIDELVSRDDVDIVVEVMGPVEPARKAILSALKHGKSVVTANKALMSIASGELAAAAESEAVDLYFEAAVAGAIPVIRPLTQSLAGDTVLRVAGIVNGTTNYILSEMGSTGADYDTALADASALGYAEADPTADVEGYDAAAKAAILASIAFHTRVTADDVYREGITKITPEDFESAKSLGCTIKLLSICERITTDEGQQRVSARVYPALVPLSHPLASVNGAFNAVVVEAAAAGRLMFYGQGAGGAPTASAVTGDLVMAARNRVLGSRGPRESKYAQLPIAPMGFIATRYYVSMNVADKPGVLSAVAAEFGKREVSIAEVRQEGVVDQGGQRVG…	DKPGVLSAVAAEFGKREVSIAEVRQ
A0A1N5LEI6	Corynebacteriales	MSDAIGVAILGLGNVGSEVARIIESSASDLAARIGAPLEIRGIGVRRVADGRGVPVDLLTDDIEALVARDDVDIVVELMGPVEPARRGILGALNAGKSVVTANKALLAQSAGELAEAAEKARVDLYFEAAVAGAIPVIRPLTQSLAGDSVIRVSGIVNGTTNYILSAMDNTGAGYGTALAEAGELGYAEADPTADVEGYDAAAKAAILASIAFHTKVSADDVYREGITKISADDFDSARALQCSIKLLSICERLTDSEGHQRVSARVYPALVPLTHPLASVNGAFNAVFVEAEAAGELMFYGQGAGGAPTASAVLGDLVMAARNRVQGGRGPRASRYAQLPVAPIGLIPTRYYVRMRVADKPGVLATVAAEFAKREVSIATVRQEGEVDETGARLVVLT…	DKPGVLATVAAEFAKREVSIATVRQ
F5YWK6	Corynebacteriales	MGVAVLGLGNVGSEVVRILEASADDLAARIGAPLVLRGVGVRRVADDRGVPVELLTDDVDSLVSRSDVDIVVELMGPVEPARNAILSAIKHGKSVITANKALLSRSTGELAEAAETARVDMYFEASVAGAIPVIRPLTQSLAGDTVLRVAGIVNGTTNYILSEMDSTGADYASALADASALGYAEADPTADVEGYDAAAKAAILASIAFHTRVTADDVYREGITNITPEDAAAARALGCTIKLLAICERISSRGGQQRVSARVYPALVPLEHPLATVNGAFNAVVVEAEAAGRLMFYGQGAGGSPTASAVMGDLVMAARNRVQGGRGPRESKYAQLAIAPIGDVQTRYYVSMDVADKPGVLATVAAEFAAHEVSIAEVRQEGVTDEEGQPIGARIVVVT…	DKPGVLATVAAEFAAHEVSIAEVRQ
A0A6P2C178	Trebonia kvetii	MSVVEDKPGKVLRVALLGCGVVGTQVARLLAEQADDLAVRTGARLELAGIAVRRLAHARPGVDQALLTTDAMALATRPDVDVVIEVIGGIEPARSLILAAMEHGKSVVTANKALLAEHGEQVHAASRAFGADLYYEAAVAGAIPILRPMRESLAGDTVHRVLGIVNGTTNFILDRMDGSGADFGDSLEEAQALGYAEADPTADVEAFDAAAKAAILAGLAFHTRVTAADVYREGITEVTAADIASAKTLGRTVKLLAICERSGDGVAVRVHPAMIPRSHPLAAVGGAYNAVFVEAQSAGRLMFYGAGAGGTPTAAAVLGDVVAVARNRLAGTRGPELSTYAELPVRPMGDTLTRYHVSLDVADKPGVLAPVAEAFASHGVSIQAVRQTSRGDDALLIIV…	DKPGVLAPVAEAFASHGVSIQAVRQ
UPI00146E522E	Pseudonocardia	MNGNGPRGNGTPIRVALLGCGTVGGEVVRLLNEQADELAARIGAPVELAGVAVRRPHKHPELPEGLLTTDAAALIGRTDVDVVVEVIGGIEPARTLLLEALKSGKSVVTANKMLLAEDGATLAEAADASGADLYYEASVAGAIPLLRPLRESLAGDRITRVAGIVNGTTNFILSAMTASGAGYADALEEATRLGYAEADPSADVDGYDAASKAAILASLAFHTRVTAADVHCEGIRGVTAADIAAAAALDCTIKLLAICERVPGGPQGDPESVSARVYPAIIPRSHPLAAVDGAFNAVFVEAEAAGQLMFYGQGAGGAPTASAVLGDLVAVARNLVVGGRGPRESSYASLPVRPMGAVSTRYHVSLEVADRAGVLASIAGEFARKGVSIAAVRQTGGGQ…	DRAGVLASIAGEFARKGVSIAAVRQ
A0A5C8NHD8	unclassified Aeromicrobium	MSASPSSDASGAGRPLKVALLGCGVVGTEVARLLVRDAAELAHRVGAPLELAGIAVRRIDRERDAELPADLFTTDAKGLVSRGDIDVVIEVIGGIEPARELILTALENGASVVTANKALLAEDAATLYEAAEKVDRDLAFEAAVAGAIPIVRPLRESLAGDAVERVLGIVNGTTNFVLDAMTTTGSGFTEALDEAQRLGYAEADPTADIEGFDAASKAAIIAGLAFHTRVSIGDVHREGITEVSAADVRSASEMGCVVKLLAICERIDTPDGPAVSARVHPAMIPDTHPLASVREAYNAVFVESESAGQLMFYGPGAGGAPTASAVLGDVVSVARNRVRGVVGPGESTHAQLEVLDIGRARTRYHVAIDVDDRAGVLATVAQAFAEFGVSIKTVRQEGH…	DRAGVLATVAQAFAEFGVSIKTVRQ
UPI00041D9C7B	Gordonia shandongensis	MMRSRPIGVAVLGMGNVGTEVVRILLENSADLQSRVGAPLELRGVAVRDASRPRPIDPGLLTEDAAELVARDDVDLVVELMGGIYPARDLIGTALKSGKSVVTANKALIAVYTGELSTAAAENGVDLYYEAAVAGAIPVVRPLTQSLAGDTVQRVAGIVNGTTNYILSAMDETGADYDDVLAEAGRLGYAEADPTADVEGYDAASKAAILASIAFHSRVTASDVYREGISRITSDDLEDAKKFDCTVKLLSICERIRTDDGERISARVYPALIPLEHPLATVNGAFNAVVVEAENAGRLMFYGQGAGGAPTASAVLGDLVMAARNRVFHGRGPLESTYASLPVAPIDDVPTRYYVSMKVADRAGVLQQVAGEFSKRNVSIAAVRQEGAGAGARLIVVTH…	DRAGVLQQVAGEFSKRNVSIAAVRQ
A0A0N9I0Q1	Pseudonocardiaceae	MKPIKVALLGCGTVGTQVVRLLDEQADDLAARAGAPIELTGIAVRRPDRHRDVPKDLLTADAAGLVASDVDVVVEVIGGIEPVRTLLLDALRAGKSVVSANKALLAESSGELFAAADESGADLYFEAAVAGAIPLLRPLRESLAGDRITRVMGIVNGTTNYILSAMDETGANYSETLEEASRLGYAEADPTADVDGYDAASKAAILASIAFHTRVTANDVYREGISAVTSADIVAARTLGRTIKLLAICERVGDSVAVRVHPAMIPRSHPLASVGGAFNAVFVEAEAAGQLMFYGQGAGGAPTASAVLGDLVAVARNRVHSGRGPRESAYAALEVRPIGQVRTRYHLSLDVADRAGVLASVAAVFAEHDVSIAAVRQEGRTADASLVIVTHAAPDAALK…	DRAGVLASVAAVFAEHDVSIAAVRQ
UPI001044CDEC	unclassified Gordonia	MTEQAEMAEQAGRPVGIAVLGMGNVGTEVVRNLVEKTNDLRSRVGATVELRGVAVRDLARARDIDSSLLTDDPQSLVGRDDVDVVVELIGGIEPARTLILNALKAGKSVITANKALMAAHAGALSAAAAANHADLYFEAAVAGAIPVIRPLTQSLAGDSVNRVAGIVNGTTNYILSAMDETGADYADVLTEAGELGYAEADPTADVEGYDAASKAAILASIAFHSRVTASDVYREGITEITAEDLQAAKKFDCTVKLLSICERLTIDGVEKVSARVYPALIPHDHPLATVNGAFNAVVVESENAGRLMFYGQGAGGAPTASAVLGDMVMAARNRVNGGRGPLESTYANLPVTPIDDVETRYYVAMKVADKAGVLEQVAAEFANHGVSISAVRQEGAGEN…	DKAGVLEQVAAEFANHGVSISAVRQ
G7CGA2	Mycolicibacterium thermoresistibile	MSTRRKPVGVAVLGLGNVGSEVVRIINESATDLAARIGAPLELRGIGVRRVSADRGVPVELLTDNIEELVSRDDVDIVVELMGPVEPARKAILTALEQGKSVVTANKALMAQSTGELAQAAENAHVDLYFEASVAGAIPVIRPLTQSLAGDTVQRVAGIVNGTTNYILSEMASTGADYDTALAEASALGYAEADPTADVEGYDAAAKAAILASIAFHTRVTADDVYREGITKVTPADFESARALGCTIKLLAICERFTGDDGQERVSARVYPALVPLDHPLAAVNGAFNAVVVEAEAAGRLMFYGQGAGGAPTASAVLGDLVMAARNRVLGGRGPRESKYAKLPVAPIGVIATRYYVSLFVSDKPGVLASVAAEFAKREVSIAEVRQEGVIDEGGERIG…	DKPGVLASVAAEFAKREVSIAEVRQ
UPI00164F65CD	Actinomadura	MKPGGALTVGLLGCGVVGTEVVRLLREQADDLAARIGVPLHLGGVAVRRLDKPRPGVDPDLLTTDAVGLVTRDDIDIVVEVIGGIEPARGLVLAAMKAGKAVISANKALLAEDGETLFGAAREYGADLYYEASVAGAIPLLRPLRESLVGDHVHKVLGIVNGTTNYILDQMDTHGAGFTEALEEAQTLGYAEADPTADVEGFDAAAKAAILAQLAFHSPVRAADVHREGITEVSAADMASAQAMGCVVKLLAICERVPAADGNGRNGRGVSVRVYPAMIPRSHPLASVREAYNAVFVEAESAGRLMFYGAGAGGAPTASAVLGDLVAVARNKVNGTRGPAETTYAALPVLPMGETITRYHVQLDVADRSGVLAQVAEEFSRHGVSIQAVRQEGHGDDAQ…	DRSGVLAQVAEEFSRHGVSIQAVRQ
A0A5M3W1D1	Streptosporangiaceae	MSKPLKVALLGCGVVGSQVVRLLTEQADDLAARVGAPLELAGVAVRKLARKRDAQVPPELLTTDAHALVTRDDVDIVVEVIGGIEPARSLILAAMAGGKSVVTANKALLAEDGATVHAANRADLYFEAAVAGAIPLIRPLRESLAGDRVHRVLGIVNGTTNYILDKMDSSGASFTDALEEAQSLGYAEADPTADVEGFDAAAKAAILAGIAFHTRVTAADVHREGITEISASDVASAKAMGYVIKLLAICARSEDGRSVGVRVHPAMIPRSHPLAGVREAYNAVFVEAESAGRLMFYGAGAGGAPTASAVLGDLVAVGRNRLAGTRGPTESVYADLAVHPVGETVTRYHVSLDVADKPGVLATVADVFARHDVSIQTVRQEGRGDDAQLVLVTHRATDA…	DKPGVLATVADVFARHDVSIQTVRQ
A0A1I1DEA6	Nocardioides	MRPLKVAVLGCGSVGSQVVRLLTEQAGDLAARVGAPVELAGVAVRRLDAPREVDVPQALLTTDALALARRDDVDVVVEVIGGIEPARSLILAALESGASVVTANKALLAEDGATLFEAAEKAGRDLYYEAAVAGAIPILRPLRESLAGDRVTKVMGIVNGTTNYILDKMDTHGSGFDEALAEAQELGYAEADPTADVEGFDAAAKAAILASLAFHSRVTANDVHREGISDVTAADVASAKAMGSVVKLLAIAELRAVPGGDEAVSARVHPVMIPRSHPLASVREAFNAVFVESEAAGELMFYGRGAGGAPTASAVLGDLVTVARNRIQDTTGAGESAYADRQVLPMGETITRYHVSLDVADKAGVLAAVATAFAEHDVSIQTVRQEGRDADAQLVVVSH…	DKAGVLAAVATAFAEHDVSIQTVRQ
UPI00082B884C	Nocardioides massiliensis	MDSGSDTAHDSGVKRLRVALLGCGSVGSQVARLLHEQAGDLEARVGAPVELVGVAVRRLDAPREVDLPTELLTTDAEALVRRDDVDLVVEVIGGIEPARSLILAALEHGASVVTANKALLAEDGSTLFAAAEKADRDLYYEAAVAGAIPIIRPLRESLAGDRVTRVLGIVNGTTNFILDKMDTTGAGFTETLEEAQALGYAEADPTADIEGFDAAAKAAILASLAFHTRVTAADVHREGIVDISASDIAGARDMGCVVKLLAICELVEGDHGTAVSARVHPAMIPRSHPLASVREAYNAVFVESEAAGQLMFYGPGAGGAPTASAVLGDLVTAARNRLSRVRGVGESAYAQLPVLSMGETTTRYHVQIDVDDRTGVLAAVAQVFAEHEVSIQTVRQEGR…	DRTGVLAAVAQVFAEHEVSIQTVRQ
A0A1R1SPU9	Streptomyces	MRTRPLKVALLGCGVVGSEVARIMTTHAADLTARIGAPVELAGVAVRRPNRVREGVPAELVTTDATALVKRGDIDVVVEVIGGIEPARTLITTAFEHGASVVSANKALVAQDGAALHAAAQERGADLYYEAAVAGAIPLVRPLRESLAGDTVNRVLGIVNGTTNFILDRMDTSGAGYSEALDEATALGYAEADPTADVEGFDAAAKAAILAGIAFHTRVTLDDVHREGITEVTAADIASAKRMGCTVKLLAICERAADGRSVTARVHPAMIPLSHPLASVREAYNAVFVEAEAAGRLMFYGPGAGGSPTASAVLGDLVAACRNKLAGTTGPGESAYTRLPVSPMGDVITRYHISLDVADKPGVLAQVATVFAEHGVSIDTVRQQGKDGEASLVVVTHRA…	DKPGVLAQVATVFAEHGVSIDTVRQ
UPI0012E72A58	Mycobacterium sp. Marseille-P9652	MAGDENAVGVAVLGLGNVGSEVVRIIEDSADDLAAHGGAPLVLRGVGVRRVADDRGVPIELLTDNIEELVSREDVDIVIELMGPIEPARKAILTALEHGKSVVTANKALLAQSTGELAQAAESAHVDLYFEAAVAGAIPVIRPLTQSLAGDTVLRVAGIVNGTTNYILSAMDSTGADYDSALADASALGYAEADPTADVEGYDAAAKAAILASIAFHTRVTADDVYREGITKITPADFESARALGCTIKLLSICERVKGDDGQERVSARVYPALVPLSHPLATVNGAFNAVVVEAAAAGRLMFYGQGAGGTPTASAVTGDLVMAARNRVLGGRGPRESRYAQLPIAPMGMVSTRYYVSMNVADKPGVLSSVAAEFANRDVSIAEVRQEGVVDEGGRRVG…	DKPGVLSSVAAEFANRDVSIAEVRQ
A0A2V4AL23	Prauserella	MSDNPSPVRVALLGCGTVGGEATRMLLGEADELAARIGAPVELAGIAVRRPDKHPELPQHLLTADAGSLVESDVDVVVELIGGIEPVRGWLLTALRKGKSVVTGNKALLSEYAAELAEAANTSGADLYYEAAVAGAIPLLRPLRESLAGDRITRVMGIVNGTTNFILSAMDSTGAGYAETLDEATRLGYAEADPTADVDGYDAASKAAILASLAFHSRVTAADVHREGIAGISASDIQAAKLLNRTVKLLAICERVTADDGTESVSARVHPVMIPRSHQLAGVHGAFNAVYVEADAAGELMFYGQGAGGAPTASAVLGDLVAAARNRVAGGRGPRESAHAALPVRPMGQTPTRYHISLDVADRPGVLAQVAQVFAEHGVSIAAVRQRDRHSTASLVIVT…	DRPGVLAQVAQVFAEHGVSIAAVRQ
A0A2E8YWF5	Nocardioides sp.	MGEGQPLKVAVLGCGVVGSEVVRLLTTQSGDLAARVGRPLELAGVAVRRLDAPRDVEVPEGLLTTDAAGLVARDDVDLVVEVIGGLEPARGLILSAIEHGASVVTANKALLAEDGPTLYEAAEKAGVDLYYEAAVAGAIPIVRPLRESLAGDRVTRVLGIMNGTTNYILDKMDSSGAGFADALAEAQDLGYAEADPTADVEGFDAAAKAAIVASLAFHSRVTANDVHREGITDVTAADVRSAEEMGCVVKLLAICELRDGVEGEPGGEAVSVRVHPAMIPRTHPLAGVREAYNAVFVESEAAGQLMFYGPGAGGAPTASAVLGDLVTVARHQVLGARGAGESSYAERAVLPMGEARTRYHVALDVDDRAGVLATVAQVFAEHGVSIQTVKQEGRDDDAQ…	DRAGVLATVAQVFAEHGVSIQTVKQ
A0A1Z4ELI5	Mycobacterium	MSDDVKPVGVAVLGFGNVGSEVVRIIEDSADDLAARIGAPLALRGIGVRRVAADRGVPVELLTDDIDGLVSRDDVDIVVELMGPVEPSRKAILAALERGKSVVTANKALLSTSTGELAQAAENAHVDLYFEAAVAGAIPVIRPLTQSLAGDTVVRVAGIVNGTTNYILSAMDSTGATYDSALADASALGYAEADPTADVEGYDAAAKAAILASIAFHTRVTIDDVYREGITKIAPADFESAHALGCTIKLLSICERITDDEGQERVSARVYPALVPLSHPLATVSGAFNAVVVEAAAAGRLMFYGQGAGGAPTASAVTGDLVMAARNRVLGSRGPKESKYAQLPIAPMGFIQTRYYVSMNVADRPGVLSSVAAEFAKREVSIAEVRQEGVEDEGGRRVG…	DRPGVLSSVAAEFAKREVSIAEVRQ
A0A2V0MYA1	Mycobacterium	MSGNGKPVGVAVLGLGNVGSEVVRIIEDSANDLAARIGAPLVLRGVGVRRVAADRGVPVELLTDNIEELVSREDVDIVVELMGPVEPARKAILSALEHGKSVVTANKALLSISTGELAQAAETANVDLYFEAAVAGAIPVIRPLTQSLAGDTVQRVAGIVNGTTNYILSEMASTGADYAAALADASALGYAEADPTADVEGYDAAAKAAILASIAFHTRVTADDVYREGITNITPDDFESARALGCTIKLLAICERVTVDGGQQRVSARVYPALVPLSHPLAAVNGAFNAVVVEAEAAGRLMFYGQGAGGAPTASAVTGDLVMAARNRVLGSRGPRESKYAQLPVIPIGLASTRYYVSMHVADEPGVLSSVAAEFAKREVSIAEVRQEGVVDQGGQRVG…	DEPGVLSSVAAEFAKREVSIAEVRQ
A0A6G4X4F0	Streptomycetaceae	MRTRPLKVALLGCGVVGSEVARIMTAHADDLAQRIGAPVELAGVAVRRPDRVREGIDPSLVTTDAAALAAREDVDAVVEVIGGIEPARTLITSAFEHGASVVTANKALLAEDGAALHEAAEKYGADLFYEAAVAAAIPLVRPLRESLAGDTVNRVLGIVNGTTNFILDRMDSTGAGYSEALDEATALGYAEADPTADVEGFDAAAKAAILAGIAFHTRVRLDDVHREGLTEVTAADIASAKRMGCTVKLLAICERAVDGRSVTARVHPAMIPLGHPLASVREAYNAVFVEAEAAGRLMFYGPGAGGSPTASAVLGDLVAACRNKLNGAKGPGESAYTQLPVSPMGEVVTRYHISLDVADIPGVLAQVAAVFAEHGVSIDTVRQKGKDGGHDGAWLVVVT…	DIPGVLAQVAAVFAEHGVSIDTVRQ
A0A6I3JAZ2	Nocardioides	MEGDKRPDKLRVAVLGCGSVGSQVVRLLQEQAGDLAARVGVPVELAGVAVRRLDAPREVEVPADLLTTDAVGLVSRDDVDLVVEVIGGIEPARSLILTALENGASVVSANKALLAEDGPTLFEAAEKAGRDLYYEAAVAGAIPILRPLRESLAGDRVTRVLGIVNGTTNFILDKMDTSGAGFTEALEEAQELGYAEADPTADVEGFDAAAKAAILASLAFHSRVTASDVYREGISEVTAADVQSARDMGAVVKLLAICELREGEGGEEAVAVRVHPAMIPRSHPLASVREAYNAVFVESEAAGQLMFYGPGAGGSPTASAVLGDLVTVARNRLAGTRGAGESAYADRAVLPMGETRTRYHVAIDVDDRAGVLAAVATAFAEHGVSIQTVRQEGRDDDAQ…	DRAGVLAAVATAFAEHGVSIQTVRQ
A0A6H9YXJ9	Actinomadura	MKPERAPKPGKALRVALLGCGVVGTEVVRLLSEQADDLAARVGAPLELAGIAVRRLDRQREGVDPALVTTDAHTLVTRDDVDLVIEVIGGIEPARTLLLEAMKAGKSVISANKALLAEDGETLFAAAREYGADIYYEAAVAGAIPLLRPLRESLVGDHVHRVLGIVNGTTNYILDQMDTHGAGFNDALEDAQALGYAEADPTADVEGFDAAAKAAILAQLAFHTRVTAADVHREGITEVTAADVSGAQEMDSVVKLLAICERVPAEDGRNGRGVSVRVHPAMIPRSHPLASVREAYNAVFVEAESAGSLMFYGAGAGGAPTASAVLGDLVAVARNLVGGTSGPVEVTYAQLPVLPMGETVTRYYIQLDVADRPGVLATVAEEFARHGVSIRSVRQEGLG…	DRPGVLATVAEEFARHGVSIRSVRQ
A0A1Q8CWG9	Actinophytocola	MTIRVAMLGCGTVGAQVVRLLEEQAADLAARIGDDVELAGVAVRRPHRHPDVPAHLLTTDATALVESDVDVVVEVIGGIEPARALLGAALRGGKSVVTANKALLAEHAEELFAAAESSGADLYFEAAVAGAIPLLRPMRESLAGDRINRVMGIVNGTTNYILSAMDSSGAGYADTLDEASRLGYAEADPTADVDGYDAASKAAILASIAFHTRVTAADVYREGIAAVTQADIAAARALGRTIKLLAICERVESDGTEAVAVRVHPAMIPRTHPLAGVGGAFNAVFVEADAAGSLMFYGQGAGGAPTASAVLGDLVAVARNRVVGGRGPGESSYAALPVRQISQVDTRYHISLDVADRPGVLSAVASVFAEHDVSIAAVRQQGRTEDASLVIVTHSAPDA…	DRPGVLSAVASVFAEHDVSIAAVRQ
UPI0015CCBDF2	Nocardioides perillae	MAVLGCGSVGSQVVRLLAEQADDLAARVGAPVELRGVAVRRLEAAREVEVPADLLTTDATGLVARDDVDLVVEVIGGIEPARSLILGALESGASVVTANKALLAEDGPTLFEAAERAGRDLYYEAAVAGAIPILRPLRESLAGDRVTRVLGIVNGTTNFVLDKMDTSGAGFAEALEEAQALGYAEADPTADVEGFDAAAKAAILASLAFHSRVTASDVHREGISEVTAADVASAADMGAVVKLLAICELRRGPDGEEAVSVRVHPAMIPRSHPLASVREAYNAVFVESEAAGQLMFYGPGAGGAPTASAVLGDLVTVARNRLAATRGAGESAYADRPVLPMGETLTRYHVAIDVEDRAGVLASVALAFAEHGVSIQTVRQEGRGADAQLVVVSHRATDA…	DRAGVLASVALAFAEHGVSIQTVRQ
A0A4R6JUQ4	Actinoplanes	MSQPEFDRGGKQNEAEQGKSVRVALLGCGTVGSEVVRLLNVQAEDLTARIGAPLEIVGIAVRRLGRERGDLPVDPELFTTDALGLVKREDVDVVVEVVGGIEPARTWLVEALRAGKSVITANKALLAEDGAALHDAAAEGNADLYYEASVAGAIPLLRPLRESLHGDRVTRVTGIVNGTTNFILSSMDSSGAGFSEALDEATELGYAEADPTADVEGFDAAAKAAILASLAFHSRVTAADVFREGMTGVTAGDMASAKEMGCTIKLLCIAERGPDSSGQESVSVRVHPAMIPRSHPLAGVGDAFNAVFVEAEAAGQLMFYGRGAGGTPTASAVLGDIVAAARNRLSGTRAPSESNYADLPVRPIGEALTRYHISLDVAERPGVLAGVAGVFAQHEVSIA…	ERPGVLAGVAGVFAQHEVSIATVRQ
A0A6I1YT02	Nocardioides	MEFRQADRKGDALRVAVLGCGSVGSQVVRLLQEQAVDLAARVGAPVELVGVAVRRLDAPREVQVPEDLLTTDAQALVARDDVDLVVEVIGGIEPARSLILAALENGASVVTANKALLAEDGPTLFEAAAKAGRDLYYEAAVAGAIPILRPLRESLAGDRVTRVLGIVNGTTNYILDKMDTSGAGFEEALQEAQELGYAEADPTADVEGFDAAAKAAILASLAFHSRVTAADVYREGIAEVRSADVASARDMGAVVKLLAICELIPTEGGDDAVSVRVHPAMIPRSHPLASVREAYNAVFVESEAAGQLMFYGPGAGGAPTASAVLGDLVTVARNLLAGTRGAGESAYADRAVLPMGEARTRYHVAIDVEDRAGVLASVATAFADHGVSIQTVRQEGRDL…	DRAGVLASVATAFADHGVSIQTVRQ
A0A2T5W5L8	Nocardioides	MRPLKVAVLGCGSVGSQVVRLLQEQSDDLAARIGAPIELAGVAVRRLDAPREVEVPEALLTTDAIGLVTRGDIDLVVEVIGGIEPARTLILAALDNGASVVTANKALLAEDGPTLYEAADKAGRDLYFEAAVAGAIPILRPLRESLAGDKVTRVLGIVNGTTNFILDKMDTSGAGFADALSEAQALGYAEADPTADVEGFDAAAKAAILASLAFHTRVTAADVHREGISDVTAADVASARDMGSVVKLLAICELRDGAVSARVHPAMIPASHPLASVRGAYNAVFVESEAAGQLMFYGPGAGGSPTASAVLGDLVTIARNKLAGTRGAGESAYAARELLSMGETVTSYHVQLDVDDRAGVLAAVATAFADQGVSIQTVRQEGRGADAQLVVVSHPATDA…	DRAGVLAAVATAFADQGVSIQTVRQ
A0A4Q7KDU0	Herbihabitans rhizosphaerae	MNPIKVALLGCGTVGSEIARLLDHHGEDLAARIGAPVELTGIAVRRPDRHREVRADLLTADAAGLVASDVDIVVEVIGGIEPARTLLLDSLRANKSVVTANKALLAEHGADLYAAADASGADLYFEAAVAGAIPLVRPLRESLAGDRITRVMGIVNGTTNYILSEMDSTGAGYAETLEEASRLGYAEADPTADVDGYDAASKAAILASIAFHTRVTASDVHREGISSVTPSDIAAARALGCTIKLLAICERVGEPGEEHVSVRVHPAMLSKSHPLASVGGAFNAVFVQADAAGQLMFYGQGAGGAPTASAVLGDLVAVARNRVAGGRGPRESAYAALPVRPIGKVSTRYHISLDVADRAGVLASVAEVFAKHDVSIAAVRQEGRVGDASLVIVTHAAPD…	DRAGVLASVAEVFAKHDVSIAAVRQ
UPI00117D9C51	Streptomyces alkaliphilus	MVSARPLKVALLGCGVVGSQVAHLMTTHAHDLAARIGAPVELAGVAVRRPDRVREGVPPELVTTDAAALAAREDIDVAVEVIGGIEPARSLIAAAFEAGASVVTANKALLAEDGPALYAMAEKHGADLYYEAAVAGAIPLLRPLRESLAGDTVNRVLGIVNGTTNFILDRMESSGMGYGEALAEATALGYAEADPTADVEGFDAAAKAAILAGIAFHTRVRLDDVHREGLTEVTAADIASARRMGCTVKLLAICERAADGRSVTARVHPAMIPLTHPLASVREAYNAVFVEADSAGRLMFYGPGAGGAPTASAVLGDLVAACRNKVTGARGPGESAYTQLPVAPMGEVVTRYHISLDVADKPGVLSQVAAVFADHDVSIDTVRQQGKDGEASLVVVTHR…	DKPGVLSQVAAVFADHDVSIDTVRQ
UPI000421BB4A	Actinospica robiniae	MSERPLKVALLGCGVVGSEVARLMTSTAADLGARIGAGVELAGIAVRRPGRARDLPVDPALFTSDARELVSRPGVDVVIEVIGGIEPARSLILAAMENGASVVTANKALLAEHGAQLHAAAEKHGVDLYYEAAVAGAIPLLRPLRESLVGDKVKRVLGIVNGTTNFILDRMDSTGAGFDEALDEATELGYAEADPTADVEGFDAAAKAAILASLAFHTKVTAADVYREGITEVSASDVASAREMGSVVKLLAICEVDAARESVTARVHPAMIPRTHPLAGVREAYNAVFVESEAAGQLMFYGPGAGGTPTASAVLGDLVAVCRNKVNGGRAPAVSAYADLRVGPMGEASTRYHISLDVDDKAGVLAQVAQIFAQQDVSIQTVRQSGRNEDARLVVATHV…	DKAGVLAQVAQIFAQQDVSIQTVRQ
A0A263D6K2	Amycolatopsis antarctica	MSASQAKPVRVALLGCGTVGGEVARLLTEQAGELAARAGAPVELAGIAVRRPDKHPELPPELLTSDAAALIDSDVDVVVELVGGIEPTRTWLLSALAQGKSVVTANKALLAEHSAELFVAADASGADLYFEASVAGAIPLLRPLRESLAGDRITRVMGIVNGTTNYILSAMDSTGAGYAETLDEASRLGYAEADPTADVDGYDAASKAAILASLAFHSRVTIADVHREGIGAVGASDIRAAQVLGRTVKLLAICERVTSDDGSESVSARVHPVMIPRSHQLAGVNGAFNAVYVEADAAGELMFYGQGAGGSPTASAVLGDLVAVARNKVGNGHGPRESAHAALPVRPMGQTPTRYHISLDVADRPGVLAQVAQAFAAHGVSIAAVRQRDKHSTASLVVV…	DRPGVLAQVAQAFAAHGVSIAAVRQ
A0A222VVG3	Prauserella marina	MTVATLDGRSVRVALLGCGTVGSEVTRMLIEEGDELAARIGAPVELAGIAVRRPDRHPEVPQHLLTADAGELVESDVDIVVELIGGIEPAKGWLLTALRKGKSVVTGNKALLSLHAAELSEAADSSGADLYYEAAVAGAIPLLRPLRESLAGDRITRVMGIVNGTTNFILSAMDSTGVGYAETLDEATRLGYAEADPTADVDGYDAASKAAILASLAFHSRVTAAEVHREGIAGISASDIAAARLLNRTVKLLAICERVTADDGTESVSARVHPVMIPRSHQLAGVNGAFNAVYVEADAAGELMFYGQGAGGAPTASAVLGDLVAAARNRVAGGHGPRESAHAALPMRPMGQTPTRYHISLDVADRPGVLAQVAQVFAAHGVSIAAVRQRDGMSMASLV…	DRPGVLAQVAQVFAAHGVSIAAVRQ
A0A1A3Q6H3	Mycobacterium	MSSDEKPVGVAVLGLGNVGSEVVRIIEESADDLAARVGAPLILRGIGVRRVADDRGVPVDLLTEDIEALVTRADVDIVVEVMGPVEPSRKAILSALEHGKSVVTANKALLSVSTGELAQAAESARVDLYFEAAVAGAIPVIRPLTQSLAGDTVQRVAGIVNGTTNYILSEMDSTGADYEKALADASALGYAEADPTADVEGFDAAAKAAILASIAFHTRVTADDVYREGITKISPDDFASARALGCTIKLLSICERIAGDDGLQRVSARVYPALVPLEHPLATVNGAFNAVVVEAEAAGRLMFYGQGAGGAPTASAVTGDLVMAARNRVLGSRAPKESKYAQLAIAPMGVIPTRYYVSMDVADKPGVLATVAAEFAKREVSIAEVRQEGVVGEGGRRVG…	DKPGVLATVAAEFAKREVSIAEVRQ
A0A6I5VGC8	Microlunatus	MNIIETEHSEPSAPLRVVVLGCGNVGTEVVKLITERGDDLRMRIGRPLELVGVAVRRLSKSRPGIDPGLLTTDVDSLVSRDDVDLVIELIGGIEPARSLIITALEHGASVVTANKALLAEDGTTLYAAAEKAGVDLYFEAAVAGAIPIIRPLRESLVGDEITSVMGIVNGTTNFILDKMDSEGSSFAETLEEAQSLGYAEADPTADVEGFDAAAKAAILSSLAFHSRVGSADVYREGISEVSAADIASAREMGCVVKLLAICTLTDPVGGSERAVSVRVHPAMIPRSHPLATVGGPYNAVFVESRSAGRLMFTGPGAGGQPTASAVLGDLVTVARNRLRGAAGPGESSYAQRKVSPIGEVVTRYHLSLDVADEVGVLAKIAQLFADYGVSIQTVRQQGR…	DEVGVLAKIAQLFADYGVSIQTVRQ
A0A1D8BU11	Actinoalloteichus hymeniacidonis	MSEVRNTPITVAMLGCGTVGGQVARLLHEQADDLTARIGRPIRLTGIAVRRPHRHPEIDPELLTTDAEALVDSGVDLIVEVIGGIEPARSLLLRALKSGTSVVTANKALLAEHGPELHAAADSSGADLYFEAAVAGAIPLLRPLRESLAGDRISRVMGIVNGTTNYVLSAMDASGSGYAETLDEAGRLGYAEADPTADVDGFDAAAKAAILASSAFHTRVRAEDVHREGISGLSAADVAAAQLLGRTVKLLAICERVVDQSGAESVSVRVHPAMIPRAHPLASVGGAFNAVFVEAEAAGQLMFYGQGAGGAQTASAVLGDVVAVARNRVAGGYGPRESAYARLPVRPMGETPTRYHVSLDVADRTGVLSQVALVFAEHDVSIAIVRQEGRSDEASLVLV…	DRTGVLSQVALVFAEHDVSIAIVRQ
A0A4R7VWE7	Actinophytocola	MKEGRKPVRVAMLGRGTVGAQVMRLLDSQADDLAARVGAPIELAGVAVRRPNRHPDVPSHLLTTDAEALVRSDVDIVVEVVGGIEPVRGLLVTALRSGKSVVTANKALLAEHAADLFAAAESAGADLYFEAAVAGAIPLVRPLRESLAGDRINRVMGIVNGTTNFILSAMDATGASYAETLDEAARLGYAEADPTADVDGYDAASKAAILASIAFHTRVTAADVYREGIAAVTPADIAAAKTLGRTIKLLAICERIHDSVAVRVHPAMIPRTHPLASVGGAYNAVFVEADAAGSLMFYGQGAGGAPTASAVLGDLVAVARNKVSGGRGPGESSYAELSVQPIAQVNTRYHVSLDVADRAGVLSSVASVFADHDVSIAAVSQQGRGTDASLVIVTHSAPD…	DRAGVLSSVASVFADHDVSIAAVSQ
A0A542DRF2	Amycolatopsis cihanbeyliensis	MSTHGTEAPRPIRIALLGCGTVGGEVVRLLTEQAGELAARVGAPLELAGIAVRRPDKHPELPPQLLTPDPAKLIESDADVVVELIGGIEPVRDWLLAALHKGKSVVTANKALLAECSGELSEAADSSGADLYFEAAVAGAIPLLRPLRESLAGDRITRVMGIVNGTTNYILSAMDSTGAGYAETLDEASRLGYAEADPTADVDGYDAASKAAILASLAFHSRVTVADVHREGIAGVSSSDILAAQKIGRVVKLLAICERVTAEEGAESVSARVHPVMIPRAHQLAGVGGAFNAVYVEADAAGELMFYGQGAGGAPTASAVLGDLVTVARNRVLAGRGPRESAHAALPIRPMGQTPTRYHISLDVADRAGVLAQVAQVFAVHDVSIAAVRQRDRLSTASL…	DRAGVLAQVAQVFAVHDVSIAAVRQ
A0A1A3HW20	Mycobacterium sp. 1423905.2	MSDDVKPIGVAVLGLGNVGSEVVRIINESADDLAGRIGAPLVLRGVGVRRVAADRGVPLELLTDNVEELVSRDDVDIVVELMGPVEPARRAILAAIEHGKSVVTANKALLSISTGELAQAAEKAVVDLYFEAAVAGAIPVIRPLTQSLAGDTVLRVAGIVNGTTNYILSEMDSTGADYHSALADASALGYAEADPTADVEGYDAAAKAAILASIAFHTRVTADDVYREGITKITPADFESARALGCTIKLLSICERITTDEGQQRVSARVYPALVPLTHPLATVNGAFNAVVVEAQAAGRLMFYGQGAGGAPTASAVTGDLVMAARNRVLGSRGPRESKYAQLPIASMGFIATRYYVSMNVADKPGVLSAVAAEFGKREVSIAEVRQEGVADEGGRRIG…	DKPGVLSAVAAEFGKREVSIAEVRQ
A0A3G8ZLY7	Nakamurella sp. s14-144	MSAPPFDRTIRVGLLGCGVVGSEVLRLLTEQADEITARVGAPVLVAAVAVRSPHNYPAVDPSLLTTDSAALAADPTIDVVIEVMGGLEPARELLLTALNRGAGVVTANKALLAAHGPELYEAADASGANLYFEAAVAGAIPLIRPIRESLAGDRISRIMGIVNGTTNYILSAMDASGDSYDDALAEATRLGYAEADPTADVEGFDAASKAAILASLAFHTRVSVDDVHREGISQVSAAVIAAADEIGCTVKLLAICERVSDGSGERISARVHPVMLPRTHPLASVNGAYNAVYVEAEAAGKLMFYGPGAGGAPTASAVMGDLVTVARNKLVGGRGPRESAYADLPLQPIGDVPTMYHISMDVDDRAGVLAQVAKCFADHGVSISTVRQQGTGNDATLVV…	DRAGVLAQVAKCFADHGVSISTVRQ
D1AE42	Thermomonosporaceae	MKPLRVALLGCGTVGSEVVRLLHEQAADLTARIGAPLELAGVAVRRLDRTREHVAPELLTTDAMGLVTREDVDIVVEVIGGIEPARSLLLAAMKSGKSVVTANKALLAEDGETIFGAAREYGADLYYEAAVAGAIPLLRPLRESLVGDHVKRVIGIVNGTTNYILDRMDSCGASFSDALEEAQELGYAEADPTADVEGFDAAAKAAILAQLAFHTPVSAADVHREGITEVSAADVAGAKAMDSVVKLLAICERVPDPEGRNNGGRGVSVRVYPAMIPRSHPLASVREAYNAVFVEAESAGSLMFYGAGAGGAPTASAVLGDLVAVARNRVGGTRGPVEVTYAELPVLPMGETITRYYIQLDVADRSGVLAQIAELFARHDVSIQAVRQEGYGEDAQLVI…	DRSGVLAQIAELFARHDVSIQAVRQ
A0A4Q7V194	Pseudonocardia sediminis	MGRGEGAAVRVALLGCGTVGTEVVRLLTGQAADLTARIGTPVELVGVAVRRPHRHPWLTENFPDLVTTDAAALVARDDVDVVVEVIGGIEPVRTLLLEALKAGKSVVTANKALLAEDGPALAEAADASGADLYYEAAVAGAIPLLRPLRESLAGDRITRVAGIVNGTSNFILSAMASSGASYGDALEEATRLGYAEADPSADVDGYDAASKAAILATLSFHTRVTASDVHREGMRSVSAADIAAARLLGCTIKLLAICERVESNGGEAVSARVYPAMIPTSHPLASVDGAFNAVFVEAEAAGQLMFYGQGAGGAPTASAVLGDLVAVARNHVGGGRGPRESAYAGLPVRPVGDVPTRYHVDLEVADREGVLAAIAGEFARSGVSIAAVRQTGGAAGDRD…	DREGVLAAIAGEFARSGVSIAAVRQ
A0A0U4D883	Actinobacteria	MNTAAPSDRPLKVALLGCGVVGSEVARLLTRDGDELARRIGAPIELVGIAVRRLGRARDLDLPAELFTTDAHALVARGDLDVVVEVIGGIEPARELILAALEHGASVVTANKALLAEDGAHLFEAAEKAERDIAFEAAVAGAIPIIRPLQESLAGDAVQRVLGIVNGTTNFILDAMTTTGAGFSDALDEAQRLGYAEADPTADVEGFDAAAKAAIIASLAFHTRVTIGDVHREGITDVTAADVRSADEMGCVVKLLAICEKISTPDGDAVSARVHPAMIAKSHPLASVRGAFNAVFVESESAGQLMFYGPGAGGAPTASAVLGDLVSVARNRRQDVHGPGDTAHADLDVLDVGRARTRYHVSIDVDDRAGVLASVADAFAQYDVSIKTVRQEGHGSDAQ…	DRAGVLASVADAFAQYDVSIKTVRQ
UPI0013D5AAC9	Fodinicola acaciae	MRTLKLAMLGCGTVGAEVVRLLHQHGDELAARVGARLEFAGIAVRRLGVDRSDLPVPGEIFTDDAMSLIERDDVDVVIEVVGGIEPAREWLVAALKSGKSVVTANKALLAEDGASLQAAAAEGGADLYYEASVAGGIPLLGPLRESLHGDRITRVMGIVNGTTNFILSAMDSNGTGFAEALEEATALGYAEADPTADVEGYDAAAKAAILASLAFHTPVSAADVYREGITEVTAADVASAQTIGCTVKLLCIAERQVGADGAESVAVRVHPAMIPRSHPLAGVTGAFNAVFIEADAAGELMFYGRGAGGAPTASAVLGDVVAVARHKLTGVRAAGDTSYARLPVRPIGEAITRYHLSLEVADRAGVLAAVASEFAATGVSIRTVKQEGRGADATLVVVT…	DRAGVLAAVASEFAATGVSIRTVKQ
A0A073B682	Saccharopolyspora rectivirgula	MIEAREPIRVALLGCGTVGSEVLRLLQNQPEDFAARTGAPVQVTGVAVRRPDKHPEVPEHLLTTDASALVDGDVDVVVELIGGIEPARSLLLRALKSGKSVVTANKALLAEYGSELYAAADEHGADIYFEAAVAGAIPLLRPLRESLAGDRINRVMGIVNGTTNYILSAMDSSGAGYAETLEEAGRLGYAEADPTADVDGFDAAAKAAILASLAFHTRVTASDVYREGISGITPGVFAAARSLDRTVKLLAICERVVDEDGSESVSARVYPAMIPRSHPLAGVGDAFNAVFVEAEAAGQLMFYGQGAGGAPTASAVLGDLVAVARNIVVAGRGPRESAYAQLPVRPIGETPTRYHISIDVEDKPGVLSQVAATFNEHGVSISVVRQQGRGADANLVVVT…	DKPGVLSQVAATFNEHGVSISVVRQ
A0A6A7MKZ7	Propionibacteriales bacterium	MTGRTLRVALLGCGVVGSQVARILTEQADDLTARIGARPEIVGIAVRRPQRSRDVPVDPALFTTDAHALVTRGDVDVVVEVIGGIEPARSLILAALESGASVATANKALLAEDGATLFAAAEKAGRDIYFEAAVAGAIPILRPLRESLAGDRVRRVLGIVNGTTNFILDRMDSTGAGFSEALEEAQELGYAEADPTADVEGFDAAAKAAILASLAFHTRVTVADVHREGITDVSAADIASARDMGCVVKLLAICDLTDGDGGSMVSARVHPAMIPLSHPLASVREAYNAVFVESEAAGQLMFYGPGAGGAPTASAVLGDLVTIARNRLDEVRGVGESTYAQCAIRPMGETRTRYHVAIDVDDRAGVLASVAQVFAEHDVSIQTVRQEGRDDDAELVIVS…	DRAGVLASVAQVFAEHDVSIQTVRQ
A0A522Q4S9	Jatrophihabitans sp.	MRVALLGCGVVGSQVVRLMREQADDLAARVGMPLELAGVAVRRPNRHPEVDAGLLTTDAPELVTRDDVDIVVEVVGGIEPARSLLLSALGHGKSVVTANKALLAEDGATLHDAAARAGVDIYYEAAVAGAIPLLRPLRESLAGDRITRVIGIVNGTTNFILSRMDATGAGFEEALGEATALGYAEADPTADVDGFDAAAKAAILAGLAFHTRVTLDDVHREGIGNVTAADITSAKAIGCTVKLLAICERTGPPGSEQIAVRVHPAMIPATHPLAGVGDAFNAVFVDAQAAGSLMFYGRGAGGAPTASAVLGDLVAVARNRINGSRGSGESAYADLPVRPMGEVSTRYHVALDVADQPGVLAAVAGAFAENGVSIQTVRQEGRDDAATLVLVTHAAPDAA…	DQPGVLAAVAGAFAENGVSIQTVRQ
D7CG09	Streptomyces	MMRTRPLKVALLGCGVVGSEVARIMTTHAADLTARIGAPVELAGIAVRRPNRVREGVPAELVTTDATALVKRGDIDVVVEVIGGIEPARSLISTAFEHGASVVSANKALVAQDGAALHAAALERGVDLYYEAAVAGAIPLVRPLRESLAGDKVNRVLGIVNGTTNFILDRMDTSGAGYSEALDEATALGYAEADPTADVEGFDAAAKAAILAGIAFHTRVTLDDVHREGITEVTASDIASAKRMGCTVKLLAICERAEDGRSVTARVHPAMIPLSHPLASVREAYNAVFVEAEAAGRLMFYGPGAGGLPTASAVLGDLVAACRNRLGQTTGPGESAYTRLPVSPMGDVITRYHISLDVADKPGVLAQVATVFSEHGVSIDTVRQQGKDGEASLVVVTHQ…	DKPGVLAQVATVFSEHGVSIDTVRQ
A0A3A3Z8A9	Frankiales bacterium YIM 75000	MGEPALRVALLGCGVVGTEVARLLTTQADDLAARVGRPLELAGIAVRRPGRPRPDLPVDPALFTDDATGLVEREDVDLVVEVIGGIEPARSLVLAAMAGGASVVSANKALLAEDGATLFAAAEKHGVDLYYEAAVAGAIPILRPMRESLAGDRVRRVLGIVNGTTNYVLTKMDETGAGFGEALEEAQALGYAEADPTADVEGFDAAAKAAILAGLAFHTRVTAMDVHREGITEVSAADVASARAMGSVVKLLAICELSEDGQSVGARVHPAMIPRSHPLASVRDAFNAVFVDAEAAGELMFYGRGAGGAPTASAVLGDLVAVARHRVGGGRGPGESSYADLLVRPMGETVTRYHVSLDVADRAGVLAAVAQVFAEHGVSIDTVRQRPLGDGDDAELVVV…	DRAGVLAAVAQVFAEHGVSIDTVRQ
A0A543J1G9	Actinobacteria	MKPGDAVGKPAGERRPLRIALLGCGTVGSQVVRLLREQARDLEARVGAPLELAGVAVRRIDRRRDVEIDPALLTTDAMGLVTRDDVDIVVEVIGGIEPARTLILAAMERGKSIVTANKALLAEDGATIHGAARRHGVDLYFEASVGGAIPLLRPLRESLAGDHVHRVLGIVNGTTNYILDKMDSTGASFTDALEEAQALGYAEADPTADVEGFDAAAKAAILAGIAFHTRVTAADVHREGITEITAADVASAAAMGYVIKLLAICARSEDGRSVGVRVHPAMIPRSHPLAGVREAYNAVFVEAESAGRLMFYGAGAGGPQTASAVLGDIVAVARNRLAGTRGPDESTYADLPVHPIGETVTRYHVALDVADKPGVLARVAEIFAKHDVSIQTVRQEGHG…	DKPGVLARVAEIFAKHDVSIQTVRQ
UPI0011DFAD4B	Marmoricola caldifontis	MTGVTTAVESRSPGSTRAPLRVAVLGCGSVGSQVVRLLLEQADDLAARVGAPLELAGVAVRRLDARRDVEVPPELLTTDAQGLVTSGVDLVVEVIGGIEPARGLILTALESGASVVTANKALLAEDGATLYEAADKFGRDLYYEAAVAGAIPILRPLRESLAGDRVRRVLGIVNGTTNFILDRMDTSGAGFTESLEEAQALGYAEADPTADVEGFDAAAKAAILASLAFHTRVVAADVHREGISDVSAADVASAREMGCVVKLLAICDLTDGPDGPAVSARVHPAMIPRSHPLASVRGAYNAVFVESDAAGQLMFYGPGAGGSPTASAVLGDLVTVARNRLADVRGPGESAYADLPVQPIGQARTRYHVSVDVDDRAGVLAVVAQAFAEHGVSIQTVRQ…	DRAGVLAVVAQAFAEHGVSIQTVRQ
D2ARV0	Streptosporangiaceae	MALKVALLGCGVVGSQVIRLMREQADDLAARVGAPLELAGVAVRRMGRKRDTDVDPALLTTDAEALVTRDDVDIVVEVIGGIEPARSLILAAMNSGKSVVTANKALLAEDGATVHGAARANNADLYFEAAVAGAIPLIRPLRESLAGDHVHRVLGIVNGTTNYILDKMDSGGASFSDALEEAQALGYAEADPTADVEGFDAAAKAAILAGIAFHSRVTAADVHREGITEITATDVASAKAMGYVIKLLAICARSEDGRSFGVRVHPAMIPRTHPLAGVREAYNAVFVEAQSAGQLMFYGAGAGGAPTASAVLGDIVAVARNLLAGTRGPEESTYAELAVHPMGETVTRYHVSLDVADKPGVLARVADMFAKQDVSIQTVRQEGHGDDAQLVLVTHRASD…	DKPGVLARVADMFAKQDVSIQTVRQ
A0A399UQ97	Nakamurella silvestris	MTAIRIGLLGAGVVGSQVLRLLQTQAAELTSRVGAPLEVVAVAVRNPEKYPDIDPAILTTDSAAMVAREDVDVVVEVMGGIDPAKDLLLTALERGASVVTANKALLADHGPLLYAAADASGADLYFEAAVAGAIPIIRPIRESLSGDRISRVMGIVNGTTNFILSAMDATGESYDKALKEATRLGYAEADPTADVEGYDAAAKAAILASLAFHTRVSAADVYREGISAVSAEQIAAANEIGCKIKLLAICERFIGEDGAESVSARVHPVMLPATHPLAKVDGAYNAVYIEAEAAGELMFYGPGAGGSPTASAVLGDLVTVARNKVVGGRGPRESADAQLAIESIDAVPTRYYISMDVLDRVGVLAQVATCFAEQGVSISTVRQQGHSDDATLVVVTHGA…	DRVGVLAQVATCFAEQGVSISTVRQ
A0A6N7G5A9	Pseudonocardiaceae	MTDAVKVALLGCGTVGSEVARLLHEQGDELAARAGAPVELAGIAVRRPDKHPELPQHLLTSDAEELVNSDVDVVVELIGGIDPVRKWLLSALDQGKSVVTANKALLAECSAELSEAADASGADLYFEAAVAGAIPLLRPLRESLAGDRITKVLGIVNGTTNYILSAMDETGSSYAETLEEASRLGYAEADPTADVDGYDAASKAAILASLAFHTRVTAHDVHREGIGTIGAADIDAAKALGRVVKLLAICERVLDAEGGESVSARVYPAMIPRNHQLAGVNGAFNAVYVEADAAGELMFFGHGAGGSPTASAVLGDLVAVARNRVLGGRGPRESAHAALPIRPMGKTPTRYHISLDVADKPGVLAQVALVFAEHDVSIAAVRQRDADSTASLVVVTHLA…	DKPGVLAQVALVFAEHDVSIAAVRQ
A0A1A9GSC3	Nocardioides	MTESGKPLKVAVLGCGSVGSQVVRLLQEQATDLAARVGSPVELVGVAVRRLDAAREVEVPEGLLTTDAEGLVSRGDIDVVVEVIGGIEPARSLILSALEHGASVVSANKALLAEDGPTLFEAAEKAGRDLYYEAAVAGAIPILRPLRESLAGDKVTRVLGIVNGTTNFILDKMDTSGAGFADALEEAQALGYAEADPTADVEGFDAAAKAAILASLAFHTRVTDADVYREGIAEVSATDVASAREMNCVVKLLAICELREQPDGEEAVSVRVHPAMIPRSHPLASVREAYNAVFVESEAAGQLMFYGPGAGGSPTASAVLGDLVTVARNRRNDVRGPGESSYADRAVLPMGEARTRYHVAIDVDDRAGVLATVATAFAEHGVSIRTVRQEGRDDDAQLV…	DRAGVLATVATAFAEHGVSIRTVRQ
C8XIA4	Nakamurella multipartita (strain ATCC 700099 / DSM 44233 / CIP 104796 / JCM 9543 / NBRC 105858 / Y-104)	MSAGSTRAVRVGVLGAGVVGSQVVRLLIEQADELTARVGATLELAAVAVRRPERHADIPAALLTTDAAAVVADPEIDVVVEVIGGIEPTKDLLLTALNRGAGVVTANKALLAEHGPQLYQAADAAGADLYYEAAVAGAIPLIRPLRESLAGDRIQRIMGIVNGTTNFILSAMVESGMGYQEALAEATRLGYAEADPTADVDGFDAAAKAAILASIGFHTRVGASDVYREGIAAVSAADIAAAREIGCTVKLLAICERVPGPDGSPGGDAVSARVHPVMMPTSHPLATVDGAYNAVYVEAEAAGRLMFYGPGAGGAPTASAVLGDLVAVARNRVAGGRGPRESSYAALPILPMGDVLAKYHISLDVDDKAGVLAAVATAFADAGVSISTVRQEGRGDDAR…	DKAGVLAAVATAFADAGVSISTVRQ
A0A1A0Q0K3	Mycobacteriaceae	MNEKPVGVAVLGLGNVGSEVVRIIEEDAADLTARIGAPLLLRGVGVRRVADDRGVPIDMLTNDIEELVSRDDVDVVVELMGPVEPARKAILSALEKGKSVVTANKALMAQSTGELAQAAEHARVDLYFEAAVAGAIPVIRPLTQSLAGDTVLRVAGIVNGTTNYILSEMATTGADYDSALADASALGYAEADPTADVEGYDAAAKAAILASIAFHTRVTADDVYREGITKVTSADFETARALGCTIKLLSICERLTNDEGQQRVSARVYPALVPLTHPLAAVNGAFNAVVVEAEAAGRLMFYGQGAGGAPTASAVMGDLVMAARNRVQGGRGPRESKYAKLPISPIGFIPTRYYVSMNVADRPGVLATVAAEFGKREVSIAEVRQEGVVDEGGQRCGAR…	DRPGVLATVAAEFGKREVSIAEVRQ
A0A5N0IGL7	Mycobacterium sp.	MSRHTPVGVAVLGLGNVGSQVVRIIEHSADDLAARIGAPLVLRGIGVRRVSADRGVPAELLTDDIEELVARSDVDIVVELMGPVEPARKAILSALKHGKSVVTANKALLSTSAGELAQAAESANVDLYFEAAVAGAIPVIRPLTQSLAGDSVQRVAGIVNGTTNYILSAMDSTGADYAAALAEASALGYAEADPTADVEGYDAAAKAAILASIAFHTRVSADDVYREGITTVTPDDFASAHTLGCTIKLLAICERIRTDGGQQLVSARVYPALVPLTHPLAAVNGAYNAVVVEAEAAGRLMFYGQGAGGAPTASAVTGDLVMAARNRVLGSRGPRESKYAQLAIAPIGLIPTRYYVSMQVADEAGVLSTVAAEFAKREVSIAEVRQEGMADEEGRRAGA…	DEAGVLSTVAAEFAKREVSIAEVRQ
A0A2W6FEG0	Pseudonocardiales bacterium	MRVALLGCGVVGSQIVRLLHEQADDLAARVGVPLELVGVAVRRPGKHTDIDPELLTTDPAGLVARDDVDLVVEVIGGIEPVRTLLLAALAAGKSVVSANKALLAEDGATLHEAASNAGVDLYYEAAVAGAIPLLRPLRESLAGDRITRVMGIVNGTTNFVLSRMDATGAGFDEALAEATTLGYAEADPTADIDGYDAAAKAAILAGLAFHTRVTTSDVYREGIGDVTAADLASAKAMGCTVKLLAICERTVGPDGAENAAVRVHPAMIPRTHPLAGVGDAFNAVFVEAEAAGSLMFYGRGAGGAPTASAVLGDLVAVARNRVNGSRGAGESSYAALPVQPMGEVATRYHVALDVADEPGVLAAVAGTFAEHGVSIQTVRQEGRGDAATLVLVTHSATDA…	DEPGVLAAVAGTFAEHGVSIQTVRQ
A0A1H9EYA7	Friedmanniella	MTVTDARNDAQADGRADARPSPSSRDDAGRPLKVALLGCGTVGSEVARLVVEQADDLRARIGRPLELVGIAVRRAHRERPGLDPALFTTDAQALVSRPDVDLVIEVIGGIEPARSLILAALANGASVVTANKALLAEDGAALFSAAERSQVDLYFEAAVAGAIPIIRPLRESLVGDEITAVTGIVNGTTNFILDKMDTSGAGFAETLAEAQELGYAEADPTADVEGFDAAAKAAILASLAFHTRVTGADVYREGIADVTSTDIASAREIGCVVKLVALCQLSEEAADGSGRSVSVRVHPAMIPRSHPLAGVGGAYNAVFVESRSAGRLMFYGPGAGGSPTASAVMGDLVTVARNRVRGAVGPGESTYAARRVSPIGDVTTRYHLSLEVSDVAGVLAAVA…	DVAGVLAAVAQVFAEHGVSIQTVRQ
P46806	Mycobacterium	MFSDERTVGVAVLGLGNVGSEVVRIIEGSADDLAARIGAPLMLRGIGVRRVAVDRGVPVDLLTDNIEELVSRADVDIVVEVMGPVELSRKAILSALEHGKSVVTANKALLAASTGELAQAAESAHVDLYFEAAVAGAIPVIRPLTQSLAGDTVLRVAGIVNGTTNYILSAMDSTGADYDSALAGARALGYAEADPTADVEGHDAAAKAAILASIAFHTRVTADDVYREGITKITPADFVSARALGCTIKLLFICERITAADGQQRVSARVYPALVPMSHPLATVSGAFNAVVVEAEAAGRLMFYGQGAGGAPTASAVTGDLVMAARNRVLGSRGPKESKYAQLPMETIGFISTRYYVSMNVADKPGVLSGVAAEFAKREVSIAEVRQEGVVDDGGRRVG…	DKPGVLSGVAAEFAKREVSIAEVRQ
A0A511DMR5	Pseudonocardiaceae	MTDRGPGAPVRVALLGCGTVGGEIVRLLSEQAGDLAARVGAPVELVGVAVRRPHRHPELPEGLVTTDAATLVGRPDVDVVIEVIGGIEPARTLLLEALKAGKSVVTANKALLAEDGAALAEAADASGADLYYEASVAGAIPLLRPLRESLVGDRITRVAGIVNGTTNFILSSMASSGAGYADALEEATRLGYAEADPSADVDGYDAASKAAILASLAFHTRVTAADVHCEGIRNVSAADIAAADGLDCTIKLLAICERLEDGGDGESVSARVYPAMIPKTHPLASVDGAFNAVFVEADAAGQLMFYGQGAGGAPTASAVLGDLVAAARNIVVGGRGPRESTYARLPVRAIGAVCTRYHVSLEVADRAGVLAAVASAFAEHDVSIAAVRQYGGGRNGKAG…	DRAGVLAAVASAFAEHDVSIAAVRQ
A0A1E7KPI1	Streptomyces	MRTRPLKVALLGCGVVGSEVARIMRTHADDLAARVGAPLELAGVAVRRPGRVRAGIDPELVTTDAAGLAQRPDIDVAVEVIGGIEPARGLITSAFEAGASVVTANKALLAEDGSTLHETAEKHGVDLFYEAAVAAAIPLVRPLRESLAGDTVNRVLGIVNGTTNFILDRMDASGAGYGEALDEATALGYAEADPTADVEGFDAAAKAAILAGIAFHTRVRLDDVYREGLAEVTAADIASAKRMGCTVKLLAICERTSDGRSVTARVHPAMIPLGHPLASVREAYNAVFVESDAAGQLMFYGRGAGGSPTASAVLGDLVAACRNKLSGARGAGESAYAQLPVSPMGEVVTRYHISLDVADKPGVLAQVATVFAEHDVSIDTVRQQGKDGDAWLVVVTHRA…	DKPGVLAQVATVFAEHDVSIDTVRQ
UPI0005624B57	Streptacidiphilus oryzae	MMRTRPLKVALLGCGVVGTEVARIMTTHTADLAARIGAPVELAGVAVRRAGRERPGIPSELITTDATALVKRDDIDVVVEVIGGIEPARSLITTAFEHGASVVSANKALLAADGAALHATAAAAGVDLYYEAAVAGAIPLLRPLRESLAGDKVNRILGITNGTTNFILDKMESTGAGYSEALEEATALGYAEADPTADVEGFDAAAKAAILAGIGFHTRVTADDVFREGITEVTAADIASAKEMGCVMKLLAICERTPDGTAVTARVHPAMIPRSHPLANVGGAYNAVFVEAEAAGRLMFYGPGAGGAPTASAVLGDLVAVCRNKLAGAVGPGASAYAQLPVSPMGEVVTRYHVSLDVDDRAGVLSQVAGVFAEHGVSIDTVRQQGREGSQGDASLVVV…	DRAGVLSQVAGVFAEHGVSIDTVRQ
A0A2P2C1S6	metagenome	MSGRARPTRLRVAVLGCGSVGSQVVRLLTEQADDLAARTGAPVDLVGVGVRRLDAPREVRVPDGLLTTDVMGLATRDDVDVVIELIGGIEPARSLILAALEGGASVVTANKALLAEDGSTLFEAAEKAGRDLYYEAAVAGAIPIVRPLRESLAGDTVTRVLGIVNGTTNFILDKMDTSGAGFSEALEEAQELGYAEADPTADVEGFDAAAKAAILASLAFHTRLTASDVYREGISEVTAADVESAREMNSVVKLLAICELKGDAVSARVHPAMIPTSHPLASVRGAFNAVFVESQAAGQLMFYGPGAGGAPTASAVLGDLVTVARNRLADVRGPGESAYADRALLPMGETLTRYHVAIDVEDRAGVLAAVAAAFAEHDVSIKTVRQEGRGADAQLVVVS…	DRAGVLAAVAAAFAEHDVSIKTVRQ
A0A2N9B6U0	Streptomyces	MRTRPLKVALLGCGVVGSEVARIMTTHADDLTARIGAPVELAGVAVRRPDRVREGIDPALVTTDATALVKRGDIDVVVEVIGGIEPARTLITTAFEHGASVVSANKALLAQDGAALHAAAEEHGKDLYYEAAVAGAIPLIRPLRESLAGDKINRVMGIVNGTTNFILDKMDSTGAGYQEALDEATALGYAEADPTADVEGFDAAAKAAILAGIAFHTRVRLDDVYREGMTEVTAADFASAKEMGCTIKLLAICERAADGASVTARVHPAMIPLSHPLASVRGAYNAVFVESDAAGQLMFYGPGAGGSPTASAVLGDLVAVCRNRLSDATGPGESAYAALPVSPMGDVVTRYHISLDVADKPGVLAQVATVFAEHGVSIDTVRQQGKDGEASLVVVTHRA…	DKPGVLAQVATVFAEHGVSIDTVRQ
UPI000562FBDD	Pseudonocardia autotrophica	MVVTSDAPVRVALLGCGTVGSEVVRLLEDQAGDLTARVGAPVELAGVAVRRPHRHPELNPDLVTTDASALVTRDDVDVVVEVVGGIEPARTLLLQAIKSGKSVVTANKALLAEDGATLAEAADAAGVDLYYEASVAGAIPLLRPLRESLAGDRITRVAGIVNGTTNFILSAMSASGAGYAEALEEATRLGYAEADPTADVDGYDAASKAAILATIAFHTRVTAADVHCEGIRRVTAADIAAARGLGCAIKLLAICERVPGSGGAPESVSARVYPAMIPLSHPLAGVDGAFNAVFVEADAAGQLMFYGQGAGGAPTASAVLGDLVAVARNRVAGGRGPRESAYASLPVLPIGDVHTRYHVSLEVADRAGVLSAVAGEFARRGVSIAAVRQTGGREDGDVP…	DRAGVLSAVAGEFARRGVSIAAVRQ
A0A511D2M0	Pseudonocardia asaccharolytica DSM 44247 = NBRC 16224	MSDRGQSAPVRVALLGCGTVGSEIVRLLAEQADDLAARVGAPVELAGVAVRRPHRHPELPSELVTTDAHALVTREDVDVVVEVIGGIEPARTLLLEALKAGKSAITANKALLAEDGATLAEAADASGADLYYEASVAGAIPLLRPLRESLAGDRITRVAGIVNGTTNYILSAMTVSGASYADALEQATRLGYAEADPSADVDGYDAASKAAILASLAFHTRVTAADVHCEGIRAVTAADIAAADVLGCTIKLLAICERIPGSDDGDPESVSARVYPAMIPASHPLAAVDGAFNAVFVEADAAGQLMFYGQGAGGAPTASAVLGDLVAVARNRVIGGRGPRDSSYASLPVRSIGGVPTRYHVSLEVADRAGVLAAIAGEFARHQVSIAAVRQTGGGAVDG…	DRAGVLAAIAGEFARHQVSIAAVRQ
A0A1H3LUF0	Micromonospora	MVKPVRLALLGCGTVGAEVVRLLHEQADDLAARIGAPIELAGIAVRRLGRDRGPLPVDPELFTTDALGLVKRDDVDVVVEVVGGIEPARTWLVEALRAGKSAVTANKALLAEDGAALHDAAAEGGADLYYEASVAGAIPLLRPLRESLHGDTITRVTGIVNGTTNFILSGMDATGAGFTEALDEATALGYAEADPTADVEGFDAAAKAAILASLAFHTRVGAADVYREGITEVTAADVASAKAMGCTIKLLCIAERGPDRTGAESVSVRVHPAMIPRSHPLASVGDAFNAVFVEAVAAGQLMFYGRGAGGAPTASAVMGDIVAVARNRLAGVRAASESAYADLPIRSMGESFTRYHISLDVADRAGVLATVAGVFAKHDVSIATVRQSGRADDATLVIV…	DRAGVLATVAGVFAKHDVSIATVRQ
A0A542E2R3	Lapillicoccus jejuensis	MTGTPSSAPLRVALLGCGVVGSSVARLLTEHGDDFAARVGRPLEVVGIAVRRPGRDRSASGVDPDLFTTDAAGLVTRADIVVEVIGGIEPARGLILSAMAHGASVVTANKALLAEDGPTLYAAAQEHEVDLYYEAAVAGAIPLLRPLRESLAGDDVRKVIGIVNGTTNYVLDKMDTTGAGFDDAVAQAQALGYAEADPTADVEGFDAAAKAAILASLAFHTRVSGEHVHREGISDVTAADVAAAREMDCVVKLLAICEKVDGEDGAPGVSVRVHPAMIPRSHPLAGVREAFNAVFVDADAAGQLMFYGKGAGGDPTASAILGDVVAVARHRVGGGRGPGESTYADLPILTMGQALTRYHLSLDVHDRPGVLAQVATAFADHGVSIETVRQQTEDGPGER…	DRPGVLAQVATAFADHGVSIETVRQ
UPI000BFEC29B	Mycobacterium palauense	MAIDDKPVGVAVLGLGNVGSEVVRMIEHSAEDLAARIGAPLKLRGIGVRRVAPDRGVPVELLTDDIDALVSREDVDIVVELMGPVEPSRKAILSALEQGKSVVTANKALLAQSAGELAQAAENSRADLYFEAAVAGAIPVIRPLTQSLAGDTVLRVAGIVNGTTNYILSAMNDTGTDYASALADASALGYAEADPTADVEGYDAAAKAAILASIAFHTRVTADDVYREGITKVTAEDFESAKALGCTIKLLAICERIATDEGQQRVSARVYPALVPLDHPLAAVNGAFNAVVVEAEAAGRLMFYGQGAGGAPTASAVMGDLVMAARNRVQGGRGPRDSKYAKLPISPIGFIPTRYYVSLYVADRPGVLSSVAAEFAKREVSIAEVRQEGVVNDGGERVG…	DRPGVLSSVAAEFAKREVSIAEVRQ
R4LUG7	Micromonosporaceae	MSSDKPAIRLALLGCGTVGSEVVRLLHEQADDLTARIGAPLELVGIAVRRPGRRRGDLPADPALFTTDALSLVKRDDVDVVIEVVGGIDPARTWLTEALRAGRSVVTANKALLAEDGATLHEAAAEGSADLYYEAAVAGAIPLLRPLRESLHGDRVTRVTGIVNGTTNFILSSMDTSGAGFAEALEEATELGYAEADPTADVEGFDAAAKAAILASLAFHTRVTAADVFRDGMTAVTAADVASAKAMGCTIKLLCIAERGLDSTGADSVSVRVHPAMIPRSHPLAGVGDAFNAVFVEAEAAGPLMFYGRGAGGTPTASAVLGDVVAAARNRLSGTRAPGENAYAQLAIRPIGEAVTRYHISLDVADRQGVLAAVAGVFADNEVSIATVRQSGRDEDATL…	DRQGVLAAVAGVFADNEVSIATVRQ
UPI00111CFA31	Nocardioides plantarum	MGVSTGSTTVLKVAVLGCGVVGSQVVRLLDEQAGDLAARVGRRVELAGVAVRRIDAARDVDLPDGLLTTDAAALVARDDVDLVVEVIGGIEPARTLILSALEHGKSVVTANKALLAEDGPTLFEAAEKSGRDLYYEASVAGAIPILRPLRESLAGDRVTRVLGIVNGTTNFILDKMDTQGSGFTEALEEAQDLGYAEADPTADVEGFDAAAKAAILASLAFHTRVTAADVHREGISEVSAADIASAREMGCVVKLLAICELRTDETGEEAVAVRVHPAMIPRTHPLASVREAYNAVFVESDAAGQLMFYGPGAGGAPTASAVMGDLVTVARNHVSGTRGVGESAYTDRAVLPMGETRTRYHVAIDVDDRAGVLATVAFAFAEHGVSIQTVRQEGRDDDA…	DRAGVLATVAFAFAEHGVSIQTVRQ
A0A6G4U1R9	Streptomyces sp. A7024	MSGAASRQPLKVALLGCGSVGSEVARLMTTHADDLAARIGAPVELAGVAVRRAGRSRPGIPDELLTTDAKALVKRGDIDVVIELIGGIEPARTLITTAFEHGASVVTGNKALLAEDGPALYEAADRHGVDLYYEAAVAGAIPLVRPLRESLAGDKVNRVLGILNGTTNFILDKMDSSGAGYSEALDEATALGYAEADPTADVEGYDAAAKAAILAGIAFHTRVRLDDVHREGITEITAADMASAQRMGCTVKLLAICERAADGRSVTARVHPAMIPLTHPLASVREAYNAVFVEASAAGQLMFYGPGAGGSPTASAVLGDLVAVCRHKLKGGNGPGESAYTQLPVGPMGDVVTRYHISLDVADRAGVLAHVAAIFAEHDVSIDTVRQQGKDGEASLVVV…	DRAGVLAHVAAIFAEHDVSIDTVRQ
A0A5Q3Q937	Saccharopolyspora coralli	MIEDREPVRVALLGCGTVGTEVLRLLRERPAEFAARTGAPVEVTGVAVRRPHKHPDVPEHLITTDAHALVEGDVDLVVELVGGIEPARSLLLAALRSGKSVVTANKALLAEYGSELFAAADESGVDIYFEASVAGAIPLLRPLRESLAGDRINRVMGIVNGTTNYILSAMDASGSTYSEALEEAGELGYAEADPTADVDGFDAAAKAAILASLAFHTRVTATDVHREGIAGVSAGDIAAAQGLDRSVKLLSICERVVDDDGTEAVSARVHPAMIPKSHPLAGVNGAFNAVFVEAESAGQLMFYGQGAGGSPTASAVLGDLVAVARNLVESGKGPRESAHAQLPVQSMGSTPTRYHISLDVEDKPGVLSQVASTFNEHDVSISVVRQEGRGEDASLVVVT…	DKPGVLSQVASTFNEHDVSISVVRQ
A0A3N0CP76	Marmoricola	MSTQESDKPVRVALLGCGVVGTQVARLILEQADDLAARAGAPVELAGIAVRRLGLERDAELPAELFTTDAEALVTRPDVDVVVEVIGGIEPARTLILAALAGGASVVSANKALLAEDGPTLYAAAEAAGRDLYYEAAVAGAIPILRPLRESLAGDKVTRVLGIVNGTTNFILDKMDTSGAGFTEALEEAQALGYAEADPTADVEGFDAAAKAAILASLAFHTRVTAADVHREGIAEVTASDVASARAMGCVVKLLAICALEDGPDGKAVSARVHPAMIPASHPLASVRGAYNAVFVESEAAGQLMFYGPGAGGAPTASAVLGDLVTVARNRIADVRGAGESAYADLPILPMGSTETRYHVQIDVDDKAGVLAAVAQAFAEHDVSIQTVRQEGRGDDAQL…	DKAGVLAAVAQAFAEHDVSIQTVRQ
UPI0004C2F9D0	Marmoricola aequoreus	MAENVNENNAVRVALLGCGVVGSQVARLLLEQADDLAARVGAPVELVGVAVRRLGLQRDVELPESLLTTDAEALVARDDVDVVVELIGGIEPARGLILSALAHGASVVSANKALLAEDGSTLFAAAEEAGRDLYYEASVAGAIPILRPLRESLAGDQVTRVLGIVNGTTNYILDAMDTSGAGFHDALEQAQALGYAEADPTADVEGFDAAAKAAILASLAFHTRVTAADVHREGIAEVTAADVASAAEMGCVVKLLAICALEDGPDGPAVSARVHPAMIPRSHPLASVREAYNAVFVESEAAGQLMFYGPGAGGSPTASAVMGDLVTVARNRREDVRGAGESAYADLPVLDMGQTETRYHVQLDVDDKAGVLAAVALAFAEHDVSIQTVRQEGRGDDAQ…	DKAGVLAAVALAFAEHDVSIQTVRQ
A0A1I6VZF7	Streptomyces	MRTRPLKVALLGCGVVGSQVVRLMTTHADDLAARIGAPLELAGVAVRRPDRVRDGIDPSLVTTDAEGLVTRGDIDVVVEVIGGVEPARTLIGRAFEHGAGVVTANKALLAQDGPALHAAAAEHGADLYYEAAVAGAIPLLRPLRESLAGDKVNRVLGIVNGTTNFILDRMESTGAGYGEALDEATALGYAEADPTADVEGFDAAAKAAILAGIAFHTRVRLDDVHREGIAEVTAADIASARRMGCTVKLLAICERAEDGRSVTARVHPAMIPLSHPLASVKGAYNAVFVEADSAGRLMFYGPGAGGAPTASAVLGDLVAVCRNKLGGGRGPGESAYSRLPVSPMGEVVTRYHISLDVVDKPGVLAQCAMVFADHGVSIDTVRQTGKDGEASLVVVTHRA…	DKPGVLAQCAMVFADHGVSIDTVRQ
A0A1H0SPR8	Nakamurella	MTPIRVAVLGAGVVGTQVIRLLREQGEELSARVGAPLELVGVAVRRPHQHPDIPAELLTTDAAALVAREDVDVVIEVIGGIDPTKDLLLTALRRGAAVVTANKALLAEEGPALYEAADAAGADLYFEAAVAGAIPLIRPIRESLAGDRISRIMGIVNGTTNFILSAMTADGSSYELALKEATRLGYAEADPTADVDGFDAAAKAAILASIGFHTRVGAADVYREGMADVTAADISAAAELGCVVKLLAICERVNTGTGDAVSARVHPVMLPRAHPLAGVDGAYNAVYVEAESAGRLMFYGPGAGGAPTASAVLGDLVAVARNKISGGRGPRESAYAALPVQPMGEVPSRYHISLDVDDKAGVLAAVATAFAEAGVSISTVRQEGREAEATLVVVTHSAP…	DKAGVLAAVATAFAEAGVSISTVRQ
A0A1Q9T5Y0	Pseudonocardia sp. CNS-139	MLGCGTVGREVVRLLHEQADELAARAGAPVQLAGVAVRRPHKHAELGDLVTADAPGLVTRDDVDVVVEVIGGIEPARTLLLEALKAGKSVVTANKALLAEDGAVLAEAADASGVDLYYEASVAGAIPLLRPLRESLAGDRITRVAGIVNGTTNFILSAMSASGSSYADALEEASRLGYAEADPSADVDGYDAASKAAILASLAFHTRVTAADVHCEGIRSVSAGDIAAAAEIGCVIKLLAICERVPADAGAPEAVSARVYPAMIPAAHPLASVHGAFNAVFVEAEAAGQLMFYGQGAGGAPTASAVLGDLVAVARNRVGGGRGPRDSAYASLPVRPMGAVQTRYHVSLEVADRAGVLAAIAGEFAHHGVSIAAVRQTGGGDGEPSARLVVVTHAAPEAA…	DRAGVLAAIAGEFAHHGVSIAAVRQ
UPI0012450B3C	Nocardioides sp. SB3-45	MKPLNVAVLGCGSVGSQVVRLLTEQAGDLTARVGAPVRLVGVAVRRIDAARDVVVPDGLLTTDAAALVARDDVDLVVEVIGGIEPARALILSALENGASVVTANKALLADDGPTLFEAAEKAGRDLYYEAAVAGAIPILRPLRESLAGDRVTRVLGIVNGTTNFILDKMDSTGAGFHEALEEAQDLGYAEADPTADVEGFDAAAKAAILASLAFHSRVTAADVHREGITDVTAADIASAREMGSVVKLLAIAEIVTGAGGDEGISVRVHPAMIPRSHPLASVREAYNAVFVESEAAGQLMFYGPGAGGAPTASAVLGDLVTVARNRLGNTRGAGESAYADRVVLPMGETRTRYHVAVDVDDRAGVLAEIATAFAEEDVSIQTLRQEGRGEDAQLVVVSH…	DRAGVLAEIATAFAEEDVSIQTLRQ
UPI00048C3A5B	Pseudonocardia acaciae	MRVQPVRVALLGCGTVGREVMRLLDEQAGELAARVGAPVELVGVAVRRPHKHPDVPEELLTTDASALVNRPDVDVVVEVIGGIDPARGLLLDALKAGRGVVTANKALLAEDGASLAEAADASGADLYYEASVAGAIPLLRPLRESLAGDKITRVAGIVNGTTNFILSAMASAGTGYREALDEATELGYAEADPSADVDGYDAQAKAAILASLAFHTRVTAADVYCEGISAVTAADIAAAEAVGCTVKLLAICERVPGTTGDVVSARVYPAMIPLGHPLASVDGAYNAVFVEAEAAGQLMFYGQGAGGAPTASAILGDLVAVARNRVAGGRGPRESAHASLPVQPVGHTPTRYHISLDVHDRAGVLATIAGLFARHEVSIATVRQETARDAEADGGARLV…	DRAGVLATIAGLFARHEVSIATVRQ
A0A4U6QLC2	Nakamurella flava	MSAEQVVRVGVLGAGVVGSQVVRLLTEQADELAARVGARLELVGVAVRRPNRHADIPAELLTTDAAALVAREDVDVIVEVIGGIEPTKDLLLTALRRGAGVVTANKALLAEHGPELYATADAVGTDLYFEAAVAGAIPLIRPLRESLAGDRITRILGIVNGTTNYILSAMTADGMGYDEALAEATRLGYAEADPTADVDGFDAAAKAAILASIGFHTRVGAADVYREGISAVSASDVAAAARLGSVIKLLAICERTTATGPDGGPVESVSARVHPVMVPRSHPLAVVDGAYNAVYVEAEAAGRLMFYGPGAGGAPTASAVLGDLVAVARNRVAGGRGPRESAYAALPVQPMGEVLSRYHIDLDVADRAGVLAAVAGAFAEAGVSISTVRQEGRDDDASL…	DRAGVLAAVAGAFAEAGVSISTVRQ
A0A3N0GT24	Marmoricola pocheonensis	MSSEKRPVRVAMLGCGVVGSQVARLIQEQADDLAARVGAPVELVGIAVRRLGLARDVDLPADLFTTDAEALVGRDDVDVVVEVIGGIEPARTLILSALAHGASVVTANKALLAEHGASLFAAADEAGRDLYYEAAVAGAIPIVRPLRESLAGDRVTRVIGIVNGTTNFILDRMDSAGTGFTEALEEAQALGYAEADPTADVEGFDAAAKAAILASLAFHTRVTAGDVHREGIAEVTASDVASAREMGCVVKLLAICALEDGPDGPAVSARVHPAMIPRSHPLASVREAYNAVFVESEAAGQLMFYGPGAGGAPTASAVLGDLVTVARHRIAGVRGPRESAYADLPVLPMGSTETRYHVQIDVDDKAGVLAAVAQAFAEHDVSIQTVRQEGRGDDAQLVV…	DKAGVLAAVAQAFAEHDVSIQTVRQ
A0A0A1DKB6	Nocardioidaceae	MLGCGSVGSQVVRLLGEQADDLAARVGARVELAGVAVRRLDAPREVDVPADLLTTDAAALVARDDVDLVIEVIGGIEPARSLILSALENGASVVTANKALLAEDGPTLFEAAEKAGRDLYYEAAVAGAIPILRPLRESLAGDRVTRVLGIVNGTTNFILDKMDTSGAGFADALEEAQALGYAEADPTADVEGFDAAAKAAILASLAFHSRVTAADVHREGITDVSAGDVRSAREMGSVVKLLAIAELRPTPEGDDAVSVRVHPAMIPRSHPLASVREAYNAVFVESEAAGQLMFYGPGAGGSPTASAVLGDLVTVARNHRQGTRGVGESAYADRAVLPMGETRTRYHVAIDVDDRAGVLAAVAQAFAEQGVSIQTVRQEGRGNDAQLVVVSHEATDAAL…	DRAGVLAAVAQAFAEQGVSIQTVRQ
UPI000563047C	Frankia sp. Iso899	MPARKPLKVALLGCGVVGSAVARLLTEQADDLAARVGVPLELAGIAVRRPNRHSDVPAELLTTDAEALVMREDIDLVVEVIGGIEPARSLLLAALKSGKSVVSANKALLAEDGATLHAAATANGVDLYYEAAVAGAIPLLRPLRESLAGDRITRVIGIVNGTTNFILSRMSSTGAGFAEALAEATALGYAEADPTADVDGFDAAAKAAILAGLAFHTRVTASDVYREGISAVTAADVASAAAIGCTVKLLAICERSGSSADDGGGSVSVRVHPAMIPLSHPLAAVGDAFNAVFVEAEAAGSLMFYGRGAGGEPTASAVLGDLVAVARNRVSGSRGAGMSAYADLAIQPIGEVSTRYHVSLDVADKPGVLASVAQAFADNGVSIQTVRQEGRGDAATLVL…	DKPGVLASVAQAFADNGVSIQTVRQ
A0A4Q5IVV3	Nocardioides iriomotensis	MSAPPLKLALLGCGSVGSQVVRLLREQADDLTARVGAPIELVGVAVRRPELQRDAEVPAELLTTDAAGLVARDDVDLVIEVIGGIEPSRALILAALENGASVVTANKALLAEDGSTLFAAAEKAGRDLYFEAAVAGAIPILRPLRESLAGDRVTRVLGIVNGTTNFILDKMDTLGSGFAEVLEEAQALGYAEADPTADVEGYDAAAKAAILASLAFHTRVTAADVYREGISEVSAADVASAREMGCVVKLLAICELREGPDGPAVSARVHPAMIPRSHPLASVREAFNAVFVESEAAGQLMFYGPGAGGAPTASAVLGDLVTVARNRLNDVRGAGESAYADLDVLPMGETETRYHVAIDVDDRAGVLAQVAQTFAAHQVSIQTVRQEGHGDDAQLVVVS…	DRAGVLAQVAQTFAAHQVSIQTVRQ
A0A545AS30	Cryptosporangium phraense	MTDPEKKTLRVALLGCGTVGREVVRLIESQSDDLTARVGAELQIAGIAVRRGGRDRGVDPALLTTDAHGLAVRDDIDLVVEVVGGIEPARSWLVDALKAGKSVVSANKALLAEDGATLQEAAAAGGADLYYEAAVAGAIPILRPLRESLHGDRITRITGIVNGTTNYILSSMDSTGAGFNEALDEATELGYAEADPTADVEGFDAAAKAAILASLAFHTRVTAADVHREGITEVTAADVASARAMGCTVKLLCIAERHTDADGGESVSVRVHPAMLPRTHPLASVGDAFNAVFVEADAAGQLMFYGRGAGGAPTASAVLGDLVAVARNRLAGARATPESPYADLRIRPMAEARTRYHISLDVSDKAGVLAEVAAAFARQDVSISTVRQEGRGDDATLVA…	DKAGVLAEVAAAFARQDVSISTVRQ
A0A1V1W8E8	Nocardioides	MSEGDKRLRVAVLGCGSVGSQVVRLLSEQAGDLAARVGAPVELVGVAVRRLDATRDVEVAQGLLTTDAMGLVTRDDVDVVVEVIGGIEPARSLILAALEGGASVVTANKALLAEDGPTLFEAAEKAGRDLYYEAAVAGAIPILRPLRESLAGDKVTRVLGIVNGTTNFILDKMDTSGAGFAEALEEAQELGYAEADPTADVEGFDAAAKAAILASLAFHSRVTASDVHREGISEVTAADIQSAREMNSVVKLLAICELRAGSGGDDAVAVRVHPAMIPRSHPLASVREAYNAVFVESEAAGQLMFYGPGAGGSPTASAVLGDLVTVARNRLADTRGVGESAYADRAVLPMGETLTRYHVAIDVDDRAGVLASVATAFAEHGVSIQTVRQEGRGADAQLV…	DRAGVLASVATAFAEHGVSIQTVRQ
A0A0Q9T3D4	Nocardioides	MGEGDKRPDRLRVAVLGCGSVGSQVVRLLTEQAGDLAARVGAPVELVGVAVRRLDATREVDVPADLLTTDAAGLVARDDVDVVVEVIGGIEPARSLILSALEHGASVVTANKALLAEDGPTLFEAAEKADRDLYYEAAVAGAIPILRPLRESLAGDRVTRVLGIVNGTTNFILDKMDTSGAGFSEALEEAQELGYAEADPTADVEGFDAAAKAAILASLAFHSRVTAADVYREGISEVTAGDIASAREMGSVVKLLAICELRPGPDGADQVAVRVHPAMIPRSHPLASVREAYNAVFVESEAAGQLMFYGPGAGGSPTASAVLGDLVTVARNRLADTRGAGESAYADRAVLPMGETRTRYHVALDVDDRSGVLAAVATAFADQGVSIQTVRQEGRGADA…	DRSGVLAAVATAFADQGVSIQTVRQ
UPI0008539C51	Streptomyces sp. TP-A0874	MMRTRPLKVALLGCGVVGSEVARILTTNADDLAARVGAPIELAGVAVRRPGRARGQVPAELVTTDATALVKRGDIDVVVEVIGGIEPARSLLTTAFEHGASVVSANKALLAEDGAALHAAAQKHGADLYYEAAVAGAIPLLRPLRESLAGDEVNRVLGIVNGTTNFILDRMDSAGSGYSEALDEATALGYAEADPTADVEGFDAAAKAAILASIAFHTRVRLDDVHREGITEVTAADIVSARRMGRTVKLLAICERAADGRSVTARVHPAMIPLSHPLASVREAYNAVFVESEAAGQLMFYGQGAGGSPTASAVLGDLVAACRNKLNGAVGPGESAYARLAVSPMGRAVTRYHISLDVADKPGVLAQVATVFAEHGVSIDTVRQQGKDGEASLVVVTHR…	DKPGVLAQVATVFAEHGVSIDTVRQ
A0A0Q7Q0H1	Nocardioides	MSEAGKRLKVAVLGCGSVGSQVVRLLTEQSDDLAARIGAPVDLVGVAVRRLDATREVEVPEGLLTTDADALLARGDLDLVVEVIGGIEPARSLILTALENGASVVTANKALLAEDGPTLFEAAAKAGRDLYYEAAVAGAIPILRPLRESLAGDKVTRVLGIVNGTTNFILDKMDTSGAGFGEALEEAQELGYAEADPTADVEGFDAAAKAAILASIAFHTRVTADDVYREGISEVTAADVQSAREMKCVVKLLAICELKDDAVSARVHPAMIPLTHPLASVREAYNAVFVESEAAGQLMFYGPGAGGSPTASAVLGDLVTAARNRLGGTRGAGESAYADRVVLPMGETITRYHVALDVQDRAGVLAAVALAFAEHDVSIQTVRQEGRGADAQLVVVSHR…	DRAGVLAAVALAFAEHDVSIQTVRQ
UPI001784BAD7	Nocardioides sp. MJB4	MKRLKVAVLGCGSVGSQVVRLLTEQADDLAARVGAPVELVGVAVRRLDAPREVEVAPGLLTTDAHGLVSGGEVDLVVELIGGIEPARSLILTALEHGASVVSANKALLAEDGSTLFEAAEKAGRDLYYEAAVAGAIPILRPLRESLAGDTVTRVLGIVNGTTNFVLDKMDTTGAGFTDALEEAQELGYAEADPTADVEGFDAAAKAAILASLAFHSRVTVADVYREGISEVTAADVASAREMDAVVKLLAICELKDGAVAARVHPAMIPRSHPLASVREAYNAVFVESEAAGQLMFYGPGAGGSPTASAVLGDLVTVARNRLAETRGTGESSYAARAVLPMGETLTRYHVSIDVADRAGVLAAVATAFSEHGVSIQTVRQEGRDDDAQLVVVSHRATDR…	DRAGVLAAVATAFSEHGVSIQTVRQ
A0A1V0AL46	Actinobacteria	MKVALLGCGVVGSQVIRLLHEQADDLAARVGAPLELAGVAVRRLGRKRDIDVDPALLTTDAEALVTRDDIDIVIEVIGGIEPARSLILAALSRGKSVVTANKALLAEDGSTLHEAARTGNGDLYFEASVAGAIPLLRPLRESLAGDRVKRVLGIVNGTTNYILDKMDSTGASFTDALEEAQTLGYAEADPTADVEGFDAAAKAAILAGLAFHSRVRADEVHREGITEITATDVASAKAMGYVIKLLAICARSDDGRSFGVRVHPAMIPRSHPLAGVREAYNAVFVEAESAGQLMFYGKGAGGAPTASAVLGDLVAVGRNRLAGTRGPEESTYADLAVHPMGETVTRCHVALDVADKPGVLAQVAELFAKHDVSIQTVRQEGRGDDAQLVIVTHRATDAA…	DKPGVLAQVAELFAKHDVSIQTVRQ
A0A5J6H6S9	Streptomyces	MMRTRPLKVALLGCGVVGSEVARIMTTQAADLAARIGAPVELAGVAVRRPDRVREGIAPELVTTDATALVERGDLDVVVEVIGGIEPARTLITTAFAHGASVVSANKALLAQDGAALHAVAEEHGKDLYYEAAVAGAIPLIRPLRESLAGDKVNRVLGIVNGTTNFILDKMDSTGAGYQEALDEATALGYAEADPTADVEGFDAAAKAAILAGIAFHTRVRLDDVHREGMTEVTAADFASAREMGCTIKLLAICERAAHGGSVTARVHPAMIPLTHPLASVRGAYNAVFVESDAAGQLMFYGPGAGGAPTASAVLGDLVAVCRNRLGGTTGPGESAYAALPVSPMGEVVTRYHISLDVADKPGVLAQVATVFAEHGVSIDTVRQQGKDGEASLVVVTHR…	DKPGVLAQVATVFAEHGVSIDTVRQ
UPI0015F7BAB3	Saccharopolyspora lacisalsi	MIEDREPIRVALLGCGTVGTEVVRLLRDRPEEFAARVGAPVRVTGVAVRRPHKHPELPEELLTTDSASLVDGDVDLVVELIGGIEPARSLLLRALRAGKSVVTANKALLAEYGSELYAAADASGADIYFEASVAGAIPLLRPLRESLAGDRINRVMGIVNGTTNYILSAMDSTGASYSETLEEAGQLGYAEADPTADVDGFDAAAKAAILASLAFHTRVTATDVHREGISGTSAGDITAAQALDRRVKLLAICDRVTDEEGNESVSARVHPAMIPRDHPLAGVGGAFNAVFVEAESAGQLMFYGQGAGGAPTASAVLGDMVAVARNLVVSGKGPRESAHAQLPVRSMGQTPTRYHISLDVADKPGVLSQVASMFNEHDVSISVVRQQGRGAEASLVVVT…	DKPGVLSQVASMFNEHDVSISVVRQ
F4CJ50	Pseudonocardia dioxanivorans	MTDRAQGAPIRVALLGCGTVGGEIVRLLTDQADDLAARVGAPVELVGVAVRRPHKHPELPAGLVTADAAGLVTRDDVDIVVEVVGGIEPVRTLLLEALKAGKSVVTANKALLAEDGAVLAEAADASGADLYYEAAVAGAIPLLRPLRESLVGDRITRVAGIVNGTTNFILSSMASSGAGYTDALEEATRLGYAEADPSADVDGYDAASKAAILASLAFHTRVTAADVHCEGIRTVSAADIAAAASLDCTIKLLAICERVPSEDGAADAVSARVYPAMIPSAHPLASVDGAFNAVFVEAEAAGQLMFYGQGAGGAPTASAVLGDLVAVGRNLVVGGRGPRESTYASLPVLPMGAVSTRYHVSLEVADRAGVLAAVAREFAQHDVSIAAVRQYGGGRNGGS…	DRAGVLAAVAREFAQHDVSIAAVRQ
A0A4T0VA23	unclassified Nocardioides	MWAELSEGDKRLEIRPLKVAVLGCGSVGSQVIRLLGEQAADLAARVGAPVELAGVAVRRLEAEREVEVPEGLLTTDALGLVTRGDIDLVVEVIGGIEPARGLILAALESGASVVTANKALLAEDGPTLFEAAEKAGRDLYYEAAVAGAIPILRPLRESLAGDRVTRVLGIVNGTTNFILDKMDTAGSGFEEALEEAQALGYAEADPTADVEGFDAAAKAAILASLAFHSRVTAADVHREGITDVTAGDVRSAREMGSVVKLLAIAELGTDEAGEEAVSVRVHPAMIPRSHPLASVREAYNAVFVESEAAGQLMFYGPGAGGSPTASAVLGDLVTVARNYLAGTRGAGESAYADRAVLSMGQTRTRYHVAIDVDDRAGVLATVAHAFAEHDVSIQTVRQE…	DRAGVLATVAHAFAEHDVSIQTVRQ
A0A7G9R8M6	Nocardioides mesophilus	MAHDEPRKRSDRRSDDDGRTRTVTRPLRLALLGCGSVGSQVVRLLHEQADDLTARVGAPIELVGVAVRRPELHRDLGGYQVPAELLTTDAAALVARGDLDLVVEVIGGIEPARALILSALENGASVVTANKALLAEDGSTLFAAAEKAGRDLYFEASVAGAIPILRPLRESLAGDRVRRVMGIVNGTTNFILDKMDSSGTGFAEALEEAQELGYAEADPTADVEGYDAAAKAAILASLAFHTRVTASDVYREGIAEVSASDVASAREMGAVVKLLAICELGEGRDGPAVAARVHPAMIPRTHPLASVREAYNAVFVESEAAGQLMFYGPGAGGAPTASAVLGDVVTVARNRLADVRGAGESAYAALDVLPMGQTVTRYHVAIDVDDRTGVLAAVAQTFA…	DRTGVLAAVAQTFAEHGVSIRTVRQ
UPI001619C4AC	Friedmanniella antarctica	MTDVRPSAEPRSSEAPALDAGRPLKVALLGCGTVGSEVARLIVEQADDLRARVGRPLELVGIAVRRANRERPGLDPALFTTDAHALVSRPDVDLVIEVIGGIEPARALILEALANGASVVTANKALLAEDGATLYAAAERHRVDLYFEAAVAGAIPIIRPLRESLVGDEITAVTGIVNGTTNFILDKMDTDGAGFAETLAEAQELGYAEADPTADVEGFDAAAKAAILASLAFHTRVTAADVYREGITDVSSSDIASAREIGCVVKLVALCQLSDEAADGSGRSVSVRVHPAMIPRTHPLAAVGGAYNAVFVESRSAGRLMFYGPGAGGSPTASAVLGDLVTVARNRVRGALGPGESSYAARRVSPIGEVTTRYHLSLEVADVAGVLASVAQVFAEHDV…	DVAGVLASVAQVFAEHDVSIQTVRQ
A0A6J6TL40		MVSAEPLKVAVLGCGSVGSQVVRLLSEQSEDLAARIGAPVELVGVGVRRLDAPREVEVPEGLLTTDSAALVTRADVVVEVIGGIEPARGLILSALEHGASVVTANKALLAEDGPTLFEAAAKADRDLYYEAAVAGAIPILRPLRESLAGDRVTRVLGIVNGTTNFILDKMDTAGSGFAEALEEAQELGYAEADPTADVEGFDAAAKAAILASLAFHTRVTAADVHREGISEVTAADVASAAEMGCVVKLLAICELRRQPGGEDAVAVRVHPAMIPRSHPLASVREAYNAVFVESEAAGQLMFYGPGAGGSPTASAVLGDLVTVARNRLAATRGAGESAYADLAVLPMGETVTRYHVAIDVDDRAGVLAAVAQAFAEHGVSIQTVRQEGRDDDAQLVVVS…	DRAGVLAAVAQAFAEHGVSIQTVRQ
UPI0004864F64	Marmoricola sp. URHB0036	MNEKTSVRVALLGCGVVGSQVARLLHEQANDLAARVGAPVELVGVAVRRLGIPRDVDLPEHLFTTDAEELVSREDVDVVVEVIGGIEPARTLILSALEHGASVVSANKALLAEDGGTLFEAAEKAGRDLYYEAAVAGAIPILRPLRESLAGDQVTRVLGIVNGTTNFILDRMDSSGAGFNEALEEAQELGYAEADPTADVEGFDAAAKAAILASLAFHTRVTAADVHREGIAEVTASDVASAAEMGCVVKLLAICALENGPDGPAVSARVHPAMIPRTHPLASVREAYNAVFVESEAAGQLMFYGPGAGGSPTASAVLGDLVTVARNRLEGVRGAGESSYADLPVLPMGRTQTRYHVQIDVDDKAGVLATVAQVFAEHDVSIQTVRQEGRGDDAQLVVV…	DKAGVLATVAQVFAEHDVSIQTVRQ
A0A4R1AG30	Aeromicrobium	MTSDKPSPRPLKVALLGCGVVGSDVARLLTQDADELARRIGAPVELVGIAVRRPGRERELDLPAELFTTDAKALVSRGDLDVVVEVIGGIEPARDLILTALEHGASVVTANKALLAEDGATLYEAAAKAGRDLFYEAAVAGAIPIVRPLRESLAGDRVTRVLGIVNGTTNFILDAMTSTGADFAEALEEAQALGYAEADPTADVEGFDAAAKAAILASLAFHTRVTMDDVHREGISDVTAAHVASAAERGSVVKLLAICERHETPDGPAVSARVHPAMIPDDHPLASVRGAFNAVFVESESAGQLMFYGPGAGGAPTASAVLGDLVTVARNRVDGVFGPGESSHAQLEVLGMGRTRTAYHISLDVADRPGVLAAVAQAFAEQEVSIRTVHQEGHGDDAT…	DRPGVLAAVAQAFAEQEVSIRTVHQ
UPI000D749BC1	Nocardioides daejeonensis	MSDEKTLRVAVLGCGSVGSQVVRLLTEQAEDLTARAGARLELAGVAVRRLDAPREAEVPEGLLTTDALGLVTRPDIDLVVEVIGGLEPARELILAALANGASVVSANKALLAEDGATLFDAAANAAGGAGRDLYYEAAVAGAIPILRPLRESLAGDRVTRVLGIVNGTTNFILDKMHTSGAGFSEALDEAQQLGYAEADPTADVEGFDAAAKAAILASLAFHTRVTANDVHREGIAEVTAADVASAREMRSVVKLLAICELRETASGPAVSARVHPAMIPDTHPLASVREAYNAVFVESEAAGQLMFYGPGAGGAPTASAVLGDLVAAARNRISGTRGVADSSYADLAVLPMGETVTRYHVGIDVEDRAGVLATVAAAFAEHGVSIQTVRQEGRGEDAQ…	DRAGVLATVAAAFAEHGVSIQTVRQ
A0A1D8SUW6	Actinobacteria	MMRTRPLKVALLGCGVVGSEVARIMTTHAADLAARIGAPVELAGVAVRRPDKVREGIDPALVTTDATALVKRGDIDAVVEVIGGIEPARTLITTAFAHGASVVSANKALIAQDGAALHAAADEHGRDLYYEAAVAGAIPLIRPLRESLAGDKVNRVLGIVNGTTNFILDAMDTTGAGYQEALDEATALGYAEADPTADVEGFDAAAKAAILAGIAFHTRVRLDDVHREGMTEVTAADFASARRMGCTIKLLAICERAADGASVTARVHPAMIPLSHPLANVREAYNAVFVESEAAGQLMFYGPGAGGSPTASAVLGDLVAVCRNRLGGATGPGESAYAALPVSPMGEVVTRYHISLDVADKPGVLAQVATVFAEHGVSIDTVRQSGKDGEASLVVVTHR…	DKPGVLAQVATVFAEHGVSIDTVRQ
F5XKH9	Microlunatus phosphovorus	MGKNELPLAVGQRLRDHPRGDTEPFTNNAGHFRNNTEHFRNDAGADERREAEVTTTTEPAARPQSDGQPMPPLRVALLGCGTVGSEVARLLTDSADDLHARIGRRLELVGIAVRRLNRTREGIDPALFTTDAAALVARSDVDLVIEVIGGIEPARSLILSALQHGASVVTANKALLAEDGGTLFAAAEQAGVDLYFEAAVAGAIPIVRPLRESLVGDEITSVIGIVNGTTNYILDKMDTEGAGFSETLADAQTLGYAEADPTADVEGFDAAAKAAILASLAFHSRVTAADVYREGISEVTTSDIASARAIGSVVKLLAICELSDAEGDNGQRRVSVRVHPAMIPRSHPLASVGGAYNAVFVESRSAGRLMFYGPGAGGSPTASAVLGDLVTVARNRVRG…	DVTGVLASIATCFAEHGVSIQTVRQ
A0A1A1WUJ1	Mycobacterium sp. ACS4331	MSASEKPVGIAVLGLGNVGSEVVRILGDSAEDLAARVGAPLVLRGVGVRRVSEDRGVPVDLLTDDIEALVARDDVDIVVEVMGPVEPARKAILAALASGKSVVTANKALLAQSTGELAQAAEQARVDLYFEAAVAGAIPVIRPLTQSLAGDTVLRVAGIVNGTTNYILSAMNDTGASYDNALADASALGYAEADPTADVEGYDAAAKAAILASIAFHTRVTADDVYREGITKVTAEDFESAKALGCTIKLLSICERITNGDGQECVSARVYPALVPLDHPLAAVNGAFNAVVVEAEAAGRLMFYGQGAGGSPTASAVLGDLVMAARNRVQGGRGPRESKYAQLAIAPIGVVPTRYYVSLYVSDKPGVLSSVAAEFAKREVSIAEVRQEGVVNQGGERVG…	DKPGVLSSVAAEFAKREVSIAEVRQ
UPI000A4B4C69	Microtetraspora	MTKPLKIALLGCGVVGSQVVRLLREQENDLAARVGAPLELAGVAVRKIGRKRDTEIDPELLTTDAESLVTRDDVDIVVEVIGGIEPARSLILSAMASGKSVVTANKALLAEDGATIHRAARENNADLYFEASVAGAIPLLRPLRESMAGDRVQRVLGIVNGTTNYILDKMDSTGASFTDALEEAQALGYAEADPTADVEGFDAAAKAAILAGIAFHTRVTAADVYREGITEITAADVASAKAMGYVIKLLAICARSDDGGSVGVRVHPAMIPRSHPLAGVREAYNAVFVEAESAGRLMFYGAGAGGAPTASAVLGDIVAVARNRIANTRGPEESTYADLRVHPMGDSITRCHVSLDVADKPGVLARVAEIFAKHDVSIQTVRQEGRGDDAQLVIVSHRA…	DKPGVLARVAEIFAKHDVSIQTVRQ
A0A1H3DHA8	Modestobacter	MTGPSSTPLRVALLGCGTVGSAVLRLLTDQGADLAARIGRPIEVAGVAVRRPDRHPGVPAGLLTTDAHALVARPDVDLVVEVIGGIEPARTLLLAAMAAGKSVVSANKALLADEGVALHAAAAAAGVDLYYEAAVAGAIPLLRPLRESLAGDQLRRVVGIVNGTTNYILSSMAETGAGFGEALAEATEAGYAEADPTADVDGFDAAAKAAILASLAFHSRVTAADVYREGISAVSATDVARAAEIGCTVKLLAICERVPNGNGSGDSISVRVHPAMIPTSHPLAAVNGAFNAVFVEAEAAGQLMFYGQGAGGEPTASAVLGDLVAVARNRVSGAAGPGATGYAGLLTRPMAETPTRYHVSLDVADKPGVLATVASEFAAQGVSIATVRQDGHGDAATLV…	DKPGVLATVASEFAAQGVSIATVRQ
A0A3L8P6J0	Marmoricola sp. 4Q3S-7	MNGVMDRPVRVALLGCGVVGSQVVRLIRDQADDLAARVGAPVELAGVAVRRLGLRRDVEVPEELLTTDALGLVTRDDVDLVVEVIGGIEPARGLILAALEHGASVVTANKALLAEDGPTLYAAAAAADRDLFYEAAVAGAIPILRPLRESLAGDRVTRVLGIVNGTTNFILDRMDTLGSGFSEALDEAQQLGYAEADPTADVEGFDAAAKAAILASLAFHTRVAALDVHREGIAEVTASDVASAREMDSVVKLLAICELIEGPDGPSVAARVHPAMIPRSHPLANVREAYNAVFVESQAAGQLMFYGPGAGGAPTASAVLGDLVTAARNRLADVRGAGESSYADLPVLTMGQTQTRYHLQLDVDDKAGVLAAVAQAFSEHGVSIQTVRQEGRGDDAQLV…	DKAGVLAAVAQAFSEHGVSIQTVRQ
UPI00188CCB1F		MKVAVLGCGSVGSQVVRLLLEQSDELAARVGAPVELAGVAVRRLEAAREVEVPEGLLTTDADALVRRDDVDLVVEVIGGIEPARSLILAALEGGASVVSANKALVAEDGPTLFDAAQKAERDFYYEAAVAGAIPILRPLRESLAGDNVSRVLGIVNGTTNFILDKMDTSGAGFEEALEEAQELGYAEADPTADVEGFDAAAKAAILASLAFHTRVSASDVYREGITEVTAGDVASARDIGCVVKLLALCELRTGPDGERGVSARVHPAMIPRSHPLASVREAYNAVFTESEAAGQLMFYGPGAGGAPTASAVLGDLVTIARNRLAHTTGAGESAHADLTVLPMGETVTRYHVAIDVDDKVGVLSQVAMAFAEHGVSIQNLRQEGRGDDAQLVVVSHEAT…	DKVGVLSQVAMAFAEHGVSIQNLRQ
A0A1A3JJF4	Mycobacteriaceae	MTSDPKPVGVAVLGYGNVGSEVVRIIESSAADLTARIGAPLVLRGIGVRRVNANRGVPIELLTDDIDELVTRDDVDIVVELMGPVEPARKAILSAIEHGKSVVTANKALLAGSTGELARAAEQAHVDLYFEASVAGAIPVIRPLTQSLAGDSVLRVAGIVNGTTNYILSEMETTGADYASALADASTLGYAEADPTADVDGYDAASKAAILASIAFHTTVTADDVYREGITAITTDDFVSAQALNCTIKLLALCERIVDENGQEMVSARVYPALVPAAHPLATVGGAFNAVVVEAEAAGRLMFYGQGAGGAPTASAVTGDIVMAARNRVQGGRGPRESKYAQLPIAPIGKVSTRYYVSMDVADRSGVLSAVAAEFAKRGVSIAEVRQEGVVADSGERIG…	DRSGVLSAVAAEFAKRGVSIAEVRQ
A4FN45	Saccharopolyspora	MGCGTVGTEVLRLLQDQPEEFAARTGAPVQVTGVAVRRPHKHPEVPEHLITTDATALVEGDVDVVVELIGGIEPARSLLLTALKSGKSVVTANKALLAEYGSELYAAADAAGADIYFEAAVAGAIPLLRPLRESLAGDRINRVMGIVNGTTNYILSAMDSTGAGYSETLDEAGRLGYAEADPTADVDGFDAAAKAAILASLAFHTRVTATDVHREGISAVSPGDIAAARSLDRTVKLLAICERVVDEDGTESVSARVHPAMIPRSHPLAGVGGAFNAVFVEAEAAGQLMFYGQGAGGAPTASAVLGDLVAVARNLVVAGKGPRESAHAQLPVRPMGGTPTRYHISLDVADKPGVLSQVAATFNEHDVSISVVRQQGRGDEASLVVVTHTAADAALKSTV…	DKPGVLSQVAATFNEHDVSISVVRQ
W2ESH5	Streptosporangiaceae	MSKPALKVALLGCGVVGSQVVRLLDEQADDLAARIGAPLELAGVAVRRLGRRRDTEIDPALLTTDAEGLVSRDDLDIVVEVIGGIEPARSLILTAMSRGTSVVTANKALLAEDGATIHRAARENGADLYFEASVAGAIPLLRPLRESMAGDRVRRVLGIVNGTTNYILDKMDSTGASFGDALEEAQALGYAEADPTADVEGFDAAAKAAILAGIAFHSRVTAADVHREGITEITAADVASAKGMGYVIKLLAICARSDDGRSVGVRVHPAMIPRSHPLAGVREAYNAVFVEAESAGRLMFYGAGAGGAPTASAVLGDIVAVARNRIAGTRGPEESTYADLKVHPMGDTVTRYHVSVDVADKPGVLARVADIFARHDVSIQTVRQEGRGDDAQLVLVTHR…	DKPGVLARVADIFARHDVSIQTVRQ
A0A524BHN1	Actinomycetales bacterium mxb001	MSAATPAPITVALLGGGTVGSQVARLLADNADDLAARVGAPLQLIGVAVRDASRPREGVPGDLLTDDAAGLAARGADIVVEVMGGIEPARSLILTAMAAGSSVITANKALLAADGGTLYRAAADNGVDLYFEASVAGAIPLLRPLRESLSGDRVHKVLGIVNGTTNFILSKMESEGADYAAALAEAQALGYAEADPTADVGGHDAAAKAAILAELAFHTRVTAEDVSCEGITGVTAADVAAARDMGFVIKLLAVAERTPDGSGVIVRVHPAMVPSDHPLASVRDAFNAVFVEAESAGDMMFYGRGAGGAPTASAVLGDVVAAARNRLSGGRGPGESTYAGLDVRSIDEARTRYYVNLDVADRPGVLAAIAQAFADNGVSIQVVRQDGHGDDAGLIVRTH…	DRPGVLAAIAQAFADNGVSIQVVRQ
A0A1A2ZBN3	Mycobacterium kyorinense	MSGVETPVGVAVLGLGNVGSEVVRIIEDSAEDLAARIGAPLVLRGIGVRRVAADRGVPVELLTDNVEELVSREDVDIVIELMGPVEPARKAILTALERGKSVVTANKALLSTSTGELAQAAESANVDLYFEAAVAGAIPVIRPLTQSLAGDTVQRVAGIVNGTTNYILSEMDSTGADYASALSDASALGYAEADPTADVEGYDAAAKAAILASIAFHTRVTADDVYREGITKITPDDFAAARALGCTIKLLSICERVTPPGEKQRVSARVYPALVPFEHPLATVNGAFNAVVVEAEAAGRLMFYGQGAGGTPTASAVTGDLVMAARNRVMRSRGPRESRYAQLPIAPMGLISTRYYVRMNVTDEPGVLSSVAAEFAKREVSIAEVRQEGVVDDDGQRVG…	DEPGVLSSVAAEFAKREVSIAEVRQ
UPI0015CD7FE1	Nocardioides daedukensis	MGDKRLKVAVLGCGSVGSQVVRLLTEQSDDLAARIGAPVDLVGVAVRRLDAPREVDLPEGLLTTDAHALVSRGDLDLVIEVIGGIEPARPLILAALANGASVVTANKALVAEDGPTLFEAAEKAGRDLFYEAAVAGAIPILRPLRESLAGDRVTRVLGIVNGTTNFILDKMDTSGAGFAEALEEAQELGYAEADPTADVEGFDAAAKAAILASLAFHTRVNAADVYREGISDVTAADVASAREMKSVVKLLAICELKNGAVSARVHPAMIPATHPLASVREAYNAVFVESEAAGQLMFYGPGAGGAPTASAVLGDLVTAARNRLSSTVGSGESAYADREVLSMGETVTRYHVGIDVEDKAGVLAAVATAFAEHGVSIQTVRQEGRGAEAQLVVVSHRAT…	DKAGVLAAVATAFAEHGVSIQTVRQ
A0A4R2QXA3	Tamaricihabitans halophyticus	MSERVRGPVRVALLGYGTVGTEVARLLEEHATDFAARVGTSIELTGIAVRRPDRHPDVPAELLTADAASLVNDDVDVVVELIGGIEPARTLLLDALRAGKSVVTANKALLAEHGAELFAAADSSGADLYFEASVAGAIPLLRPLRESLAGDRITRVMGIVNGTTNFILSAMDSSGAGYSETLEEAARLGYAEADPTADVDGFDAASKAAILASLAFHTRVSAADVYREGIAEVTASDIAAAKTLDRTVKLLAICERVSDTENGESVAVRVHPVMLPRKHPLSSVDGAFNAVYVEADAAGELMFYGQGAGGSPTASAVLGDLIAVARNRVQGSRGSRESAYAALPVRPFAQTTTRYHISLDVADRAGVLAQVAAVFAAHEVSIAVVRQRGRAQDASLVVV…	DRAGVLAQVAAVFAAHEVSIAVVRQ
A0A5P0YNR5	Streptomyces	MRTRPLKVALLGCGVVGSEVARIMTTHADDLAARIGAPVELAGVAVRRPGRVRAGIDPALVTTDATALVKRGDIDVVVEVIGGIEPARGLITTAFEHGASVVSANKALLAEDGPALHQAAEAHGADLYYEAAVAGAIPLVRPLRESLVGDKVNRVLGIVNGTTNFILDRMDTSGAGYAEALDEATALGYAEADPTADVEGFDAAAKAAILAGIAFHTRVSLDQVHREGITEVTAADIRSARRMGCTVKLLAICERAQDGNSVTARVHPAMIPLSHPLASVREAYNAVFVEAEAAGRLMFYGPGAGGSPTASAVLGDLVAACRNKLSGARGPGESAYTQLPVSPTGQAVTRYHISLDVSDKPGVLAQCAMVFAEHGVSIDTVRQQGKAAAPEGAQPGSDA…	DKPGVLAQCAMVFAEHGVSIDTVRQ
UPI000361F939	Actinoalloteichus	MRSATGSTPPVRVAMLGCGTVGTQVERLIREQSADLTARVGAPVELTGIAVRRPHRHRDVPEELLTTDAEALVTSDVDVVVEVIGGIEPARSLLLTALAAGKSVVTANKALLAEHGPELYEAADASGADLYFEASVAGAIPLLRPLRESLAGDRVNRVMGIVNGTTNYVLSAMDATGAAYGETLEEAGRLGYAEADPTADVDGFDAAAKAAILASLAFHTRVPAGAVHREGISRVTAADIAAARGMGRVVKLLAICDRVVDEAGGESVSVRVHPAMIPRGHPLATVGGAFNAVFVEAEAAGQLMFYGQGAGGAQTASAVLGDLVAVARNRVAGGRSPRESAYADLPVRPMGQVATRYHISLDVADRTGVLAQVAAVFAENDVSIATVTQRGHRDEASLV…	DRTGVLAQVAAVFAENDVSIATVTQ
UPI000F0800A8	unclassified Nocardioides	MAVLGCGSVGSQVVRLLLEQSDDLAARVGAPIELAGVAVRRLDAAREVEVPAGLLTTDATGLVSRGDIDLVVEVIGGIEPARSLILAALENGASVVTANKALLAEDGPTLFEAADKAGRDLYYEAAVAGAIPILRPLRESLAGDHVTRVLGIVNGTTNFILDKMDTSGAGFEEALEEAQELGYAEADPTADVEGFDAAAKAAILASLAFHSRVTAADVHREGISEVTAADIAAAREIGAVVKLLAICELHQAGGEESVAVRVHPAMIPRSHPLASVREAYNAVFVESRAAGQLMFYGPGAGGAPTASAVLGDLVTVARNRISGTRGPGESAYADRAVLPMGETLTRYHVAIDVDDRAGVLAQVAQAFAEHDVSIQTVRQEGRDLDAQLVVVSHEATDAQ…	DRAGVLAQVAQAFAEHDVSIQTVRQ
C7Q627	Catenulispora	MPRSPMRAAPTEAMGFAMRTEPLKVALLGCGVVGSEVARLMTANAADLAARVGVPLELAGIAVRRPNRQREVPGVAPELFTTDAEALVKRDDVDLVIEVIGGIEPSRALILAALESGKSVVSANKALLAEDGATLYQAAEKHGADLYYEAAVAGAIPLLRPLRESLVGDRVSRVLGIVNGTTNFILDRMDTTGAGFTEALEEATSLGYAEADPTADVEGFDAAAKAAILAGLAFHTRVTASDVHREGITEVTAADIASARAMNSVVKLLAICEVDPVAGKVSARVHPAMIPRSHPLAGVREAYNAVFIESESAGQLMFYGPGAGGSPTASAVLGDLVAIARNKMTGRRGPGESAYAGLTVRPVGEARTRYHISLDVDDKPGVLSAVAGIFAEQDVSIAT…	DKPGVLSAVAGIFAEQDVSIATVRQ
UPI000D695BC7	Nocardioides speluncae	MSEADKPRKNLKVAVLGCGSVGSQVVRLLTEQADDLASRAGATLELAGVAVRRLDADREVEVPAELLTTDAIGLVARDDIDLVIEVIGGIEPARSLILAALENGASVVTANKALLAEDGPTLFEAAEKAGRDLYYEAAVAAAIPILRPLRESLAGDKVTRVLGIVNGTTNFILDKMDTSGAGFAEALEEAQDLGYAEADPTADVEGFDAAAKAAILASLAFHSRVTAADVYREGISEVTAADVASARDMGSVVKLLAICELKDGPGGEAVSARVHPAMIPRSHPLASVREAYNAVFVESEAAGQLMFYGPGAGGSPTASAVLGDLVTVARNRLADTRGAGESAYAARAVLPMGETLTRYHVAIDVDDRAGVLAAVAAAFAEHDVSIKTVRQEGRGADAQ…	DRAGVLAAVAAAFAEHDVSIKTVRQ
A0A1M7H6X6	Cryptosporangium	MTKEPAKRPLRVAILGYGTVGREVVRLLHTQADDLTARIGAPLELAGIAVRRGGRDRGVDPALLTTDAHGLAVRDDVDLVVEVVGGIEPARSWLVDALKAGKSVVSANKALLAEDGATLQDAAAAGGADLYYEAAVAAAIPIIRPLRESLHGDRITRVTGIVNGTTNYILSQMDATGAGFNEALEEATELGYAEADPTADVEGFDAAAKAAILASLAFHTRVTAADVHREGITEITAADVASARAMGCTVKLLCIAERHRDEDGGESVSVRVHPAMLPRTHPLSSVGDAFNAVFVEADAAGQLMFYGRGAGGAPTASAVVGDLVAVARNRLAGARTTAESPYADLRIRTVAEALTRYHISLDVADKAGVLAEVAAAFAGHDVSISTVRQEGRGDDATLV…	DKAGVLAEVAAAFAGHDVSISTVRQ
UPI000FE354A4	unclassified Nocardioides	MSDKTLKVALLGAGSVGSQVVRLLSEQADDLAARVGARVELAGVAVRNLDSKRDVEIPEHLLTTDADALVAREDVDVVIELIGGIEPARTLILSALKNGASVVTANKALVAADGPALFAAAAEAGRDLYYEAAVAGAIPILRPLRESLAGDRVTRVLGIVNGTTNFILDQMDTHGADFADALAEAQELGYAEADPTADVEGHDAAAKAAILASLAFHTRVNAEDVHCEGITKVTAFDASAAAAMGSVVKLLAIAELSDEQVSVRVHPAMIPLKHPLASVRGAYNAVFVESEAAGQLMFYGPGAGGAPTASAVLGDLVTVLRNRLSGTTGVGESAYADRAVRPMSETVTRYHVAIDVEDRAGVLAAVAQAFADNGVSIKIVRQEGRGDDAQLVVVSHQAT…	DRAGVLAAVAQAFADNGVSIKIVRQ
UPI00048E85F3	Pseudonocardia spinosispora	MTVKAVRVALLGCGTVGREVVRLLDEQADELAARVGAPVELVGIAVRRPHKHTDVPAHLLTTDVSGLVNRPDVDVVVEVIGGIDPVRGLLLDALKAGRGVVTANKALLAEDGATLAEAADASGADLYYEASVAGAIPLLRPLRESLAGDKITRVAGIVNGTTNYILSAMTAAGAGYREALDEATELGYAEADPTADVDGFDAQSKAAILASLAFHTRVTAADVYCEGISAVTAADIAAADAVGCTVKLLAICERVPGVDGPDSVSARVYPAMIPNTHPLASVDEAYNAVFVEAEAAGQLMFYGQGAGGAPTASAILGDLVAVARNRVGGGRGAKESLYASLPVQPMGETPTRYHISLEVDDRAGVLATIAGLFAQHRVSIATVRQDLAALDFVPGASTG…	DRAGVLATIAGLFAQHRVSIATVRQ
UPI00146F7087	Pseudonocardia xinjiangensis	MAVTPIRVAMLGCGTVGSEVVRLLRDHADELAARAGAPVELTGVAVRRPHRHGDLADLLTTDAAGLVTRDDVDVVVEVIGGIEPARTLLLEALKAGKSVVTANKALLAEDGPALAEAADASGVDLYYEAAVAGAIPLLRSLRESLAGDRITRVAGIVNGTTNFILSAMTASGSSFAEALEEATRLGYAEADPSADVDGYDAASKAAILASLAFHTRVTASDVHCEGIRSVTSSDIAAAAGMDCVIKLVAICERIPPDGDVPESVSARVYPAMIPAVHPLASVDGAFNAVFVEAEAAGQMMFYGQGAGGAPTASAVLGDLVAVARNRVGGGRGPRESAYASLAVRSMGTVRTRYHVSLDVDDRAGVLAAIAGEFSHRGVSIAAVRQTGGGNGGEAARLVV…	DRAGVLAAIAGEFSHRGVSIAAVRQ
UPI00167D18C4	Streptomyces cirratus	MMRTRPLKVALLGCGVVGSEVARIMTTHAEDLTARIGAPVELAGVAVRRPSKVREGIDPALITTDATALLKRGDIDVAIEVIGGIEPARGLITTAFQHGISVVSANKALLAQDGAALHAAADEAGLDLYYEAAVAGAIPLVRPMRESLAGDKINRVMGIVNGTTNFILDKMDSTGAGYQEALDEATALGYAEADPTADVEGYDAAAKAAILAGIAFHTRVRLDDVYREGMTEVSSADFASAKRMGCTIKLLAILERAADGRSVTARVHPAMIPLSHPLASVREAYNAVFVEAEAAGRLMFYGPGAGGSPTASAVLGDLVAVCRNKLAEATGPGESAYTQLPVSPMGDVVTRYHISLDVADKPGVLAQVATTFAEHGVSIDTVRQQGHPDSVGEGASLVV…	DKPGVLAQVATTFAEHGVSIDTVRQ
A0A6P0HE86	Nocardioides	MQTKDALRVAVLGCGSVGSQVVRLLTEQADDLAMRAGVPLELAGVAVRRLDAPRDVEVPAHLLTTDATALVTSGVDLVVEVIGGIEPARSLILAALESGASVVTANKALLAEDGATLFEAAEKAGRDLYYEAAVAGAIPIIRPLRESLVGDTVTRVLGIVNGTTNYILDKMDSSGAGFADALGEAQELGYAEADPTADVEGFDAAAKAAILASLAFHTRVTAADVHREGISDVTAADVRSAADMGAVVKLLAICELRDGPDGQAVSARVHPAMIPRSHPLASVREAYNAVFVESRAAGRLMFYGPGAGGAPTASAVLGDLVTIARHHRAGTRGAGESAYTARPVLPMGETLTRYHVAIDVEDRAGVLALVATAFAEHGVSIQTVRQEGRGADAQLVVVS…	DRAGVLALVATAFAEHGVSIQTVRQ
F8B5Z3	Frankia	MRIALLGCGVVGSDVVRLLHTHAEDLAARVGAPLELAGVAVRRPSIARDIPVDPAVFTGDAAALATRDDIDIVVEVVGGIEPARGWLLAALRAGKSVVTANKALLATHGAALYDAAAAHGVDLYYEAAVAGAIPLLRPLRESLAGDRVRRVLGIVNGTTNYILTRMDETGAGFTEALEEATALGYAEADPSADIDGFDAAAKAAIIAQLAFHTRVTLDDVHREGIGDVTAADIASARAMGCTVKALAIAERSVEAPGVSVRVHPAMIPRAHPLAAVRDAFNAVFVEAEAAGQLMFYGRGAGGSPTASAVLGDLVAVARNRLAGRRGPGESAYAALPVLPMGATVTRYHINLDVTDKTGVLASVAAAFARQDVSIQSVRQDGHGDDASLVLITHAATDAA…	DKTGVLASVAAAFARQDVSIQSVRQ
A0A6I2XQ16		MNPDRVITVALIGGGTVGTQVARLLTETAADLRARVGAPLQLTGIAVRDLGKPRPGIDPALLTDDSMALARSGADIVVEVMGGVEDARALILAAMEAGSSVVTANKALLAADGATLYAAAARHGVDLYFEASVAGAIPLIRPLRESLAGDRVTKVLGIVNGTTNYMLTKMDEQDADYAAVFAEAEALGYLEADPTLDVDGHDAAAKAAILAELAFHSRVTLDDVYCEGISKVTLDDVHAAQKMGFVIKLLAVAELSADGSGIIVRVHPAMIPRDHPLASVRLAFNAVFVEAEAAGEMMFYGRGAGGAPTASAVLGDLVAAARNRVTGSVGPGESTYSGLPVLPVGEALTRYYVNLDVADRPGVLASIAAAFADNGVSIQVVRQDGHGDEAGLIVRTHRA…	DRPGVLASIAAAFADNGVSIQVVRQ
A0A0Q6FIU6	Marmoricola	MNEHPAPHPRPDAPAVKVALLGCGVVGSQVARLLHERADDLTARVGARVELVGVAVRRLGLARDVELPEELFTTDAHALVTREDVDVVVELIGGIEPARSLILAALEHGASVVSANKALLAEDGSTLFEAAERAGRDLYYEAAVAGAIPILRPLRESLAGDQVTRVLGIVNGTTNFVLDRMDSSGAGFDEALQEAQDLGYAEADPTADVEGFDAAAKAAILASLAFHTRVTAADVHREGIAEVTASDVASAAEMGCVVKLLAICAVQDGPDGPSVSARVHPAMIPRSHPLASVREAYNAVFVESEAAGQLMFYGPGAGGSPTASAVMGDLVTVARNRLSDVRGAGESSYADLPVLPMGSTETRYHVQIDVDDKAGVLAAVAQAFAEHGVSIQTVRQEGR…	DKAGVLAAVAQAFAEHGVSIQTVRQ
A0A6J7IVI3	freshwater metagenome	MTDSDASARPPLKVVLLGAGTVGLEVARLLVGSAGDLAARVGAPLELVGVAVRDTAKPREGLDPALVTADALSLVSRGDIDIVIEVMGGIEPARELILAAMRSGASVVTANKALLAEDGGTLHEAAELHGVDLYYEASVAGAIPLLRPLRESLVGDNIRRVLGIVNGTTNFILTKMDEESADYAEVLAEAQALGYAEADPTADVEGFDSAAKAAILASLAFHTRVTIADVYREGMSGVTAADVEAARDMGFVIKLLAVAELTDDDAGVVVRVHPAMVPRSHPLASVREAFNAVFVEADSAGQMMFYGRGAGGAPTASAVLGDIVAVGRNRVSGRRGPGESTYAGLEVRPVGSAYTRYYVNLKVSDRPGVLATIAQVFADNGVSIQVVRQDGSGDDASLL…	DRPGVLATIAQVFADNGVSIQVVRQ
A0A2T0GZW4	Actinopolyspora	MIEERQPIRVALLGCGTVGTEVVRLLHEYPAEYAARTGAPVHVTGVAVRRPHKHPEVPERLLTTDPATLVEGDADVVVELIGGIEPARSLLLRALRAGKSVVTANKALLAEHGSELYAAADENGADIYFEAAVAGAIPLLRPLRESLAGDRINRVMGIVNGTSNYILSAMDATGAGYAETLEEAGRLGYAEADPTADVDGFDAASKAAILASLAFHTRVTASDVHREGISGVGAGEIQAARALDRTVKLLAICERVLDEDGTEAVSARVHPAMIPREHPLAGVSGAFNAVFVEAESAGQLMFYGQGAGGAPTASAVLGDLVAAARNVVVSGKGPRESAHAQLPARSMDHTPTRYHMSLDVADKPGVLSQVAATFNEHDVSISVVRQEGRGEDASLVVVT…	DKPGVLSQVAATFNEHDVSISVVRQ
A0A239JXI6	Asanoa	MSRSVRLALLGCGTVGTEVVRLLHEQAADLTARVGAPLEIVGIAVRRPGRDRGDLPVDPALFTTDALGLVKREDVDVVVEVVGGIEPARTWLVEALRAGKSVVTANKALLAEDGGTLHDAATEGGADLYYEASVAGAIPLLRPLRESLQGDTINRVTGIVNGTTNFILSAMDATGAGFEEALEEATALGYAEADPTADVEGFDAAAKASILASLAFHTRVGAADVYREGITAVSARDVASAKQMGCTIKLLCIATRAVDSTGQASVAVRVHPAMIPTSHPLASVGDAFNAVFVEAEAAGQLMFYGRGAGGAPTASAVLGDIVAVARNHLAGTRAASESSYADLRIRPMGEAVTRYHVSLDVADRAGVLAAVAGVFAKHDVSIATVRQSGRGDDAVLVIV…	DRAGVLAAVAGVFAKHDVSIATVRQ
UPI00039EAB9F	Nocardioides sp. Iso805N	MALLGCGVVGSQVVRLLHEQADDLAARIGAPVVLKGVAVRRLDAPRDADVPAGLLTTDAATLVARDDVDIVVEVIGGIEPARALILSALESGASVVTANKALLAEDGATLFEAAEKAGRDLYYEAAVAGAIPILRPLRDSLAGDRVTKVIGIVNGTTNYILDKMDTFGSGFAEALAEAQELGYAEADPTADVEAFDAAAKAAILASLAFHTRVTGSDVHREGISDVTAADVASAKDMGCVVKLLAIAELKEDADGQSAVSARVHPAMIPREHPLASVRDAYNAVFVESEAAGQLMFYGRGAGGAPTASAVLGDLVTVARNLVAGTKGVAASAYAARAVLPMGETLTRYHVAIDVDDRAGVLSAVALAFAEHGVSIQTVRQEGRGADAQLVVVSHTATDA…	DRAGVLSAVALAFAEHGVSIQTVRQ
A0A1Q4DX17	Pseudonocardia sp. 73-21	MSAPIRVAMLGCGTVGGEVVRLLRDQADELAARAGAPVELVGVAVRRPHKHPELGPLLTTDASALVTREDVDVVVEVIGGIEPARSLLLEALKAGKSVVTANKALLAEDGASLAEAADASGADLYYEASVAGAIPLLRPLRESLAGDRITRVAGIVNGTTNFILSAMTESGASYADALDEATRLGYAEADPSADVDGYDAASKAAILATLAFHTRVSSADVHCEGIRHVTAADIAAAKGLGCVIKLLAICERTPGTADAPESVSARVYPAMIPAAHPLATVDGAFNAVFVEAEAAGQLMFYGQGAGGAPTASAVLGDLVAVARNRVVGGRGPRESAYASLPVRPMGAVPTRYHVSLDVADRAGVLSTIAGEFARHGVSIAAVRQTGGGTTYDGAPDPEP…	DRAGVLSTIAGEFARHGVSIAAVRQ
H5X5W6	Pseudonocardiaceae	MSEGGGVAVSNPVRVALLGCGTVGSEVVRRLIEDSEELAARVGAPIEIAGIAVRRPDKHPELPQHLLTADAGELVESDVDVVVELIGGIEPVRGWLLTALRKGKSVVTGNKALLSEYGAELSEAADASGADLYYEAAVAGAIPLLRPLRESLAGDRIMRVMGIVNGTTNFILSAMDSTGAGYAETLDEATRLGYAEADPSADVDGYDAAAKAAILASLAFHSRVTAADVHREGIAGINASDIAAAKLFNRTVKLLAICERVVADDGTESVSARVHPVMIPRSHQLAGVGGAFNAVYVEAEAAGELMFYGQGAGGAPTSSAVLGDLVAAARNRVAGGRGPRESAHAALPVRPMGQTPTRYHVSLDVADRPGVLAQIAQAFAVHDVSIAAVRQRDRLSTAS…	DRPGVLAQIAQAFAVHDVSIAAVRQ
A0A1H1EYR7	Thermostaphylospora chromogena	MKRDSLKVALLGCGVVGSQVVRLLNEQSADLAARIGAPLELAGVAVRRPGRKRDAAVDPALLTTDAEGLVTRDDVDIVVEVIGGIEPARSLILSAMAKGKSVVTANKALLAEDGATLHRAAREGGADLYYEASVAGAIPLLRPLRESLTGDRVRRVLGIVNGTTNYILDQMDTTGASFTDALEEAQALGYAEADPTADVEGFDAAAKAAILAGLAFHTRVTAADVHREGITEITAADVASAKAMGYVIKLLAICARSEDGRSVGVRVHPAMIPRSHPLAGVREAYNAVFVEAESAGQLMFYGKGAGGAPTASAVLGDIVAVARNRLSGARGPEESVYAGLPVHPMGETVTRYHISLDVTDKPGVLARVAEIFARHDVSIQTVRQEGHGDDAQLVLVTHR…	DKPGVLARVAEIFARHDVSIQTVRQ
A0A286DLG4	Streptomyces	MVRTRSSRPLRVALLGCGVVGSQVARLMLTQADDLAARVGAPVELAGVAVRRPDRARETVPPELVTTDAAGLVASGDIDVVVELIGGIEPARTLIDSAFAHGASVVTANKALLAQDGPARYAEAERHGADLYFEAAVAGAIPLLRPLRESLAGDRVNRVLGIVNGTTNFILDRMESTGAGYGEALAEASALGYAEADPTADVEGFDAAAKAAILAGIAFHSRVSLDEVHREGITEITASDIASARAMGRTVKLLAICERSQDGRSVTARVHPAMIPLSHPLASVREAYNAVFVEADSAGQLMFYGPGAGGAPTASAVLGDLVAACRNKLNGGRGPGESAYARLPVRPMGEVVTRYHISLDVMDKPGVLAQCATVFADHGVSIDTVRQSGKDGEAELVVV…	DKPGVLAQCATVFADHGVSIDTVRQ
D6Y708	Actinobacteria	MTNPKPGLKVALLGCGVVGSQVVRLLREQADDLAARIGAPLELAGVAVRRPGRKRDVDLDPALITTDAEALVTRDDVDIVVEVIGGIEPARSLILAAMAKGKSVVTANKALLAEDGATIHRAARENGVDLYFEASVAGAIPLLRPLRESLAGDRIRRVLGIVNGTTNYILDKMDSTGASFTEALEEAQALGYAEADPTADVEGFDAAAKAAILAGLAFHSRVTAADVHREGITEITASDVASAKAMGYVIKLLAICAKTEDGRSIGVRVHPAMIPRSHPLAGVREAYNAVFVEAESAGRLMFYGAGAGGAPTASAVLGDIVAVARNRLAGTVGPEELTYADLKVHPMGETITRYYVSLDVADKPGVLARVAEVFARHDVSIQTVRQEGRGDDAQLVLVT…	DKPGVLARVAEVFARHDVSIQTVRQ
A0A1W7CUM5	Streptomyces sp. SCSIO 3032	MARTRPLKVALLGCGVVGSQVARLMTTHAGDLAARIGAPVELAGIAVRRPGKVRDEVPPGLVTTDAAGLVARGDIDVVLELIGGIEPARTLINSAFEHGASVVTANKALLAQDGPALYAAAEKHAADLYFEASVAGAIPLLRPLRESLAGDKVNRVLGIVNGTTNFILDRMESTGASYGEALAEASALGYAEADPTADVEGFDAAAKAAILAGIAFHTRVGLDDVHREGITEITAADVASARQMGCTVKLLAICERAEDGRSVTARVHPAMIPDRHPLAGVREAYNAVFVEAEAAGRLMFYGPGAGGVPTASAVLGDLVAACRNKLGGGVGPGESAYARLPVSPMGEVVTRYHISLDVADKPGVLAQCAMVFADHGVSIDTVRQTGKDGEAKLVVVTHR…	DKPGVLAQCAMVFADHGVSIDTVRQ
A0A1H8TKN4	Geodermatophilaceae	MTAPLRVALLGCGTVGGAVLRLLDEQSDELAARIGRPVEVAGVAVRRPDRHPDVPPHLLTTDAHALVTREDVDLVVEVIGGIEPARTLLLAAFAAGKSVVSANKALLAEDGTVLHAAAAKADVDLYYEAAVTGAIPILRPLRESLAGDQLRRVVGIVNGTTNYILSRMAETGAGFAEALAEATELGYAEADPTADVDGFDAAAKAAILASLAFHSEVTAADVYREGISAVTAADVARAAEIGCTVKLLAICERVAAPDGAGESVAVRVHPAMIPTTHPLAAVGGAFNAVFVEAEAAGELMFYGQGAGGGPTASAVLGDLVAVARNRVAGVAGPGVTPYAGLPARPIAETPTRYHVSLDVADRPGVLATVAHEFARQGVSIATVRQDGHGDAATLVIVTH…	DRPGVLATVAHEFARQGVSIATVRQ
A0A4R6VXE0	Actinomycetospora	MVGNGGRPISIALLGCGVVGSQVVRLLTEQADELAARVGAPLRLVGVAVRRPQRHPDVPADLLTTDAAGLVSRDDVDVVVELVGGIEPVRGLLLTALKAGKSVVSANKALLAEDGAALAAAADESGADLYYEASVAGAIPLLRPIQQSLAGDRIVRVAGIVNGTTNFILSAMASSGANYTEALEEAGRLGYAEADPTADVDGYDAASKAAILASLAFHTRVTADDVHREGIRDVSAADIAAAKALGCTVKLLAICEQVDGRVSARVHPAMIPRSHPLASVSGAYNAVFIEAAAAGQLMFYGQGAGGPQTASAVLGDLVAAARNRVIGGRGPRDTAHAALPVLSMGETHTRYHVALDVNDRAGVLAQVAGVFAEHGVSIATVRQEGRGEAGRDADDGAPG…	DRAGVLAQVAGVFAEHGVSIATVRQ
A0A6M8H504	Micrococcales	MAHEPGAPLRVALLGCGVVGSSVARMLVEQADDLAARVGAPLELVGIAVRRPQRPRPDVPVDPALFTADAEELVTRADVVIEVVGGIDPARGLILRAMEHGAAVVSANKALVAEDGPTLFEAAARAGVDLYYEAAVAGAIPILRPVRESLAGDHVRKVMGIVNGTTNFVLDKMDVSGAGFAETVAEAQALGYAEADPTADVEGFDAAAKAAILASLAFHTRVSSADVHREGITEVTAADIRAARENDCVVKLLAICERVQADGHDAVSVRVHPAMVPRSHPLASVRDAFNAVFVEAEAAGELMFYGRGAGGDPTASAVLGDVVAVARQRVAGGRGPGESAYADLPVVDLGRAVTRYHISLDVADRPGVLAQVAAVFAEQGVSIETVRQQVVPDEAGRAR…	DRPGVLAQVAAVFAEQGVSIETVRQ
A0A5B7RDL9	Nocardioides	MGDRPLKVAILGCGVVGSQVVRLLEEQADDLAARVGRPVELAGVAVRRIDAPRDVELPAGLLTTDAEALVARDDVDLVVEVIGGIEPARTLILSALEHGASVVTANKALLAEDGPTLFEAAEKAGRDLYYEAAVAGAIPILRPLRESLAGDRVTRVLGIVNGTTNFILDKMDTSGAGFAEALEEAQDLGYAEADPTADVEGFDAAAKAAILASLAFHSRVTAADVHREGISDVTAADIASAREMGCVVKLLAICELRPGTDGPGGGDETVAVRVHPAMIPRSHPLASVREAYNAVFVESDAAGQLMFYGPGAGGAPTASAVMGDLVTVARNLVAGTRGVGESAYADRAVLPMGETRTRYHVGIDVDDRAGVLAAIAQAFAEHDVSIQTMRQDGRGDDAQ…	DRAGVLAAIAQAFAEHDVSIQTMRQ
A0A1G6XB03	Nocardioides	MESDKALRVAVLGCGSVGSQVVRLLDEQAADLEARVGAPVELVGVAVRRLDAPREVEVPEGLLTTDALALVSRDDVDVVVEVIGGIEPARTLILAALENGASVVTANKALLAEDGPTLFEAAEKHGRDLYYEAAVAGAIPILRPLRESLAGDKVTRVLGIVNGTTNFILDKMDTAGSGFAEALEEAQELGYAEADPTADVEGFDAAAKAAILASLAFHSRVTASDVHREGISEVTAADVQSAKDMGAVVKLLAICELKDDAVAVRVHPAMIPRSHPLASVREAYNAVFVESEAAGQLMFYGPGAGGSPTASAVLGDLVTVARNARAGTRGVGESAYADRAVLPMGETRTRYHVAIDVDDRAGVLAQVALAFAEHDVSIQTVRQEGRDLDAQLVVVSHEA…	DRAGVLAQVALAFAEHDVSIQTVRQ
G8SMK1	Actinoplanes	MSQGKPVRLALLGCGTVGTEVIRLLHEQADDLTARIGAPLEVAGIAVRRLGRERGDLPVDPDLFTSDALGLIKRDDVDVVIEVVGGIEPARTWLVEALRAGKSVVTANKALLAEDGGTLHDAAAEGNADLYYEAAVAGAIPLLRPLRESLHGDRVTAVTGIVNGTTNFILSSMFSTGAGFHEALEEATELGYAEADPTADVEGFDAAAKAAILASLAFHTRVTAADVFREGMTAVTAGDMASAKEMGCTIKLLCIAQRSADAVSVRVHPAMIPLSHPLAGVGDAYNAVFVEADGAGPLMFYGRGAGGRPTASAVLGDIVAAARNKLTGTRAPSESNYAQLAVRPIGESMTRYHISLDVAERPGVLATVAGVFAQHEVSIATVRQSGRADDAKLVIVTHS…	ERPGVLATVAGVFAQHEVSIATVRQ
UPI000A0547C4	Actinocatenispora sera	MTTNPGNTAEPVKPIDIRADPDAGASEPVRIALLGCGTVGAEVVRLLDEQADDLAARIGAPLELAGIAVRRPDRDRGPLPVPRELFTADAAGLIKRDDVDIVVEVVGGLEPARGWLVQALQSGKSVVTANKALLAEDTATLAAAAADGNADLYYEAAVAGAIPLLRPLRESLHGDRITRITGIVNGTTNYILSKMDSTGAGFAEALDEATELGYAEADPTADVEGFDAAAKAAILASLGFHTRVTAADVYRVGITEVTAADVASAQEMGCVVKLLCIAELRRDADGSESVSARVHPAMIPRSHPLASVGDAYNAVFVEAQAAGRLMFYGAGAGGAPTASAVLGDVVAVARNRRLGRSAVADSAYANLRVRPMGEVATRYHISLDVADRAGVLAQVAALF…	DRAGVLAQVAALFAEHGVSIQTVRQ
UPI00166CF385	Nakamurella endophytica	MTAAAPVRVGVLGAGVVGSQVVRLLREQGADLAARIGAPLELAGVAVRRPHRHPDIPADLLTTDAAALVARPDVDVVVEVIGGTRPTKDLLLTALRRGAGVVTANKALLAEEGPELYEAADLAGTDLYFEAAVAGAIPLIRPLRESLAGDRITRILGIVNGTTNFVLSAMTAGGDSYEYALKEATRLGYAEADPTADVDGFDAAAKAAILASVGFHTRVGAADVHREGISRVTAADVAAAADIGCVVKLLAICERIRRPDGGESVSARVHPVMLPRTHPLAVVDGAYNAVYVEAESAGRLMFYGPGAGGAPTASAVLGDLVAVARNRVAGGRGPRESAYADLPVESIGSVPARYHISLDVDDRAGVLAAVASAFAEAGVSISTVRQQGRGRDAALVVVT…	DRAGVLAAVASAFAEAGVSISTVRQ
A0A4T0UY47	Nocardioides sp. GY 10127	MDGVKPLKVAVLGCGSVGSQVVRLLGEQAGDLAARVGAPVELVGVAVRRLDASRDVEVPEHLLTTDALGLVTRDDVDLVVEVIGGIEPARGLILAALENGASVVTANKALLAEDGPTLFEAAEKAGRDLYYEAAVAGAIPILRPLRESLAGDKVTRVLGIVNGTTNFILDKMDTSGAGFSEALTEAQDLGYAEADPTADVEGFDAAAKAAILASLAFHTRVTAADVHREGITEVSAADVASAADMGCVVKLLAICELRTLPGGEEAVSARVHPAMIPASHPLASVREAYNAVFVESEAAGQLMFYGPGAGGSPTASAVLGDLVTVARHRLAGTRGAGESAYTQRAVLPMGETLTRYHVAAAVDDRAGVLAAVALAFAEHGVSIQTVRQEGRGDDATLVV…	DRAGVLAAVALAFAEHGVSIQTVRQ
UPI000685DFE1	Nocardioides insulae	MAVLGCGSVGSQVVRLLGEQADDLAARVGARIELAGVAVRRLDAPREVEVPAELLTTDALGLVTRDDIDLVIEVIGGIEPARGLILAALENGASVVTANKALLAEDGPALYEAAHKAGRDLYYEAAVAGAIPIVRPLRESLAGDRVTRVMGIVNGTTNYILDKMDTHGAGFAEALAEAQELGYAEADPTADVEGFDAAAKAAIIASLAFHSRVTAADVHREGISEITAGDVASAKDMGCVVKLLAIVELNDGDISVRVHPAMIPRTHPLASVREAFNAVFVESESAGSLMFYGQGAGGSPTASAVLGDLVSVARHRVKDTRGVGESAYADRAVLPMGETVTRYHVAIDVEDRAGVLAAVATAFSEHGVSIQTVRQEGRDEDAQLVVVSHQATDAQLSAT…	DRAGVLAAVATAFSEHGVSIQTVRQ
UPI00082E40DE	Nocardia yamanashiensis	MAVARKRGDALGVAVLGMGNVGAEVVRTLHEHAEELNRRIGMALELRGVAVRDPHRNRGLPERLLTTDAEALVARSDVDLVVEVIGGIDPARRLIRSALEAGKSVVTANKALLADYTGELAAAAENHGADLYFEAAVAGAIPIVRPLIQSLSGDRVNRVVGIVNGTTNFILSAMADTGAGYAEMLADAQRLGYAEADPSADVDGLDAAAKAAILASLAFHTRVTAGDVHREGMSRITAADLRTAAELGCTVKMLAVCERVDAGPGEPTPEAGGKERVAVRVHPALIPRAHPLAGVDAAFNAVVVEAENAGRLMFYGQGAGGAPTASAVMGDLVMAARNKVFGGRAPGESSYAELPIAPFDDVLTRHHLTLNVTDRAGALAAVASEFARRGVSIATVRQR…	DRAGALAAVASEFARRGVSIATVRQ
A0A561SV82	Pseudonocardia hierapolitana	MKPIRVAMLGCGTVGREVVRLLREQADELAARAGAPVELAGVAVRRPHKHSDLGDLITTDASGLVTRDDVDVVVEVIGGIEPARTLLLEALKSGKSVVTANKALLAEDGPALAEAADASGVDLYYEAAVAGAIPLLRPLRESLVGDRITRVAGIVNGTTNFILSAMAASGSSYADALEEATRLGYAEADPSADVDGYDAASKAAILASLAFHTRVNAADVHCEGIRAVTATDIAAASAMGCVIKLLAICERTPAEDGVPESVSARVYPAMIPAAHPLASVDGAYNAVFVEADAAGQLMFYGQGAGGAPTASAVLGDLVAVARNRVLGGRGPRESAYASLPVRPMGTLRTRYHVSLEVADRAGVLSAITGEFAHHGVSIAAARQTGEGDDNGSARIVVVT…	DRAGVLSAITGEFAHHGVSIAAARQ
A0A4Q4ZG60	Nocardioides guangzhouensis	MSEGDKALKVALLGCGSVGSQVVRLLTEQAGDLAARVGARVELVGVAVRRLEAQREVEVPADLLTTDAAGLVRGDFAGPVDLVIEVIGGIEPARSLILAALESGASVVTANKALLAEDGSTLFEAAEKAGRDLYYEAAVAGAIPILRPLRESLAGDTVTRVLGIVNGTTNFILDQMDTTGAGFADALEEAQELGYAEADPTADVEGFDAAAKAAILASLAFHTRVTAADVHREGISEVTAADVQSAREMGAVVKLLAICDLRDGAVSARVHPAMIPRAHPLASVRGAFNAVFVESEAAGELMFYGPGAGGAPTASAVLGDLVTVARNRLAETRGAGESSYADRAVLPMGETLTRYHVSIDVDDRPGVLAAVATAFAEQGVSIQTVRQEGREDDAHLVVV…	DRPGVLAAVATAFAEQGVSIQTVRQ
A0A2P4UJK4	Actinomadura	MKPLRVALLGCGVVGTQVVRLLEEQADDLAARVGVPLELAGVAVRRRDRVREGVAPALLTTDAENLVTRDDVDIVIEVIGGIEPARSLMLAAMKSGKSVITANKALLAEDGATLFAAAREYGADLYYEASVAGAIPLLRPLRESLVGDRVQRVLGIVNGTTNYILDQMDTHGAGFQEALEEAQELGYAEADPTADVEGFDAAAKAAILAQLAFHTPVTAADVHREGITEVSAADVAGAKEMDSVVKLLAICERVPGPDGADRGVSVRVYPAMIPRGHPLASVREAYNAVFVEAQSAGSLMFYGAGAGGAPTASAILGDLVAVARNLVGGSPGPVEVTYASLPVLPMGDTVTRYYVQLDVDDRSGVLATVATEFARHGVSIQAVRQEGLGDDAQLVIVTH…	DRSGVLATVATEFARHGVSIQAVRQ
A0A1G9DKU0	Actinopolyspora mzabensis	MIEDREPIRVALLGCGTVGTEVVRLLQEHPTEYAARTGAPVRVTGVAVRRPHKHPDVPEQLLTTDAAALVEGSADVIVELIGGIEPARSLLLAALRAGKSVVTANKALLAEHGSELYAAADANGVDIYFEAAVAGAIPLLRPLRESLAGDRINRVTGIVNGTSNYILSAMDSTGAGYEETLEEANRLGYAEADPTADVDGFDAASKAAILASLAFHTRVGAGDVHREGISGIGAGDIEAARSLNRTVKLLAICERVIDEDGTESVSARVHPAMIPRDHPLAGVGGAFNAVFVEAESAGQLMFYGQGAGGAPTASAVLGDLVAAARNVVVSGKGPRESAHAQLPARAMDWTPTRYHISLDVADRPGVLSQVAATFNEHDVSISVVRQQGRGADASLVVVT…	DRPGVLSQVAATFNEHDVSISVVRQ
A0A0S9Q3W0	Nocardioides sp. Leaf285	MKESDKSLGVAVLGCGSVGSQVVRLLQEQAGDLAARVGAPVELVGVAVRRLDAAREVEVPEGLLTTDAAALVARDDVDLVVEVIGGIEPARGLILSALEHGASVVTANKALLAEDGPTLFEAAEKAGRDIYYEAAVAGAIPILRPLRESLAGDTVTRVLGIVNGTTNFILDKMDTSGAGFGDALQEAQDLGYAEADPTADVEGFDAAAKAAILASLAFHSRVTASDVHREGISEVTAADVASARDMDSVVKLLAICELRPGADGGEDAVAVRVHPAMIPRSHPLASVREAYNAVFVESEAAGQLMFYGPGAGGSPTASAVLGDLVTVARNRLAGTRGAGESAYAARAVLSMGESRTRYHVAIDVDDRAGVLATVALAFAEHDVSIQTVRQEGRGDDAQL…	DRAGVLATVALAFAEHDVSIQTVRQ
A0A367FN27	Sphaerisporangium	MKVALLGCGVVGSQVVRLLQEQADDLAARVGAPLELAGVAVRRLGRKRDSDVDPALLTTDAESLVTREDVDIVVEVIGGIEPARSLILSAISAGKSIVTANKALLAEDGATVHGSAKKHGGDLYYEASVAGAIPLLRPLRESMAGDRVHRVLGIVNGTTNYILDKMDSTGASFSDALEEAQALGYAEADPTADVEGFDAAAKAAILAGLAFHTRVTAADVHREGITEITATDVSSAKAMGYVIKLLAICARSDDGRSVGVRVHPAMIPRTHPLAGVREAYNAVFVEAESAGQLMFYGKGAGGAPTASAVLGDIVAVARNRIAGTHGPQESTYADLVVHPMGETVTRYHVSLDVADKPGVLATVAEMFAKHDVSIQIVRQEGRGDDAQLVLVTHRASDAA…	DKPGVLATVAEMFAKHDVSIQIVRQ
I0RIA5	Mycobacterium	MFSEEKRVGVAVLGLGNVGSEVVRIIQDNADDLAARIGAPLALRGIGVRRVAADRGVPVDLLTDNVEELVSREDVDIVVELMGPVEPARKAILSALENGKSVVTANKALLSISTGELAQAAESAHVDLYFEAAVAGAIPVIRPLTQSLAGDTVLRVAGIVNGTTNYILSEMDSAGVDYQTALADASALGYAEADPTADVEGYDAAAKAAILASIAFHTRVTADEVYREGITKITPADFAFARALGCTIKLLSICERVTDGDGRQWVSARVYPALVPLTHPLAAVNGAFNAVVVEAEAAGRLMFYGQGAGGTPTASAVTGDLVMAARNRVLGSRGPRESRYAQLPVLPIGSVSTRYYVSMHVADKPGVLSTVAAEFAKRDISIAEVRQDGVADEGGHPIG…	DKPGVLSTVAAEFAKRDISIAEVRQ
UPI00040218FD	Nakamurella lactea	MTHAAQPGAEPSPVRIGLLGAGVVGSQVIRLLAEQRAELTARVGAPLELVAVAVRRPHKHPEVPADLLTTDGAALVARADVDVVVELMGGIEPTKDLLLTALRRGAGVVTANKALLAEEGPALYEAADAAHADLYFEAAVAGAIPLIRPLRESLAGDRISRILGIVNGTTNFILSAMSDTGESYEIALKEATRLGYAEADPTADVDGFDAAAKAAILASVGFHTRVGASDVYREGIGSVTSADIRAADEIGCVVKLLAICERVTGGPGDGPAAGEAVSARVHPVMIPRNHPLAQVDGAYNAVYVEAEAAGRLMFYGPGAGGAPTASAVLGDLVAVARNLVGGGRGPRESAYAELPIRPIGEVPTSYHISLDVDDRPGVLATVATAFAEAGVSIATVRQQ…	DRPGVLATVATAFAEAGVSIATVRQ
UPI000524CD0F	Catenuloplanes japonicus	MTKPAVRVALLGCGTVGAEVVRLLHDQADDLTARIGAPLEIVGIAVRRLARDRGDLPVDPSIFTTDALGLIKRDDVDVVIEVVGGIEPARTWLVEALRAGKSVVTANKALLAEDGGTLHDAAAEGGADLYYEAAVAGAIPLLRPLRESLHGDRINRVTGIVNGTTNFILSGMDSTGAGFGEALDEATALGYAEADPTADVEGFDAGAKAAILASLAFHTRVTAADVYREGITEVTAADVASARDMGCTIKLLCIAARGVDADGNESVSVRVHPAMIPRSHPLASVGGAYNAVFVEAEAAGQLMFYGAGAGGTPTASAVLGDLVAVSRNRLAGTWAPSESAYAKLAIRPMGDAITRYHVSLDVADRAGVLAQVAGVFAKHDVSIATVRQAGHGEEASLVI…	DRAGVLAQVAGVFAKHDVSIATVRQ
Z9JYW3	Brachybacterium phenoliresistens	MTSAAPAPHPGDDPRPTLRVALLGAGTVGSEVLRLMRIHGEELTHRIGARLEVIGVAVRDLDRDRGEHVDPSLLTTDAESLVTQADLVIEVMGGIERARSLILSALESGASVVTANKALLAQDGATLYEAADRHGVDLSFEAAVAGAIPLVRPIRESLAGDRIQRVMGIVNGTTNFVLDAMTRTGADQAEVVARAQELGYAEADPTADVEGYDAAAKASILASLAFHTRVGLGDVHREGITEVTAEDIAAARRMGRTIKLLSIVERIVDGDEERVSARVYPAMIPDSHPLASVSEAYNAVFVEAEAAGSLMFYGQGAGGTPTASAVLGDVVGVARQRVHGGYGPRESAYAELPIAGIGDLRTRFYLALTVEDRPGVLADVAGCLSSHGISISTIHQQPL…	DRPGVLADVAGCLSSHGISISTIHQ
UPI0012F9771C	Nonomuraea typhae	MKVALLGCGVVGSQVIRLMREQADDLTARIGAPLELAGVAVRRLGRKREVDVDPELLTTDAEALVTRDDVDIVVEVIGGIEPARSLIVAALSKGKSVVTANKALLAEDGATLHEAARTGGGDLYFEASVAGAIPLLRPLRESLAGDHVNRVLGIVNGTTNYILDKMDSSGASFNDALEEAQALGYAEADPTADVEGFDAAAKAAILAGLAFHSRVTAEQVHREGITEITATDVASAKAMGYVIKLLAICARSDDGQSVGVRVHPAMIPRTHPLAGVREAYNAVFVEAESAGQLMFYGAGAGGAPTASAVLGDMVAVARNRLTGARGPEESTYASLSVHPMGETVTRCHVALDVADKPGVLARVAEEFARHDVSIQTVRQEGHGDDAQLVLVTHRASDAA…	DKPGVLARVAEEFARHDVSIQTVRQ
A0A1E3T522	Mycolicibacillus koreensis	MATEQKPVGVAVLGYGNVGSEVVRIIENSAADLAARIGAPLVLRGVGVRRVNANRGVPIGLLTDDIDGLVSRDDVDIVVELMGPVEPARKAILTAIEHGKSVVTANKALLASSTGDLARAAERAHVDLYFEAAVAGAIPVIRPLTQSLAGDTVQRVAGIVNGTTNYILSEMETTGADYASALADASVLGYAEADPSADVDGYDAASKAAILASIAFHTTVTADDVYREGITAITPDDFVSARALNCTIKLLAICERITDADGTEMVSARVYPALVPATHPLATVGGAFNAVVVEAEASGRVMFYGQGAGGTPTASAVAGDIVMAARNRVQGGRGPRESKYAQLPIAPIGKVSTRYYVSMDVADKPGVLAAVAAEFAKREVSIAEVRQEGVVDDGGQRVG…	DKPGVLAAVAAEFAKREVSIAEVRQ
UPI0012B8FEE6	Nakamurella sp. YIM 132087	MSPIRVAVLGAGTVGGQVVRLLREQSAELTARIGAPLELVGVAVRRPQRHTDIPADLLTTDAAALVAREDVDIVVEVIGGITPTKDLLLTALRRGAGVVTANKALLAEEGPELYEAADASGADLYFEAAVAGAIPLIRPLRESLAGDRISRIMGIVNGTTNYILSAMTATGDSYEYALKEATRLGYAEADPTADVDGFDAAAKAAILASLGFHTRVGAADVHREGISGVSAADIAAATEIGCVVKLLAICERVGGDATGAGASVSARVHPVMLPKSHPLAGVDGAYNAVYVEAESAGRLMFYGPGAGGAPTASAVLGDLVAVARNRVAGGHGPRESAYADLPIQPMGEVPARYHISLDVHDRAGVLAEVANAFADAGVSISTVRQEGTGRDAELVVVTH…	DRAGVLAEVANAFADAGVSISTVRQ
A0A4Q2SF39	Nocardioides	MTTGDKQRPLGVAVLGCGAVGSQVVRLLGEQRDDLAARVGAPVELVGVAVRRLDAPRDVEVPEGLLTTDAHGLVARDDVDLVVEVIGGIEPARSLILSALENGASVVTANKALLAEDGPTLFEAAAKAERDLYYEAAVAGAIPILRPLRESLAGDKVTRVLGIVNGTTNFILDKMDTSGAGFSEALEEAQELGYAEADPTADVEGFDAAAKAAILASLAFHSRVTASDVYREGISEVTAADVASARDMGSVVKLLAICELRGDQVAARVHPAMIPRSHPLASVREAYNAVFVESEAAGQLMFYGPGAGGSPTASAVLGDLVTVARNRLADTRGAGESAYADRAVLPMGETRTRYHVAIDVDDRAGVLAAVANAFADHDVSIQTVRQEGRGADAQLVVVS…	DRAGVLAAVANAFADHDVSIQTVRQ
A0A4R1HF02	Pseudonocardia endophytica	MTSGERTEVRVAVLGCGTVGTEVVRLLTEQADELTARVGAPVRLVGVAVRRPHRHPWLTETFGDLVTTDAAALVARDDVDVVVEVIGGIEPVRTLLLEALKSGKSVVTANKALLAEDGPALAEAADASGADLYYEASVAGAIPLLRPLRESLAGDRITRVAGIVNGTSNFILSAMASGGTSYADALEEATQLGYAEADPSADVDGYDAASKAAILATLSFHTRVTASDVHREGMREVSAADIAAAKLLGCTIKLLAICERVHDADGTESVSARVYPAMVPSSHPLASVDGAFNAVFVEAEAAGQLMFYGQGAGGAPTASAVLGDLVAVARNHVAAGRGPRESAYASLPVRAIGAVPTRYHVDLEVADREGVLAAIAGEFARNGVSIAAVRQTGGSAGAA…	DREGVLAAIAGEFARNGVSIAAVRQ
A0A3A5HFR3	Nocardioides	MNTKPLKVAVLGCGSVGSQVVRLLGEQAGDLAARVGAPIELAGVAVRRLDAPREIDLPADLLTTDALGLVTRGDIDLVIEVIGGIEPARSLILAALENGASVVTANKALLAEDGPTLFEAAAKAGRDLYYEAAVAGAIPILRPLRESLAGDKVTRVLGIVNGTTNFILDKMDTSGAGFEEALQEAQALGYAEADPTADVEGFDAAAKAAILASLAFHSRVTAADVYREGIADVTAGDVASAREMNCVVKLLAICELRGDAVSVRVHPAMIPASHPLASVRGAYNAVFVESEAAGQLMFYGPGAGGAPTASAVLGDLVTVARNKLAGTRGVGESSYAAREVLPMGETVTSYHVQLDVDDRAGVLASVATAFSEQGVSIQTVRQEGRGADAQLVVVSHPAT…	DRAGVLASVATAFSEQGVSIQTVRQ
A0A0Q5WU01	Geodermatophilaceae	MTATATPTATSTATPTATPAEQPPLRVALLGCGTVGSAVLRLLTDQAADITARVGRPVQVAGVAVRRPDRHPEVPAELLTTDAQALVTRPDVDLVVEVVGGIEPARSLMLAAFAAGKSVVSANKALLADDGVALHAAAAAAGVDLYYEAAVAGAIPLLRPLRESLAGDQLTRVVGIVNGTTNYILSRMAETGAGFAEALAEATELGYAEADPTADVDGFDAAAKAAILASLAFHSPVTAADVYREGISAVSSTDVARAAEIGCTVKLLAICEKVTGDDGDAIAVRVHPAMIPTTHPLAAVGGAFNAVFVEAEAAGQLMFYGQGAGGEPTASAVLGDLVAVARNRVAGVAGPGTTGYAGLPVAPMADTPTRYHVSLDVADRPGVLATVAQEFAAHDVSIS…	DRPGVLATVAQEFAAHDVSISTVRQ
UPI001294E44E	Streptomyces sp. RB5	MNTERKLKVALLGCGSVGSEVARIMTTHADDLAARIGAPVELVGVAVRRTGRPRPGIPGDLLTTDATALVKRGDIDVVIEVIGGVEPARGLITTAFEHGASVVTANKALLAEDGPALYAAAEQHGADLYYEAAVAGAIPLVRPLRESLAGDRVNRVLGIVNGTTNFILDKMDTSGAGYAEALEEATALGYAEADPTADVEGFDAAAKAAILAGLAFHTRVRLDDVHREGITEVSASDMASAREMGCTVKLLAICERSADGTSVTARVHPAMIPLAHPLASVHGAYNAVFVEATAAGQLMFYGPGAGGSPTASAVLGDLVAVGRHKLNGTRGPGESAYAQLQVAPMGDAVTRYHISLDVADKPGVLAQVATIFAGHDVSIDTVRQQGKDGEASLVVVTHR…	DKPGVLAQVATIFAGHDVSIDTVRQ
UPI000CD4D508	Streptomyces	MTDERPLKVALLGCGVVGSQVARLMTTHAADLAARVGAPVELAGIAVRRPGRLREGVLSELITTDAQGLAGRPDIDVVVEVIGGIEPARSLISTAFENGASVVTANKALLAQDGPTLYAAADKYEADLYFEAAVAGAIPLLRPLRESLAGDTVNRVLGIVNGTTNFILDRMESSGAGYSEALEEAGALGYAEADPTADVEGFDAAAKAAILAGIAFHTRVRLDDVHREGITEVTASDIASARRMGCTVKLLAICERAADGRSVTARVHPAMIPLTHPLASVREAYNAVFIEADSAGSLMFYGQGAGGVPTASAILGDLVAACRNKVSGARGPGESAYTMLPVSPMGDVVTRYHISLDVADKPGVLSQVAAVFADHGVSIDTVRQQGKDGEASLVVVTHR…	DKPGVLSQVAAVFADHGVSIDTVRQ
A0A1T3NWA2	Streptomycetaceae	MMRTQPLKVALLGCGVVGSEVARIMTTHATDLAARIGAPVELAGVAVRRGGRERAGIDPALITTDAVELVKRDDIDVVVEVIGGIEPARGLILSAMEHGASVVSANKALLAEDGSTLHASAAKHGVDLYYEAAVAGAIPLLRPLRESLAGDKVERVLGIVNGTTNFILDRMDTTGAGFAEALDEATALGYAEADPTADIEGFDAAAKAAILAGLAFHTRVTAADVYREGITEVSAADVASAKAMDCVVKLLAICERGADGQSVSARVHPAMIPRSHPLASVREAYNAVFVESEAAGQLMFYGPGAGGAPTASAVLGDLVAVCRNKLSGATGPGESAYAALTPQPVGIARTRYHLSLDVADRAGVLAQVAAVFAQHDVSIDTVRQQGRDGDATLVIVTHT…	DRAGVLAQVAAVFAQHDVSIDTVRQ
A0A6G7XRH6	Nocardioides sp. HDW12B	MPEDVPASTPRRTVRVGLLGCGSVGSQVVRLLTEQATDLEARVGAPVELVGVAVRRLDARREVDVPAHLLTTDAAGLVASGVDVVIEVIGGIEPARTLILSALEHGASVVTANKALLAEDGSTLFTAAEKHNRDLYYEAAVAGAIPILRPLRESLAGDRVRRVLGIVNGTTNFILDKMDTSGAGFSEALEEAQSLGYAEADPTADIEGFDAAAKAAILASLAFHTRVVAADVYREGITDVSAADVASAREMDAVVKLLAICELTDGPDGPAVSARVHPAMIPRSHPLASVREAFNAVFVESEAAGELMFYGPGAGGAPTASAVLGDFVTVARNRLVDVRGAGESAYAELAVRPMGETTTRYHVAVDVDDRAGVLAAVALAFAEHGVSIQTVRQEGRGDD…	DRAGVLAAVALAFAEHGVSIQTVRQ
A0A365ZQ62	unclassified Streptomyces	MVRTRPLKVALLGCGVVGSQVARLMTAHAGDLAARIGAPVELAGVAVRRLGRARGDIDPALVTTDAESLVTRGDIDVVVELIGGIEPARSLINAAFESGASVVTANKALLAGEGPALSAAAEKHAADLYFEASVAGAIPLLRPLRESLAGDKVDRVLGIVNGTTNFILDRMESSGASYGEALDEATALGYAEADPTADVEGFDAAAKAAILAGIAFHTRVRLDDVHREGITEITAADIAGARQMGHAVKLLAICERAEDGRSVTARVHPAMIPLSHPLAGVREAYNAVFVEAEAAGRLMFYGQGAGGAPTASAVLGDLVAACRNRLTGGLGPRESAYAQLPVSPMGEVTTRYHVSLDVVDKPGVLAQCAAVFADHGVSIDTVRQTGKGSKTGQGGLKSG…	DKPGVLAQCAAVFADHGVSIDTVRQ
A0A358STY2	Actinobacteria bacterium	MSSGPDAWPAPGEGSGLAVRTTGDRGPLRVALLGCGTVGSEVYRLLTEQSADLCARAGAPLQVVGVAVRRPDHPRGVAVVDPALLTTDGMALVTRPDVDIVIELIGGIEPARTLLLSALGAGKSVVTANKALLAADSAILHKAAREAGADIYYEASVAGAIPLLRPLRESLAGDEVRRVLGIVNGTTNYILDQMDSSGADFGTALAEAQGLGYAEADPTADVGGYDAAAKAAILASIAFHSQVTARDVHREGITGITAADIASAKALGCVVKLLAICERCNGGISARVHPAMIPRVHPLAAVHGAYNAVFVEAESAGRLMFYGAGAGGQPSASAVLGDIVSVARNQLAGIRGPDASTYAGLPLVPIGDALTSYYVALDVADRPGVLGPVADSFAQQGVS…	DRPGVLGPVADSFAQQGVSIKAVRQ
A0A365H9C7	Actinomadura sp. LHW63021	MKPTESKPGLRVALLGCGTVGSEVARLMREQAADLEARIGVPLELAGIAVRRLDRRREGIDPALLTTDALSLVTRDDVDIVVEVIGGIEPARQLLLAAMKAGKAVVTANKALLAQDGETVFGAAREYGADLYYEAAVAGAIPLLRPLRESLVGDHVHRVLGIVNGTTNYILDQMDTHGAGFGEALEEAQELGYAEADPTADVEGFDAAAKAAILAQLAFHTHVTAADVHREGITEVTAADVAGARARGSVVKLLAICERVPGDDGDGGRGVSVRVYPAMIPRSHPLASVREAYNAVFVEARSAGSLMFYGAGAGGAPTASAVLGDLVAVARNRVIGSRGPVEVTYAELPVLPMGETITRYYIQLDVADRSGVLAQVAEEFARHDVSIQAVSQDGQGEDA…	DRSGVLAQVAEEFARHDVSIQAVSQ
UPI0015EBE743	Nonomuraea soli	MALLGCGVVGSQVVKLMREQAGDLAARIGAPLELAGVAVRKLGRKRDVEIDPALVTTDAEGLVARDDVDIVVEVIGGIEPARSLIVSALSGGKSVVTANKALLAEDGATLFEAARQGNGDLYYEASVAGAIPLLRPLRESLAGDHVKRVLGIVNGTTNYILDKMDSTGASFTDALEEAQSLGYAEADPTADVEGFDAAAKAAILASLAFHSRVTAAEVHREGITEITATDVASAKAMGYVIKLLAICAKSDDGRSIGVRVHPAMIPRTHPLAGVREAYNAVFVEAESAGQLMFYGKGAGGAPTASAVLGDIVAVARNRRAGTRGPDESTYADLPVHEMGATVTRCHVALDVADKPGVLARVAEEFAQHDVSIQTVRQEGHGDDAQLVIVTHQATDAALT…	DKPGVLARVAEEFAQHDVSIQTVRQ
A0A263DVD0	Pseudonocardia	MAVKPVRVAMLGCGTVGGEVVRLLREQADELTARAGAPVELVGVAVRRPHKHPELEDLITTDATGLVTREDVDVVVEVIGGIEPARTLLLEALKAGKSVVTANKALLAEDGPALAEAADASGADLYYEASVAGAIPLLRPLRESLAGDRITRVAGIVNGTTNFILSAMTASGASYADALEEATRLGYAEADPSADVDGYDAASKAAILASLAFHTRVASVDVHCEGIRTVTAADIAAATGMGCVIKLLAICERTPADSTTPESVSARVYPAMIPATHPLASVDGAFNAVFVEAEAAGQLMFYGQGAGGAPTASAVLGDLVAVARNRVLGGRGPRESAYAGLPVRPIGTLPTRYHVSLEVADRAGVLSTITGEFARHGVSIAAARQSGDGNGTEAARLVV…	DRAGVLSTITGEFARHGVSIAAARQ
UPI001438C9F0	Streptomyces sp. PLAI1-29	MMRTRPLKVALLGCGVVGSEVARIMTAHADDLTARIGAPAELAGIAVRRPDRVRAGIPRELITTDATALVKRGDIDVVVEVIGGIEPARTLITTAFQHGASVVSANKALLAEDGVTLHAAAEQHGADLYFEAAVAGAIPLVRPLRESLVGDKVNRVLGIVNGTTNFILDRMDTGGTGYSEALDEAMALGYAEADPTADVEGFDAAAKAAILAGIAFHTRVRLDDVHREGITEVTAGDMASARRMGRTVKLLAICERAEDGRSVTARVHPAMIPLDHPLASVREAYNAVFVEAEAAGRLMFYGPGAGGAPTASAVLGDLVAVCRNKLNGARGPGESAYSRLAVSPMGEVVTRYHVNLDVADKPGVLAQVAAVFNEHGVSIETVHQQVRDGGEASLVVVTH…	DKPGVLAQVAAVFNEHGVSIETVHQ
A0A6J4L5F1	uncultured Nocardioidaceae bacterium	MTSPITVALLGCGSVGSQVVRLLTEQREDLAARVGVPLELAGVAVRRPDARREVAVPEHLLTTDAEGLVASGVDVVVEVIGGIEPARSLICSALEHGASVVTANKALLAEDGATLFAAAEKAGRDLYFEAAVAGAIPILRPLRESLAGDRVRRVLGIVNGTTNYVLDRMDSSGAGFSEALEEAQALGYAEADPTADVEGFDAAAKAAILASLAFHTRVVASDVHREGIADVTAADVASARDMGCVVKLLAICDVSDGPDGPAVSARVHPAMIPRSHPLASVREAYNAVFVESEAAGELMFYGPGAGGSPTASAVLGDLVTVARNRRANVRGVGESTYAELALRPMGQVETRYHVAVDVDDRVGVLATVAQAFSEHGVSIQTVRQEGRGDDAKLVVVSHR…	DRVGVLATVAQAFSEHGVSIQTVRQ
G8X0E0	Streptomyces	MRTRPLKVALLGCGVVGSEVARIMTTQAADLAARIGAPVELAGIAVRRPDRVRQGVPAELITTDATALVKRGDIDVVIEVVGGIEPARTLITTAFEHGAGVVSANKALLAADGATLHAKAAEHGVDLYYEAAVAGAIPLIRPLRESLAGDKVNRVLGIVNGTTNFILDRMDATGAGYSEALDEATALGYAEADPTADVEGFDAAAKAAILAGIAFHTRVTIDDVHREGLTEVTAADIASARRMGCTVKLLAICERSADGNSVTARVHPAMIPLSHPLASVREAYNAVFVEAEAAGRLMFYGPGAGGAPTASAVLGDLVAACRNRLAGTRGVGDSAYTQLPVSPMGEVVTRYHISLDVADKPGVLAQVATIFAEHEVSIDTVRQQGRESEEGGDEAASGK…	DKPGVLAQVATIFAEHEVSIDTVRQ
R7XYZ5	Nocardioides	MMENKRLKVAVLGCGSVGSQVVRLLMEQADDLTARVGAPVELVGVAVRRLDAQRDVDVPAGLLTTDAAGLVAREDVDVVVEVIGGIEPARSLILSALANGASVVTANKALLAEDGPTLFEAAAKAERDLYYEAAVAGAIPILRPLRESLAGDKVTRVLGIVNGTTNFILDKMDSSGAGFSEALEEAQDLGYAEADPTADVEGFDAAAKAAILASLAFHSRVTASDVYREGISEVTAADVQSARDMDSVVKLLAICELRPGPGGDDQVAVRVHPAMIPRSHPLASVRGAYNAVFVESEAAGQLMFYGPGAGGAPTASAVLGDLVTVARNRLSNTRGAGESAYADRAVLPMGETRTRYHVALDVDDRSGVLAAVATAFADNGVSIQTVRQEGRGADAQLVV…	DRSGVLAAVATAFADNGVSIQTVRQ
A0A6J4L7S4	uncultured Nocardioidaceae bacterium	MRSSGDALRVALLGCGSVGSQVVRLLHEQADDLAARIGAPVELVGVAVRRPEARRDVEVPAGLLTTDAHGLVSSGVDVVVEVVGGIEPARGLILAALENGASVVTANKALLAEDGATLFEAAEKAGRDLYFEASVAGAIPILRPLRESLSGDRVRRVLGIVNGTTNYILDKMDSSGAGFTEALEEAQALGYAEADPTADVEGFDAAAKAAILASLAFHTRVVAADVHREGISDVSPRDVASARDMGCVVKLLAICDVTEGPEGPAVSARVHPAMIPRSHPLASVREAYNAVFVETEAAGQLMFYGPGAGGSPTASAVLGDLVTVARNRLNDVRGAGESSYAELAVQPIGQVQTRYHVSLDVDDRAGVLAAVALAFAEHGVSIQTVRQEGRGDDAQLVVV…	DRAGVLAAVALAFAEHGVSIQTVRQ
A0A117RAP7	Actinobacteria	MMRTRPLKVALLGCGVVGSEVARIMTTHAADLAARIGAPVELAGVAVRRPGKVREGIDPALVTTDATALVKRGDIDVVVEVIGGIEPARALITTAFEHGASVVSANKALLAQDGAALHAAAEEHGRDLYYEAAVAGAIPLIRPLRESLAGDKVNRVLGIVNGTTNFILDKMDSTGAGYQEALDEATALGYAEADPTADVEAFDAAAKAAILAGIAFHTRVRLDDVYREGMTEVTAADFRSAAEMGCTIKLLAICERAADGGSVTARVHPAMIPLSHPLASVRGAYNAVFVESDAAGQLMFYGPGAGGSPTASAVLGDLVAVCRNRLNGATGPGESAYAALPVSSMGEVVTRYHISLDVADKPGVLAQVATVFAEHGVSIDTVRQQGRNQSSGDAVAFEQ…	DKPGVLAQVATVFAEHGVSIDTVRQ
UPI000D7434B2	Nocardioides	MSDKRLKVALLGFGSVGAQVFRLLTEHADDLAARVGVPLELVGVAVRRLEAPRDVEVPAGLLTTDAEGLVSRDDVDLVVEVIGGIEPARSLILRALENGASVVTANKALLAEDGPTLFEAAAKADRDLYYEASVAAAIPILRPLRESLSGDRVTRVLGIVNGTTNFILDKMDTSGAGFSEALEEAQELGYAEADPTADVEGFDAAAKAAILASLAFHTRVTAADVHREGITEVTAADVASARDMGAVVKLLAIAELADDQVSVRVHPAMIPRSHPLASVREAYNAVFVESEAAGQLMFYGPGAGGAPTASAVLGDLVTVARNRLAGTTGAGESAYAERAVRPMGETRTRYHVAIDVEDRAGVLADVAHAFAEHDVSIQTVRQEGRGADAQLVVVSHQAT…	DRAGVLADVAHAFAEHDVSIQTVRQ
A0A2D9H0R2	Nocardioides	MGSAEPLKVAVLGCGSVGSQVVRLLDEQADDLAARIGAPVELVGVGVRRLDAPREVEVPAGLLTTDAASLVTRADLVVEVIGGIEPARGLILSALESGASVVTANKALLAEDGPTLFEAAAKAGRDLYYEAAVAGAIPILRPLRESLAGDRVTRVLGIVNGTTNFILDKMDSSGAGFAEALEEAQELGYAEADPTADVEGFDAAAKAAILASLAFHTRVTAADVHREGISEVTAADVASAADMGCVVKLLAICELRVQPDGEEAVAVRVHPAMIPRSHPLASVREAYNAVFVESDAAGQLMFYGPGAGGSPTASAVLGDLVTVARNRLSQTRGAGESAYTDRAVLPMGETVTRYHVAIDVDDKAGVLAAVALAFAEHGVSIQTVRQEGRGDDAQLVVVS…	DKAGVLAAVALAFAEHGVSIQTVRQ
A0A368VTD6	Halopolyspora algeriensis	MIEDREPIRVALLGCGTVGTEVVSLLQGRPGEFAARTGAPLQVTGVAVRRPHKHPEVPEHLLTTDAAALVNGDVDVVVELIGGIEPARSLLLQALRAGKSVVTANKALLAEYGSELYAAADAAGADIYFEASVAGAIPLLRPLRESLAGDRISRVMGIVNGTTNYILSAMDSSGASYAETLEEAGQLGYAEADPTADVDGFDAAAKAAILASLSFHTRVTATDVHREGISGIGAGDIAAAKSLDRTVKLLSICERVVDDEGNESVSARVHPAMIPRSHPLAGVGGAFNAVFVEAESAGQLMFYGQGAGGVPTSSAVLGDLVAVARNLVVAGKGPRESAHAQLPVRSMGATPTRYHISLDVADKPGVLSQVAATFNEHDVSIAAVRQQGRGPDASLVVIT…	DKPGVLSQVAATFNEHDVSIAAVRQ
E2SCP0	Aeromicrobium marinum DSM 15272	MNPSEPSVDRPLRIALLGCGVVGTEVARLLTRDADELARRVGLPLELVGIAVRRLDRDRDLDVPAELFTTDALGLVTRGDIDVVVEVIGGIEPARELILAALEAGASVVTANKALVAEDGARLSAAATKAERDLSFEAAVAGAIPIVRPLRESLAGDRVQRVLGIVNGTTNYVLDQMTTLGQGFSEALEEAQRLGYAEADPTADIEGFDAAAKAAILASLAFHTRVSLGDVHREGISDVTAADVRSAAEMGCVVKLLAICERTETSVGARVHPAMIPLEHPLASVRGAYNAVFVESEAAGQLMFYGPGAGGAPTASAILGDVVSVARNRVREIFGPGETTHADLEVIDVGRARTRYHVAIDVQDRAGVLAVIAQEFARFDVSIKNLRQEGHGSDAQLVI…	DRAGVLAVIAQEFARFDVSIKNLRQ
UPI00037807B4	Actinomycetospora	MGRSEASAATGSVAAERSRTGEIGAVKVALLGCGVVGSQVVRLLDEQAEELAARVGAPVELAGIAVRRPQRHPEVPSELLTTDPASLVSRPDVDVVVELMGGIEPARDLLLDALKNGRSVVSANKALLAEEGEALAAAARESGADLYYEASVAGAIPLLRPIQQSLAGDRIRRVAGIVNGTTNFILSAMESTGAGYADALEEAGRLGYAEADPTADVDGYDAASKAAILASLAFHTRVTAADVHREGIRDVTAADIASARALGCTVKLLAICEQVDTADGPAVSARVYPAMIPRSHPLASVSGAFNAVFVEADAAGPLMFYGQGAGGPQTASAVLGDLVAAARNKVIGGRGPRDSAYAHLPVQPMGDVRTRYHVNLDVHDRAGVLAAVAGVFSDHDVSI…	DRAGVLAAVAGVFSDHDVSIATVKQ
A0A2Z5JIK0	Bacteria	MMRTRPLKVALLGCGVVGSEVARIMTTHAADLAARIGAPVELAGVAVRRPSKVREGIDPALITTDATALVKRGDIDVVIEVIGGIEPARTLITTAFEHGASVVSANKALLAEDGAALHAAAEQYGRDLYYEAAVAGAIPLVRPLRESLAGDKVNRVLGIVNGTTNFILDRMDTSGAGYSEALDEATALGYAEADPTADVEGFDAAAKAAILAGIAFHTRVRIGEVHREGITEVTAADIASARRMGCTVKLLAICERAADGQSVTARVHPAMIPLSHPLASVREAYNAVFVEAEAAGQLMFYGPGAGGSPTASAVLGDLVAVCRNKLGEATGPGESAYTRLPVSPMGEVVTRYHISLDVADKPGVLAQVATVFAEQGVSIDTVRQQSRNSGSGDEVAIEQ…	DKPGVLAQVATVFAEQGVSIDTVRQ
UPI00140BC8D7	Motilibacter	MRVALLGCGVVGSEVARLLVQSADDLAARVGRPIELAGIAVRRKRERPGLPVDPELFTTDAMGLVTRDDVDIVVEVIGGIEPARSLILAAMKNGASVVSANKALLAEDGSTLFAAAEEHGVDLYYEAAVAGAIPILRPLRESLVGDHVQRVLGIVNGTTNFILSSMDESGAGFAEALDEATALGYAEADPTADVEGFDAAAKAAILASLAFHTRVPLGAVHREGITEVTAADVASAKAMGHVVKLLAIAELVDGAVAVRVHPAMIPREHPLAGVRDAFNAVFVQSEAAGELMFYGRGAGGAPTASAVLGDLVAVARHRTGDALGPGESAYAALPVRPMGETLTRYHVSLDVDDRPGVLAAVATAFARHGVSIQTVRQEGHADDAVLVLVTHTARDADLA…	DRPGVLAAVATAFARHGVSIQTVRQ
A0A3N1D8K0	Actinocorallia herbida	MKPVRVALLGCGVVGTEVVRLLLEQSDDLAARVGAPVELAGIAVRRPDRVREGVPADLVTTDAMGLATRADVDIVVEVIGGIEPARSLILGALKSGKSVVSANKALLAEDGQTLFGAAREFGVDLYYEASVAGAIPLLRPLRESLVGDRIHRVLGIVNGTTNYILDQMDTHGAGFADALSEAQALGYAEADPTADVEAFDAAAKAAILAQLAFHTPVTAADVHREGITDVTAQDVAGAKAMDCVVKILAICERDGDRGVAVRVHPAMIPRTHPLGSVRGAYNAVFVEAESAGSLMFYGAGAGGAPTASAVLGDIVAVARNRVNGASGPVETTYAALPILPMGDTVTRYYVQLDVADQAGVLAQVAEEFARHGVSIQAVRQEGSGEDARLVIVTHRATDA…	DQAGVLAQVAEEFARHGVSIQAVRQ
UPI001392D8C9	Mycobacterium botniense	MFGEEKPVGVAVLGLGNVGRELVRIIEDTAGDLAARIGAPLALRGIGVRRVAADRGMPVELLTDNIEELVTREDVDIVVELMGPVEPARKAILSALEHGKSVVTANKALLSQSTGELAQAAENAHVDLYFEAAVAGAIPVIRPLTQSLAGDTVVRVAGIVNGTTNYILSEMDRTGADYARALADASALGYAEADPTADVEGYDAAAKAAILASIAFHTRVTVDDVYREGITKITPDDFASARALGCTIKLLAICERITTEQGQQHVSARVYPALVPLTHPLASVNGAFNAVVVEAKAAGRLMFYGQGAGGAPTASAVAGDLVMAARNRVLGSRGPRESKYAQLPVLPIGFTSARYYVRMYVADNPGVLSSVAAEFAKRAVSIAEVRQEGVVDEDGQRVA…	DNPGVLSSVAAEFAKRAVSIAEVRQ
A0A1X0GW68	Mycobacterium noviomagense	MFGEEKSVGVAVLGLGNVGSEVVRIIEDSAEDLAARIGAPLALRGVGVRRVVADRGVPVELLTDNIEELVSRDDVDIVIEVMGPVEPARKAILSALENGKSVVTANKALLSVSTGELAQAAESAHVDLYFEAAVAGAIPVIRPLTQSLAGDTVLRVAGIVNGTTNYILSQMASTGVDYETALADASALGYAEADPTADVEGYDAAAKAAILASIAFHTRVTADDVYREGITKITPADFASAKALGCTIKLLSICERVTDDEGQQRVSARVYPALVPLKHPLAAVNGAFNAVVVEAKAAGRLMFYGQGAGGAPTASAVTGDLVMAARNRVMRSRGPRESRYAKLPVLPIGMVSTRYYVNMYVADEPGVLSLLAAEFAKRDVSIAEMRQEGVADEGGQRVA…	DEPGVLSLLAAEFAKRDVSIAEMRQ
A0A0Q6V1D5		MSDGDKRTLKVAVLGCGAVGSQVVRLLTEQHDDLAARVGAPVELVGVAVRRLDAPREVDVAEGLLTTDAAGLVARDDVDLVVEVIGGIEPARSLILSALDNGASVVTANKALLAEDGPTLFEAAAKAERDLYYEAAVAGAIPILRPLRESLAGDKVTRVLGIVNGTTNFILDKMDTSGAGFSEALEEAQELGYAEADPTADVEGFDAAAKAAILASLAFHSRVTASDVYREGISEVTAADVASARDMGSVVKLLAICELRGDQVAARVHPAMIPRSHPLASVREAYNAVFVESEAAGQLMFYGPGAGGAPTASAVLGDLVTVARNRLAETRGAGESAYADRGVQPMGETRTRYHVAIDVDDRAGVLAAVANAFADHDVSIQTVRQEGRGADAQLVVVSH…	DRAGVLAAVANAFADHDVSIQTVRQ
A0A238Z1D5	Haloechinothrix	MALSAELGWSGDPAETEPTPVRVALLGCGTVGSEVARLLTEEAAEFAARAGAPVELAGIAVRRPDKHPELPADLLTSDVEGLIASDVDVVVELVGGIEPARSWLLTALRSGKSVVTANKALLADCSRELSEAADASGADLYYEAAVAGAIPLVRPLRESLAGDRITRVMGIVNGTTNYILSAMDSTGAGYVDTLEEASNLGYAEADPTADVDGYDAASKAAILASLAFHTRIAASDVYREGIGSVSAADVAAAKMIGRTVKLLAICERVVGPDGSESVSVRVHPVMIPRSHQLAGVGGAFNAVYVEADGAGELMFFGQGAGGAPTASAVLGDLVDVARNRAGGGRGPRESAHAGLAVRPMGETPTRYHISLQVADRPGVLAQVSQVFAKHDVSIAAVRQ…	DRPGVLAQVSQVFAKHDVSIAAVRQ
Q0RD95	Frankia	MRIALLGCGVVGSEIVRLLRANAGDLAARVGEPLELVGIGVRRPERVRDLDIDASLFTADAAGLVARDDVDLVIEVVGGIEPARDWLLAALRAGKPVVTANKALLASDGAALHDAAAAAGTDLYYEAAVGGAIPLIRPLRESLAGDRVRRVLGIVNGTTNFVLTRMDETGASFAEALAEAGALGYAEADPSADIDGYDAAAKAAIMAQLAFHSPVTIDDVYRVGIGDVTAADIASAREMGCTVKALAVAERSVETDGISVRVHPAMIPRTHPLAGVREAFNAVFVEAEAAGQLMFYGQGAGGAPTASAVLGDVVAVARNRIAGRRGPGESSYAALPVLPMGRTVTRYHVNLDVTDKTGVLATVAGAFARHDVSIRSVRQDGRGDDASLVLVTHAAPDAA…	DKTGVLATVAGAFARHDVSIRSVRQ
A0A3D4WWG5	Micromonosporaceae	MADAVRVALLGCGTVGSEVVRLLHEQADDLQARIGAPVELVGIAVRRPNRDRGGIAGELFTTDALSLVKRDDVDVVIEVVGGIEPARTWLVEALRSGKSVITGNKALLAEDGGTLHDAATEGGADLYYEAAVAGAIPLLRPLRESLHGDRITKVTGIVNGTTNFILSAMDASGAGYSEALDEATALGYAEPDPTADVEGFDAAAKAAILASLAFHTRVRAADVYREGITEVSAADVASAKAMGCIIKLLCIATRTADGGVSVRVHPAMIPRTHPLASVGDAFNAVFVEAEAAGQLMFYGRGAGGAPTASAVLGDLVAVARNRLTGSRSASESAYADLPVRPMGDVYTRYHVSLDVADKAGVLAAVAGVFARHDVSIATVNQSGRGDDAILVIVTHAAKD…	DKAGVLAAVAGVFARHDVSIATVNQ
A0A4U3CIK9	unclassified Blastococcus	MTAPLRVALLGRGTVGSAVQRLIEEQADDLAARIGRPVELAGIAVRRPAHHTDVPEHLLTTDAAALVRRDDVDLVVEVIGGIEPARSLLYAALEAGKSVVSANKALLAEDGPGLHAAAAAAGVDLYYEAAVAGAIPLLRPLRESLAGDQLRRVVGIVNGTTNYILSRMAETGAGFAEALAEATELGYAEADPTADVDGFDAAAKAAILASLAFHTPVSAADVHREGISAVTATDVARAAEIGCTVKLLAICERVTDKPDGGAASDSVAVRVHPAMIPTTHPLASVGGAFNAVFVEAEAAGQLMFYGQGAGGEPTASAVLGDLVAVARNRVAGASGQGPTGYAALPVRPMAETPTRYHVSLDVADKPGVLATVAQEFAHHGVSISTVRQDGRDDAATLVL…	DKPGVLATVAQEFAHHGVSISTVRQ
A0A3A9YY94	Streptomyces hoynatensis	MVRTRPLQVALLGCGVVGSQVARLMTTHGADLAARIGAPVELAGVAVRRPDRARGTVDPALVTTDAAGLVSRGDIDIVLELIGGIEPARTLINSAFEHGASVVTANKALLAKDGPALHAAAGKHGADLYFEASVAGAIPLLRPLRESLAGDQVNRVLGIVNGTTNFILDRMASGGTSYGEALQEATALGYAEADPTADVEGFDAAAKAAILAGIAFHTRVGLDDVHREGITEVTAADIASAREMGCAVKLLAICERAADGRSVTARVHPAMIPLGHPLASVGEAYNAVFVEAEAAGRLMFYGAGAGGVPTASAVLGDLVAACRNRLNGGRGPGESAYAALPVSPMGEVVTRYHISLDVSDKPGVLAQCAMVFADHGVSIDTVRQTGKGGDAQLVVVTHR…	DKPGVLAQCAMVFADHGVSIDTVRQ
A0A4P7UDW9	Nocardioides	MSNKPLKVALLGCGSVGSQVVRLLTEQAGDLEARVGAPVELVGVSVRRLDAPREVEVPEGLLTTDAEALVTREDVDVVVEVIGGIEPARTLILKALESGASVVTANKALLAEDGPTLFEAASKAGRDLYYEAAVAGAIPILRPLRESLAGDRVTRVLGIVNGTTNFILDKMDTSGAGFAEALEEAQELGYAEADPTADVEGFDAAAKAAILASLAFHTRVTAQDVHREGISEVSAADVASARDMDAVVKLLAIAELRDDQVSVRVHPAMIPRSHPLASVREAYNAVFVESEAAGQLMFYGPGAGGSPTASAVLGDLVTVGRNRLNDTTGVGESAYADRAVRPMGETVTRYHVAIDVEDRAGVLAAVAQAFADNGVSIQIVRQEGRGADAQLVVVSHQAT…	DRAGVLAAVAQAFADNGVSIQIVRQ
UPI000B4A7D2A	unclassified Kineosporia	MEPLKVALLGCGVVGTEVARLLTQHGDELAQRVGAPLELSGIAVRRLGRTRDLAVDPALFTTDATALVKAADIVVEVIGGIEPARSLILEAMASGAGVVTANKALLAEDGPTLYAAAAEHGVDLYFEAAVAGAIPLLRPLRESLAGDRVRRVLGIVNGTTNYVLDKMDSTGMGFAEAVAQAQELGYAEADPTADVEAFDAAAKAAILASLAFHTRVGAADVHREGITSVSAADVASARAMNAVVKLLAICERTGGGPDGTPEGVSVRVHPAMIPLSHPLASVREAYNAVFVEAEAAGELMFYGRGAGGQPTASAVLGDVISVARNRVAGGRGPGESAYADLPVRPMGEVLTRYHISLDVADRPGVLAQVAAVFATHGVSIETVRQQQHPAREDGGGAGR…	DRPGVLAQVAAVFATHGVSIETVRQ
A0A132NBK2	Streptomyces thermoautotrophicus	MRTRPLNVALLGCGVVGSEVARIMTTNAEDLEQRIGAPIRLAGIAVRRLNKQRDLPVDASLFTTDAHELVARGDIDVVVEVIGGIEPARSLLLKAMENGASVVTANKALLAEDGATLHAAAEKHGVDLYFEASVAGAIPLLRPLRESLAGDKVHRVLGIVNGTTNYILTRMDETGAGFEEALEEATALGYAEADPTADIEGFDAAAKAAILAGLAFHTRVTAADVHREGITEVTAADVASAKDMGCVVKLLAICERDGDAVSARVHPAMIPRTHPLASVREAFNAVFVESEAAGQLMFYGRGAGGAPTASAVLGDLVAVCRNKLQNAKGPGESAYAQLRVKPMGEIVTRYHISLDVADKPGVLAQVANVFAEHGVSIQVVRQEGRGEDAQLVIVTHTAP…	DKPGVLAQVANVFAEHGVSIQVVRQ
A0A2S6IWL4	Kineococcus xinjiangensis	MQGLDASVPVGVGDERTYQVEPLKVALLGCGVVGTEVARLLTSQAEELTARVGAPLELTGIAVRRLGRDRGDLGVDPALLTTDADALVARADVVVEVIGGIEPARALILRAMEHGAGVVTANKALLAEDGPTLFEAAAKHGVDLYYEASVAGAIPLLRPLRESMAGDRVTRVLGIVNGTTNYVLDKMDSTGAGFAEAVEQAQALGYAEADPTADVEGFDAAAKAAILASLAFHTRVSAADVHREGITEVSAADVRAAQQQGCVVKLLAICERVTGADGGDAVSVRVHPAMLPLTHPLAGVREAYNAVYVEAEAAGQLMFYGPGAGGRPTASAVLGDVVAVARHRVTGGRGPGESAYADLPLLPMRDVRTRYHVRLDVADRPGVLAQVAGVFAKHGVSIE…	DRPGVLAQVAGVFAKHGVSIETVQQ
A4XAY3	Micromonosporaceae	MRLALLGCGTVGSEVVRLLHSQSADLAARIGAPLEIAGIAVRRIGRDRGELPVDPAVFTSDPFDLVKRDDVDVVVECVGGIEPARSWLVEALRAGKSVVTANKVLLAEDGGTLHDAAAQGGGDLYYEAAVAGAIPLLRPLRESLHGDRVTQVTGIVNGTTNFILSAMDTTGAGFAEALAEATDLGYAEADPTADVEGFDAAAKAAILASLAFHTRVGAADVHREGITEVTAADVASAKAMGCTIKLLCIAARGTAADGRETVSVRVHPAMIPLTHPLASVGDAFNAVFVEAEAAGQLMFYGPGAGGAPTASAVLGDVVAVSRNRLAGVRAASESAYADLPVRPMGEALTRYHISLDVTDRPGVLAAVAGVFAQHDVSIATVRQGSAGSGVAGRDEDADL…	DRPGVLAAVAGVFAQHDVSIATVRQ
A0A4P7ILV7	Nocardioides seonyuensis	MAVLGCGSVGSQVVRLLTEQADDLEARVGARLELAGVAVRRLDAAREVQVPAGLLTTDATGLVAREDVDLVIETIGGIEPARSLILSAFENGKSVVSANKALIAEDGATLFEAAAKAERDFYYEAAVAAAIPILRPLRESLAGDRVTRVLGIVNGTTNFILDKMDTSGAGFSDALEEAQELGFAEADPTADVEGFDAAAKAAILASLAFHSRVTAADVHREGITDVTAADVASAREMDAVVKLLAIAELRPGPDGGEQVAVRVHPAMIPRSHPLASVRGAYNAVFVESEAAGQLMFYGPGAGGSPTASAVLGDLVTVARNRLADTRGAGESAYAERPVMSMGETRTRYHVSLDVDDVAGVLASVATAFADHGVSIQTVRQEGRDDDAQLVVVSHAATDA…	DVAGVLASVATAFADHGVSIQTVRQ
A0A1C6R7U7	Micromonospora	MSSPLRLAILGCGTVGSEVVRLLHEQSADLAARIGAPLEIAGIAVRRLGRDRGDLPVAPELFTTDAVGLVKSDDVDVVVEVVGGIEPARSWLVDALRAGKSVVTANKALLAEDGASLHDAAADGGADLYYEAAVAGAIPLLRPLRESLHGDRINRVTGIVNGTTNFILSAMDATGAGFAEALEEATELGYAEADPTADVEGFDAAAKAAILASLAFHTRVGAADVHREGITEVTAADMASAKAMGCTIKLLCIAARGTDAAGRESVSVRVHPAMIPLSHPLASVGDAYNAVFVEAEAAGPLMFYGRGAGGAATASAVLGDVVAVCRNRLAGVRAPSESAYADLAVRPMGEALTRYHVSLDVADKPGVLAAVAGVFARHDVSIATVRQAPAGTEPAGRGA…	DKPGVLAAVAGVFARHDVSIATVRQ
A0A1A3R5V9	Mycobacterium	MPGDEKPVGVAVLGLGNVGSEVVRIIEDSAADLAARVGAPLVLRGVGVRRVAADRGVPVGLLTDNIEELVSRADVDIVVELMGPVEPARTAILSALEHGKSVVTANKALLSISTGELAQAAENAHVDLYFEAAVAGAIPVIRPLTQSLAGDTVLRVAGIVNGTTNYILSEMDSTGADYDSALADASALGYAEADPTADVEGYDAAAKAAILASIAFHTRVHADDVYREGITKITPADFASARALGCTIKLLSICERVTGDDGQQRVSARVYPALVPLSHPLATVSGAFNAVVVEAAASGRLMFYGQGAGGAPTASAVTGDLVMAARNRVLGSRGPKESRYAQLPIAPMGLIPTRYYVSMNVADEPGVLASVATEFAKREVSIAEVRQEGMVDEGGRRIG…	DEPGVLASVATEFAKREVSIAEVRQ
A0A6L7F3N6	Nocardioides	MDLTDQRPLRVAVLGCGSVGSQVVRLLDEQSRDLAARVGAPVELVGVAVRRLDAPREVEVPAGLLTTDAEGLVARDDVDLVVEVIGGIEPARGLILSALEHGASVVTANKALLAEDGPTLFEAAAKAGRDLYYEAAVAGAIPILRPLRESLAGDTVTRVLGIVNGTTNFILDKMDSSGAGFTEALEEAQQLGYAEADPTADVEGFDAAAKAAILASLAFHTRVTAADVHREGITEVTAADVQSARDMDAVVKLLAICELKDGAVAVRVHPAMIPRSHPLASVREAYNAVFVESVSAGQLMFYGPGAGGAPTASAVLGDLVTVARNALAGKTGAGESAYADRVVLPMGETVTRYHVAIDVDDKAGVLAQVALAFSEHGVSIQTVHQEGRDDDAQLVVVSH…	DKAGVLAQVALAFSEHGVSIQTVHQ
A0A1Y2N8N8	Pseudonocardia	MARGENGAVRVALLGCGTVGTEVVRLITDQAADLTARVGTPVELVGVAVRRPHRHPWLTENFPHLVTTDAGALVARDDVDVVVEVIGGIEPVRGWLLEALKAGKSVVTANKALLAEDGPALAEAADASGADLYYEAAVAGAIPLLRPLRESLAGDRITRVAGIVNGTSNFILSAMASDGTSYADALEEATRLGYAEADPSADVDGYDAASKAAILATLAFHTRITASDVHREGMRGVSSADVAAARRLGCTIKLLAICERVTDERPDGTAAASVSARVYPAMVPDAHPLARVDGAFNAVFVEAEAAGQLMFYGQGAGGAPTASAVLGDLVAVARNRVGGGRGPRESAYASLPVRPIGDVPTRYHVDLEVADREGVLAAIAGEFARQGVSIAAVRQTGGV…	DREGVLAAIAGEFARQGVSIAAVRQ
A0A1G6GUS7	Raineyella antarctica	MNEQVRPLGVALLGCGVVGSQVARLLLEDARDIGARVGAPLRLVGIAVRRADREREGLPAELFTTDAESLIARDDVDLVVEVIGGLEPARTWILQALNAGKSVVTANKALLAEDGQTLVAAADERGVDLYFEAAVAGAIPIIRPMRDSLVGDQVTRVMGIVNGTTNFILDKMHTAGAGFAETLSEAQALGYAEADPTADVEGYDAAAKAAILATLAFHTRVTLGDVYREGISDVSRADIAAAEAMGMVVKLLAICELEEDEDGTRRVSVRVHPAMLPVRHPLASVGGAFNAVFVETKSAGQLMFYGQGAGGAPTASAVLGDLVTVARHRVSGGRGARSAVYNELPIAPIGDVITSFHIALEVEDTVGVLAKVAQVLADHHVSIMTMRQEDANGTARLVL…	DTVGVLAKVAQVLADHHVSIMTMRQ
UPI000A0F445F	Thermoactinospora rubra	MKPLKVALLGCGVVGSQVIRLMREQADDLAARIGAPLELAGVAVRRIGRKRDVEVPADLLTTDAEALVTRDDVDIVVEVIGGIEPARTLILAAMAKGKAVVTANKALLAEDGATIHAGGGDLYYEASVAGAIPLLRPLRESLAGDHVKRVLGIVNGTTNYILDKMDTTGMSFTDALEEAQSLGYAEADPTADVEGFDAAAKAAILASLAFHSRVTAADVHREGITEITAADVASAKAMGYVIKLLAICAKSDDGRSIGVRVHPAMIPRTHPLAGVREAYNAVFVEAESAGQLMFYGKGAGGAPTASAVLGDIVAVARNRLAGTRGPEESTYAELAVHPMGQTITRCHVALDVADKPGVLARVAEEFAKHDVSIQTVRQEGHGDDAQLVIVTHRATDAAL…	DKPGVLARVAEEFAKHDVSIQTVRQ
A0A4P7CCW6	Saccharomonospora	MSERRQTPVRVALLGCGTVGSEVARRLLDDAEELAARVGAPIELAGIAVRRPDKHPELPKELLTADSSGLVESDVDIVIELIGGIEPVRGWLLTALRKGRSVVTGNKALLAECGAELSAAAGESGADLYYEAAVAGAIPLLRPLRESLAGDRITRVMGIVNGTTNFILSAMDSTGASYAETLDEATRLGYAEADPSADVDGYDAASKAAILASLAFHTRVTASDVYREGITGISASDIVAAKRLNRTVKLLAICERVAEGPDASESVSVRVHPVMIPRTHQLAGVGGAFNAVYVEAEAAGELMFYGQGAGGAPTASAVLGDLVAAARNRVAGGRGPRESMHAALPVRPMGETPTRYHISLDVADKPGVLAQIAQVFAVHDVSIAAVRQRDKHSTASLVV…	DKPGVLAQIAQVFAVHDVSIAAVRQ
A0A522B9H3	Frankiales	MRVALLGCGTVGAEVVRLLHTSGEDLTARVGAPLELAGIAVRRIGKARDLPVPDELFTTDADGLVARDDVDIVIEVIGGIEPARSLILSALKAGKSVVTANKALLAEDGATLHAAAVEGGADLYYEASVAGAIPLLRPLRESLAGDQISRVTGIVNGTTNFILTRMDEQGSGFADALDEATALGYAEADPTADVEGFDAAAKAAILAGLAFHTDVVAADVHREGITEVTAADVASAKAMGSVVKLLCIAEKDGDAVSVRVHPAMIPLSHPLASVREAYNAVFVEAASAGRLMFYGPGAGGSPTASAVLGDLVAVARNALSGARGAGASSYAALRVRPMGEVVTRYHISLDVADKAGVLAAVANAFADHDVSIRTVRQEGHGDDASLVVVTHTATDSALQ…	DKAGVLAAVANAFADHDVSIRTVRQ
A0A286EQZ3	Frankiales	MSDSLKVALLGCGVVGSEVARLLQEQAEDLTARIGAPLELAGVAVRRPNRHPDIDPSLITTDARELVARPDIDLVIEVIGGIEPVRSLLLEALKSGKSVVSANKALLAEDGATLYEAAAGAGVDLYYEAAVAGAIPLLRPLRESLAGDRITRVMGIVNGTTNFILSRMDATGAGFDEALAEATELGYAEADPSADIDGFDAAAKAAILAGLAFHTRVTTSDVYREGISDVTSADIASAKAMGCTVKLLAICERTEESVSVRVHPAMIPRTHPLAGVSDAYNAVFVEAEAAGSLMFYGRGAGGAPTASAILGDLVAVARNKLNGGRGSGASTYADLRVVPMADVHTRYHVALDVADRPGVLATVAGAFAEHGVSIQTVRQEGRGDAATLVLVTHSATDAA…	DRPGVLATVAGAFAEHGVSIQTVRQ
A0A2E0MN35	Pimelobacter sp. (strain R48)	MNDGGGAQQRPLRVAVLGCGVVGSQVVRLVLDQAGDLAARVGRPVELAGVAVRRIDAAREIEVPDGLLTTDAAGLVAREDVDLVVEVIGGIEPARTLILSALEHGASVVSANKALLAEDGPTLFEMAAKAGRDIFYEAAVAGAIPILRPLSESLAGDRVTRVLGIVNGTTNYILDKMDTSGAGFAEALAEAQDLGYAEADPTADVEGFDAAAKAAILASLAFHSRVTAADVHREGISEVTAADIASAREMGCVVKLLAICELRTGLVGPDGTEDLDGGEAVAVRVHPAMIPLSHPLAGVRGAYNAVFVESDAAGELMFYGPGAGGAPTASAVMGDLVTAARNHVAGTRGAGESAYADRAVLPMGETRTRYHVAIDVDDRAGVLATVALAFAEHGVSIQT…	DRAGVLATVALAFAEHGVSIQTVRQ
UPI0012667CA4	Microlunatus	MSTAQPVAGVAAERTHLASAETPLRVAVLGCGTVGTEVVRLLTDSADDLRARIGRPLQVAGIAVRRPGRNRPGIDPDLLTTDPQALVGSGDIDLVIEVIGGIEPARSLILTAMENGASVVTANKALLAQDGATLFAAAEQAGVDLYFEAAVAGAIPIIRPLRESLVGDEITAVIGIVNGTTNFILDKMDTTGAGFAETLTEAQDLGYAEPDPTADIEGFDAAAKAAILSSLAFHTRVTSADVYREGITEVSSTDIASAKAMGCVVKAVAICQLTAPGPNGEQAVSVRTHPAMIPRNHPLASVGGAYNAVFVESKSAGRLMFYGPGAGGAPTASAVLGDLVTVARNRLRGASGPGESSYAARPISSIDTVVTRYHLSLEVTEAPGVLATIAHCFAEHSVS…	EAPGVLATIAHCFAEHSVSIQTVRQ
A0A2W2H891	Streptosporangiaceae	MKPLKVALLGCGVVGSQVVRLMREQSGDLAARIGAPLELAGVAVRRLGRKRDADVEQGLLTTDAEALVSRDDVDIVVEVIGGIEPARSLITTALRGGKSVVTANKALLAEDGSALYAAARQGGGDLYFEASVAGAIPLLRPLRESLSGDHVHRVLGIVNGTTNYILDKMDSTGASFTDALEEAQALGYAEADPTADVEGFDAAAKAAILAGLAFHSRVTAADVHREGITEISAADVASAKAMGYVIKLLAICARADDGRTVGVRVHPAMIPRSHPLAGVRDAYNAVFVEARSAGELMFYGKGAGGAPTASAVLGDLVAVARNRLAGAHGPDESTYADLAVHPMGDTVTRYHIALDVADKPGVLARVADIFAKHDVSIQTVRQEGHGDDAQLVLVSHRAA…	DKPGVLARVADIFAKHDVSIQTVRQ
UPI001621C6FC	Saccharopolyspora gloriosae	MIEDREPIRVALLGCGTVGTEVLRLLQGRPEEFAARTGAPVQVTGVAVRRPHKHPNVPEHLLTTDAAALVDGDVDVVVELIGGIEPARSLLLRALRGGKSVVTGNKALLAEHGSELYSAADEAGVDIYFEAAVAGAIPLLRPLRESLAGDRINRVMGIVNGTTNYILSAMDSTGAGYSETLDEAGRLGYAEADPTADVDGFDAAAKATILAALAFHTRVAATDVYREGISAVRPGDIAAAKSLDRTVKLLAICERVVAEDGTESVSARVHPAMIPRDHPLASVGGAFNAVFVEAEAAGSLMFYGQGAGGAPSASAVLGDLVAVARNLVVAGKGPRESAHAKLPVQPMGATPTRYHISLDVDDKPGVLSQVAATFNDNDVSISVVRQAGRGEEASLVVVT…	DKPGVLSQVAATFNDNDVSISVVRQ
A0A0B2BNI6	Mumia flava	MTATHDSFHTLRVALLGHGSVGSEVARLLTRDADELAQRVGARLELVGIAVRRPRSDGEGGLDPALFTTDAMGLVTRDDVDVVIELIGGIEPARSLILAALEHGASVVTGNKALLAEDGETLSRAAQAAGRDLSYEAAVAGAIPIVRPLRESLTGDHVRRVLGIVNGTTNYILDAMTTSGSSFVEALDDAQRLGYAEADPTADVEGFDAASKAAIIASLAFHTRVTIDDVHCEGITGVTSADIASAADMGCVVKLLAICDRTPDGQAVAARVHPVMIPDDHPLASVRGAYNAVFVESESAGRLMFYGPGAGGAPTASAVLGDLVVAARNRLLGVCGPPERTHAERTVLGIGEARTRYHIALDVDDKAGVLASVAQVFAEHEVSISTVRQEGHGDDAQLV…	DKAGVLASVAQVFAEHEVSISTVRQ
A0A542ZBD4	Propioniferax innocua	MTSALRVALLGCGTVGSEVVRVLQNQGDDLAARAGARLEVVGIAVRRLDVERPGIDPALLTTDAEALVRRDDVDLVVEVIGGIEPARSLILAAFESGSSVITANKALLAEDGPTLFAAAESAGVDLYFEAAVAGAIPIIRPLSESLIGDQITQVMGIVNGTTNFILDKMHNEGASYADVLAEAQELGYAEADPTADVEGFDAAAKAAILAGIAFHTRVAAHEVYREGITGITRSDIEAAAEMGTVVKLLAICELHTQTDDAGNVTETVSARVHPALIPATHPLATVGGPYNAVFTESTGAGSLMFYGAGAGGAPTASAVLGDLVTAARNRMRGATGPGESAYTQRQVMPIGEIDTCYFISIDAADQPGVLAAIASCFAHHGVSVQTMRQQVGVNRAETA…	DQPGVLAAIASCFAHHGVSVQTMRQ
A0A420XLJ0	Motilibacter peucedani	MPDHEPLRVALVGCGSVGASVARLLVESADDLAARAGRPLELAGIAVRRQRPRPEVPVDASLFTTDAVELVSRPEVDLVVEVMGGIEPARSVVLAALKNGASVVTANKALMAEDGSTLHAAAEAAGVDLYYEAAVAGAIPILRPLRESLVGDRVQRVLGIVNGTTNFILSKMSESGAGFAEALDEATELGYAEADPTADVEGFDAAAKAAILASLAFHTRVPLGAVHREGITEVTAADVASARAMGRVVKLLAIAERVDGGVSVRVHPAMIPAAHPLASVHDAFNAVFVQADAAGELMFYGRGAGGDPTASAVLGDLVAAARHRVGGVNGPGESAYADLPVRPMGETTTRYHVSLDVDDRPGVLAAVAQAFAGHGVSIQTVRQEGHADDAVLVLVTHSA…	DRPGVLAAVAQAFAGHGVSIQTVRQ
A0A0F7NBT4	Streptomyces	MSERRPLKVALLGCGSVGSEVARIMTANAADLAARIGAPVELAGVAVRRAGVARPGIPDELVTTDATALVKRGDIDIVIELIGGLEPARTLITTAFEHGASVVTGNKALLAEDGPSLHAAAARQGVDLYYEAAVAGAIPLVRPLRESLAGDKVNRVLGILNGTTNFILDRMDTSGAGYAEALEEATALGYAEADPTADVEGYDAAAKAAILAGIAFHTRVRLDDVHRQGITEITAADMASATRMGCTVKLLAICERTPDGTSVTARVHPAMIPRTHPLASVREAYNAVFVEASAAGQLMFYGPGAGGAPTASAVLGDLVAVGRHRLSGGSGPGESAYAQLPVAPPDGVVTRYHISLDVADRAGVLAHVAAVFAEHDVSIDTVRQQGKDGEASLVVVTHR…	DRAGVLAHVAAVFAEHDVSIDTVRQ
A0A3E2YW65	Micromonosporaceae	MTSPVRLALLGCGTVGSEVVRLLHEQSADLAARIGAPLEIVGIAVRRLGRDRGGLPVDETLFTTDPLGLIKRDDVDVVIEVVGGIEPARGWLVEALRAGKSVVTANKALLAEDGAALHDAAAEGGADLYYEASVAGAIPLLRPLRDSLHGDRVNRVTGIVNGTTNFILSAMDATGAGFAEALEEATELGYAEADPTADVEGFDAAAKAAILASLAFHTRVTAADVHREGITEVTAADVASAKAMGCTIKLLCIAARGRDAAGAETVSVRVHPAMIPLTHPLASVGDAFNAVFVEAEAAGQLMFYGRGAGGAPTASAVLGDVVAVARNRLAGVRAASESAYADLAVRPMGEAPTRYHISLDVADRPGVLASVAGVFARHDVSIATVRQGSAGGGRAGSGD…	DRPGVLASVAGVFARHDVSIATVRQ
A0A3D5DS98	Actinobacteria bacterium	MALLGCGGVGSEVYRLLGRQASDLAARIGTPLEVAGVAVRRPARPRAVEIPPGLLTSDAMALATRPDVDIVVEVIGGIEPARSLLLAAAKSGKSVVSANKALLAEDGATLHQAARDNGIDMYYEAAVGGAIPLLRPLRESLAGDAVRRVLGIVNGTTNYILDQMDTSGVGFADALEEAQALGYAEPDPTADIEGFDAAAKGAILASLAFHTQVTAADVHREGITGVTPADIASARTLGHVVKLLAICERSDRGVSVRVYPAMIPRSHPLAGVREAYNAVFVEAESAGRLMFYGAGAGGVPTASAVLGDVVAVARNRLAGTRGPDATTYADLPVLPMGQALTRYHVALDVADKPGVLARVAEVFARQEVSIRAVRQEGRGDDAQLVIVTHSAPDAALARC…	DKPGVLARVAEVFARQEVSIRAVRQ
A0A248YSS6	Plantactinospora sp. KBS50	MTKPVRVALLGCGTVGAEVVRLLHEQAADLTARVGAPLELAGIAVRRIGRDRGPLPVDPAVFTTDPLGLVKRDDVDVVVEVVGGIEPARGWLVEALRAGRSVVTANKALLAEDGASLHDAAAEGGADLYYEAAVAGAIPLLRPLRESLHGDTVTRVTGIVNGTTNYILSAMDGTGAGFAEALEQATELGYAEADPTADVEGFDAAAKAAILASLAFHTRVSAADVHREGITEVTAADMASAKAMGCTIKLLCLAARDADGSGAESVSVRVHPAMIPLTHPLAGVGDAFNAVFVEARAAGQLMFYGRGAGGAPTASAVLGDLVAVARNRLAGVRAASESAYAALPIRPIGEAVTRYHISLDVADRAGVLAAVAGVFAGHGVSIATVRQAGRGNDAELVVV…	DRAGVLAAVAGVFAGHGVSIATVRQ
UPI001359592B	Ornithinibacter aureus	MAHATGALTQAPGRAPLRVALLGCGVVGSAVATRLVEHAYDLAARVGAPLELVGIAVRRPQRPRPDVPVDPALFTADAEELVTRADIVIEVIGGIDPARGLILRAMEHGASVVSANKALLAEDGPTLYAAADAADVDLYYEAAVAGAIPILRPIRESLAGDDVRKVLGIVNGTTNFVLDKMDTSGAGFAETVEQAQALGYAEADPTADVEGFDAAAKAAILASLAFHTRVSSADVHREGITEVTAGDIQAAKEMDCVVKLLAICERVTSADGSDAVSVRVHPAMIPRSHPLASVRDAFNAVFVEATAAGPLMFYGRGAGGDPTASAVLGDVVAVARHKVAGGRGPGESAYADLPAVDMGQALTRYHISLDVADRPGVLAQVATAFAEQGVSIETVRQQV…	DRPGVLAQVATAFAEQGVSIETVRQ
UPI0012F86B41	Hamadaea tsunoensis	MKEPVKVALLGCGNVGAEVVRLLHEQADDLTARIGAPVELVGIAVRRLGRDRGGLPVDPAIFTTDALGLVKRDDVDVVIEVVGGIEPSRTWLVEALRAGKSVVTANKALLAEDGGSLHDAAAQGGADLYYEAAVAGAIPLLRPLRESLHGDRITRVTGIVNGTTNFILSSMDSSGAGFTEALDEATQLGYAEADPTADIEGFDAAAKAAILASLAFHTRVGAADVYREGITEVSAADVASAKAMGCTIKLLCIAARTPDGGVSVRVHPAMIPRQHPLASVGDAFNAVFVEAEAAGQLMFYGRGAGGAPTASAVLGDLVAVSRNRLSGTRAASESAYADLPVRSMGEVRTRYHISLDVADRAGVLALVAGVFARHDVSIATVNQSGRGSDAVLVIVTHSA…	DRAGVLALVAGVFARHDVSIATVNQ
A0A368T414	Marinitenerispora sediminis	MALKVALLGCGVVGSEVVRLINDQSSELAARVGTSLEIGGIAVRRLGRARGTGVDPALFTTDAMGLVTRPDIDLVVEVIGGIEPARSLILAAIKSGKSVVTANKALLAEDGATIHAAARDAGVDVYYEASVAGAIPLLRPLRDSLAGDRVHRVLGIVNGTTNYILDRMDSRGAGFAESLEEAQSLGYAEADPTADVEGFDAAAKAAILARLAFHTRVTAADVHREGITEVSAADIASAKAMGCVVKLLAICQRSADGTSVGVRVHPVMLPRRHPLATVNEAYNAVFVEAESAGRLMFYGAGAGGAPTASAVLGDLVAVARNRLAGTHVAEGAHDTGLPVHPMGETVTRYHVALDVADRPGVLARVADVFAGHGVSIRNVRQEGFGDDAQLVLVSHRAPD…	DRPGVLARVADVFAGHGVSIRNVRQ
A0A3D9V226	Thermasporomyces composti	MGEQSSKPYKPGQPLKVALLGCGTVGTEVVRLLVESHGDLAARIGAPLELAGIAIRRPGRHRDVPVDPDLFTTDAAGLVRRPDVDLVVEVIGGIEPARSLLLAAMDNGASVVTANKALLAADGATLFAAADRNGVDLYYEAAVGGAIPLIRPLRESLAGDRIRRVLGIVNGTTNYILDRMDTSGVSFEEALEEAQALGYAEPDPTADVEGFDAAAKAAILAGLAFHTRVTASDVHREGITQVSATDVASAKAMGCVVKLLAIAELTPDGKRVGVRVHPAMIPRTHPLASVREAYNAVFVESAAAGQLMFYGAGAGGAPTASAVLGDLVTVARNRVRGHRGSGESTYASVEVHPMGDTLTRYHISLDVVDRAGVLASVADVFARHEVSIQTVRQEGRGAD…	DRAGVLASVADVFARHEVSIQTVRQ
UPI001621A0D6	Pseudonocardia eucalypti	MSDPIRVALLGCGTVGGEVVRLLGEQSVELAARVGAPVELVGVAVRRPHKHPEVPAELLTADASGLVNRPDVDVVVEVIGGIDPARGLLLDALKAGRGVVTANKALLAEDGVTLAEAADASGADLYYEASVAGAIPLLRPLRESLAGDKINRVAGIVNGTTNFILSAMASSGTGYHEALDEATELGYAEADPSADVDGFDAQAKAAILATLAFHTRVSAADVYCEGISAVTSADIAAAEAVGCTVKLLAICERVPGEPESVSARVYPAMVPLGHPLASVDGAYNAVFVEAEAAGQLMFYGQGAGGAPTASAIMGDLVAVARNRVAGGRGPRESAAAGLPIRPMGATPTRYHISLEVDDRAGVLATIAGLFAQQGVSIATVRQDVTPRDAGARGARLVIV…	DRAGVLATIAGLFAQQGVSIATVRQ
A0A6A9UTR1	Auraticoccus	MTDRPDRPGPAGPPDAEGPLRVALLGCGTVGSEVARLLTESAADLGARIGRPVELAGIAVRRLNRERPGIDPALLTTDAQGLVEREDIDLVVEVIGGIEPARTLILAALNRGAAVVTANKALLAEDGSSLFTAAERAGTDLYFEAAVAGAIPIIRPLRESLVGDEITTVMGIVNGTTNFILDRMHTEGVGFSETLTLAQELGYAEADPTADVEGFDAAAKAAILASLAFHTRVRAEDVHREGITEVTRADIATAEAMGSVIKLVAICTLTDEPEPRVSVRVHPAMIPSSHPLAAVGGAYNAVFVESRSAGRLMFYGPGAGGSPTASAVMGDLVTVARNRVRGASGPGESSYARRQVAPIGDVVTSYHVSLSVADVTGVLASVAHCFAEHGVSLQTVRQE…	DVTGVLASVAHCFAEHGVSLQTVRQ
A0A4Q7NPX5	Motilibacter rhizosphaerae	MVEPAKEPLRVALLGSGVVGSSVARLLVESADDLAARVGRPLEIAGIGVRRERSRADVPVDPALFTTDAMELVTRPGIDLVVEVIGGIEPARSLILAAIKNGASVVTANKALLAEDGATLYAAAEEAGVDLYYEAAVAGAIPILRPLRESLVGDRVQRVLGIVNGTTNFILSRMTESGAGFAEALDEATALGYAEADPTADVEGFDAAAKAAILASLAFHTRVPLDAVHREGITEVTAADVASARAMGRVVKLLAIAELVDGGVSVRVHPAMIPATHPLAGVGDAFNAVFVQAEAAGELMFYGRGAGGDPTASAVLGDLVAAARNRAGESSGPGESTYASLPVRPMGDTVTRYHVSLDVDDRPGVLAAVAQSFAGHGVSIQTVRQEGHADDAVLVLVTH…	DRPGVLAAVAQSFAGHGVSIQTVRQ
A0A1T4Z5R8	Aeromicrobium	MTTSAPARPIRIAMLGCGVVGTEVARFLLRDAEELGRRVGAPVELVGIAVRRLERTRSLDIPSELFTTDAKALVTRGDLDVVIEVIGGIEPARELILAALESGASVVTANKALLAEDGDTLYEAAVKAERDLYYEAAVAGAIPIVRPLRESLAGDRVERVLGIVNGTTNFILDAMTTTGAGFDDALDEAQRLGFAEADPTADVEGFDAAAKAAILAGLAFHTRVTIADVHREGITEVTAADVASASEIGSVVKLLAICEIDPEGSQVSVRVHPAMIPATHPLASVRGAYNAVFVESEAAGQLMFYGPGAGGAPTASAVLGDVVTVARHRVDGVFGPGETVHAQVEVLDIGRARTRYHVQIDVEDRPGVLAAVAEAFAVHDVSIKTVRQEGRGGDAQLVV…	DRPGVLAAVAEAFAVHDVSIKTVRQ
W6JUQ9	Tetrasphaera australiensis	MSMSEHTNPLGDKPIRVALLGCGVVGSSVARMLVESADDLRARIGAPVELVGIAVRRVGKDRSDVPVDPALFTTDAEDLVTRADIVVEVVGGIDPARGLLLKAMESGASVVTANKALLAEDGPTLYAAADAAGVDLYYEAAVAGAIPILRPMRESLAGDDVTKVLGIVNGTTNFVLDKMDTTGAGFEETVAQAQALGYAEADPTADVEGFDAAAKAALLASLAFHTRVKGADVFREGISDVTAADIAAAKAMDHVVKLLAICERTTGQNGTSGVSVRVHPAMIARTHPLASVRDAYNAVFVEASAAGQLMFYGRGAGGDPTALAVLGDLVAVARHIVAGGRGPGESAYADLPILDVGDSVTRYHISLDVEDRPGVLAQVAQAFADTGVSIETVRQHIRT…	DRPGVLAQVAQAFADTGVSIETVRQ
A0A1H1V7T4	Friedmanniella	MQVRTSVTMTSATPTGVLRSDGAVTATGPETSADGTRATPLRVALLGCGVVGSEVARLLTQQAVDLQARVGRPLELVGIAVRRGNRPRPGIDPALFTTDAEALAARPDVDLVIEVIGGIEPARSLILTALGHGASVVTANKALLAEDGATLFAAAARAEADLYFEAAVAGAIPIIRPLRESLVGDEITSVIGIVNGTTNFILDKMDTDGAGFGDTLTEAQELGYAEADPTADVEGFDAAAKAAILASLAFHSRVTAADVYREGITEVSSSDIASAKAIGCVVKLLAICQLSDAADDADRTVSVRVHPAMIPRSHPLAGVGGAYNAVFVESRSAGRLMFYGPGAGGSPTASAVLGDLVTVARNRVRGAVGPGESSYAARAIASIGHVTTRYHLSLEVADV…	DVAGVLATIAHVFAQHDVSIQTVRQ
A0A516Q0V6	Microlunatus	MNVTPAEQQPLRVAVLGCGVVGTEVVTLITDQAADLAMRVGRPLELVGVAVRRLNKSRPGIDEGLLTDDADSLVRRDDVDVVVELIGGIEPARSLIITAMEHGASVVTANKALLAEDGTTLYEAAEKAGVDLYFEAAVAGAIPIVRPLRESLVGDEITSVMGIVNGTTNYILDKMDTEGSGFDETLEEAQELGYAEADPTADIEGFDAAAKAAILSSLAFHSRVSSADVYREGITEVTAGDIASAQEMGCVVKLLAICALTEPNGQGERAVSVRVHPAMIPRDHPLATVRGPYNAVFTESRSAGRLMFTGPGAGGAPTASAVLGDLVTVCRNRLRGAAGPGESSYAQRKISPIGEVITRYHLSLDVADVAGVLARIAQVFADCDVSIQTVRQQGREQDA…	DVAGVLARIAQVFADCDVSIQTVRQ
A0A223SB53	Nocardiopsis	MAMKVALLGCGVVGAEVVRLLNEQSTELASRIGTPLEIGGIAVRRLGRSRGTGLDPELFTTDAMGLVTRDDIDLVVEVIGGIEPARSLILAAIKSGKSVVTANKALLAEDGATIHAAAREAGVDVYYEASVAGAIPLLRPLRDSLAGDTVHRVMGIVNGTTNFILDRMDTLGAGFAESLEEAQALGYAEADPTADVEGFDAAAKAAILARLAFHTQGVTAADVHREGITDVTAGDIASAKAMGCVVKLLAICQRSADGTSVGVRVHPVMLPREHPLATVNEAYNAVFVEAESAGRLMFYGAGAGGAPTASAVLGDLVAVARNRRASAAAPEGAHDTGLPVHPMGDTITRYHVALDVADRPGVLARVAEIFADNGVSIKNVRQEGFGDDAQLVLVSHQAP…	DRPGVLARVAEIFADNGVSIKNVRQ
A0A5C7NBD3	Actinobacteria bacterium	MSDSVVRVALLGGGTVGSQVARLMADSAEDLQARVGAPLELVAVAVRDLSKPRPGIPSDLLTDDPFSVVKREDVDIVVEVMGGIEPTKELLEIALRNGASVITANKALLSEHGAMLHEIAYENGVDLFYEAAVAGAIPLLRPLRESLAGDQVQRVLGIVNGTTNYILTKMDEEGADYDDVLAEAQRLGYAEADPTADVEGHDAAAKAAILATLAFHSSVTLSDVYCEGISSVTLGDIEAAQDLGFVIKLLAVAERTPDGHGVVTRVHPAMVARSHPLASVRDAFNAVFVEAESAGQMMFYGRGAGGEPTASAVLGDLVTAARNRRAGAAGQAQSVYAGLQPRPIGEAVTRYTVNLDVADRPGVLAQIATCFGDHDVSIQTVRQDTDEETGRAALLIRTH…	DRPGVLAQIATCFGDHDVSIQTVRQ
A0A1I5XC74	Thermomonosporaceae	MKPGLRVALLGCGVVGTEVVRLLNEQADDLAARVGAPLELAGIAVRRPDRVRAGVDRELLTTDAQTLVTRDDVDIVIEVIGGIEPARTLMLEAMKSGKSVITANKALLAEDGATLFAAAREYGADLYYEASVAGAIPLLRPLRESLVGDHVHRVLGIVNGTTNYILDQMDTHGAGFNDALEEAQALGYAEADPTADVEGFDAAAKAAILAQLAFHTPVTAADVHREGITEVSAADVAGAQGMDCVVKLLAICERIPSEDGRNGRGVSARVYPAMIPRSHPLASVREAYNAVFVEAESAGSLMFYGAGAGGAPTASAILGDLVAVARNVAGGTPGPVEVTYAKLPVLPMGETVTRYYIQVDVTDEAGVLATVAEEFARHGVSIQAVRQDGLGEEAQLVVV…	DEAGVLATVAEEFARHGVSIQAVRQ
A0A1A3D4F5	unclassified Mycobacterium	MPGDEKPVGVAVLGLGNVGSEVVRIIEDSAADLAARVGAPLVLRGIGVRRGAADRGVPVGLLTDNIEELVSRADVDIVVELMGPVEPARKAILSALEHGKSVVTANKALLSISTGELAQAAENAHVDLYFEAAVAGAIPVIRPLTQSLAGDTVLRVAGIVNGTTNYILSEMDSTGADYESALADASALGYAEADPTADVEGYDAAAKAAILASIAFHTRVHADDVYREGITKITPADFASARSLGCTIKLLSICERVTGDDGQQRVSARVYPALVPLSHPLATVSGAFNAVVVEAAASGRLMFYGQGAGGAPTASAVTGDLVMAARNRVLGSRGPKESRYAQLPIAPMGLIPTRYYVSINVADEPGVLASVATEFAKREVSIAEVRQEGVVDEGGRRVG…	DEPGVLASVATEFAKREVSIAEVRQ
A0A6J7HW63	freshwater metagenome	MSAVRGPITIALLGGGTVGAEVARMLLENASDLEARIGAPVRLTGVAVRDVAKVRPGILADLITADAVALANSGADIVVELMGGIEPARSLILSAMAAKSAIVTANKALLAADGATLYAAAAKNDVDLYFEASVAGAIPLLRPLRESLAGDTVRRVLGIVNGTTNFILTKMDEQGADYAEVLAEAQALGYAESDPTADVEGFDAAAKAAILAELAFHTRVTADDVHREGMSSVTASDIEAARAMGFVIKLLAVAERVDDGVIVRVHPTMVPRTHPLASVREAFNAVFIEADAAGQMMFYGRGAGGAPTASAVLGDLVAVARNLTSGGRGPRESVYADLPVLPVGDAMTRYYINLEVADRPGVLASIAQAFAAEGVSIQVVRQDGHGDDAGLVVRTHRAT…	DRPGVLASIAQAFAAEGVSIQVVRQ
A0A495JI89	Micromonospora	MTRPLRLALLGCGTVGAEVVRLLHEQAADLAARIGAPLEIAGIAVRRQGRDRGGLPVDPGVFTTDALGLIKRDDVDVVVEMVGGIEPARTWLVEALRAGKSVVTANKALLAEDGGTLHDAAAESGADLYYEASVAGAIPLLRPLRESLQGDTITRVTGIVNGTTNFILSAMDATGAGFAEALDEATELGYAEADPTADVEGFDAAAKAAILASLAFHTRVSAADVYREGITEVTAADVASAKAMGCTIKLLCIASRGPDSTGTESISVRVYPAMIPRSHPLASVGDAFNAVFVEAAAAGQLMFYGRGAGGSPTASAVLGDVVAVSRNRLAGVRTPSESSYAALPIRPMGEAVTRYHISLDVADRAGVLATVAGVFARHEVSIATVRQASASSSGGATPA…	DRAGVLATVAGVFARHEVSIATVRQ
A0A151C1C0	Branchiibius	MSVRIALLGCGVVGSAVAKRLIEHSDELTERVGDRLELVGVAVRDVAKPRPESGVPAELFTDNAEELVTRADVVVELMGGIEPARTLLLKAIEHGASVVTANKALLGEDGPSLYAAAAAANVDFSFEAAVAGAIPLIRPLRVSLAGDDVHRVMGIVNGTTNFILDKMDRTGADFADVLAEAQDLGYAEADPTADIEGYDARAKAAILASLAFHTRVSSAEVFCEGITSVTADDIRAARKAGMVIKLLAICERVTDEEGSAAISARVHPALLPRSHPLASVREAFNAVFVETQLAGELMFYGRGAGGEPTASAVLGDLVQAARNRLVGRAGPGELAYAALPIQTIGAAHTAYFIRLRVKDRPGVLASVSNVFAAQGVSIESMRQNKDRSDPELASLHLVT…	DRPGVLASVSNVFAAQGVSIESMRQ
A0A3N6YE14	Aeromicrobium	MPLADRRPLRIALLGCGVVGTEVARVLTSDAEEFARRIGAPVELVGIAVRRAGRRRDLDVPEELFTTDAMGLVTRGDVDVVIEVIGGIEPARELILAALEHGASVVTANKALLAEDGETLYEAAAKAERDLYYEAAVAGAIPIVRPLRESLAGDRVTRVLGIVNGTTNFILDAMSTTGAGFADALDEAQRLGYAEADPTADVEGFDAAAKAAILAGLAFHTRVTISDVHREGITEVTAADVRSAEEIGSVVKLLAICELDAEGAVSARVHPAMIPTSHPLASVRGAYNAVFVESEGAGQLMFYGPGAGGAPTASAVLGDVVTVAQHRLAGISGVGESAHASLEIVPIGRARTRYHVAIDVDDRPGVLSAVAQAFAAHDVSIKTVRQEGHGGDAQLVVVT…	DRPGVLSAVAQAFAAHDVSIKTVRQ
A0A2E8UZ54	Bacteria	MAREEVTVALLGGGTVGTSVVELLTEHAEDFRERIGAPVRLTAVAVRDASKARPGIPSELITDDAVAVASSGVDIVVELMGGIETARECILAAMAAGSSVVTANKALLAEDGARLFKAAEQHEVDLSFEASVAGAIPLLRPLRESLAGDRVRKVMGIVNGTTNFMLTKMDEEGVEYADVFAEADALGYLESDPSLDVDGHDAAAKAAILAELAFHTRVTLADVHVEGIADVTADDMAAARDMGFVIKLLAIAEKIDDSEDSGVIVRVHPTMLPRTHPLAAVRESFNAVFVEADAAGQLMFYGRGAGGHPTASAVLGDLVAAARNRVSGSRGPGESTYTALPVLPIGRAYTEYYVNLDVADRPGVLASVATAFAENGVSIQVVHQEGHGDDAGLVVRTHL…	DRPGVLASVATAFAENGVSIQVVHQ
A0A386ZPN5	Nocardia yunnanensis	MSRPRPRDEALGVAVLGMGNVGTEVVRIMHEHADELRQRIGRALELRGVAVRDPHRHRGIPAELLTTDPAALIARPDVDLVVEVIGGIDPARRLILAALCAGKSVVTANKALLADYTGELAAAAENHRADLYFEAAVAGAIPVVRPLIQSLSGDRVHRVTGIVNGTSNFILSAMDHSGASYTEMLAEAQRLGFAEADPSADVEGFDGAAKAAILASLAFHTRVTANVVYREGMSRITAAEFRTAAELDCTVKMLAVSERVDAGPGEPGPGEGGKERVSVRVHPALIPRTHPLAGVDGAFNAVVVEAQNAGRLMFYGQGAGGAPTASAVMGDLVMAARNKVYGGRAPRESVYAELPIAPIGDALTRHVLSLTVSDRAGALAAVAGEFASRGVSIATVHQQ…	DRAGALAAVAGEFASRGVSIATVHQ
UPI000D08A6AA	Actinocorallia populi	MKPVRVALLGCGVVGTEIVRLLHEQSDDLAARVGAPVELAGIAVRRPDRVRSGVPRELLTTDAMGLATRADVDLVVEVIGGIEPARSLILGALKTGKSVVSANKALLAEDGETLFAAAREFGADLYYEASVAGAIPLLRPLRESLVGDRIHRVLGIVNGTTNYILDQMDTHGAGFAEALEEAQELGYAEADPTADVEAFDAAAKAAILARLAFHTPVTAADVYREGITEVTAQDVAGAKAVDCVVKLLAICERSEDRGVSVRVYPAMIPRSHPLGSVHGAFNAVFVEAESAGSLMFYGAGAGGAPTASAVLGDIVAVSRNLVSGASGPAETSYAALPVLPMGETVTRYHVQLDVADQAGVLAQVAEEFAKNDVSIQAVRQQGHGDDAQLVIVTHRAFDR…	DQAGVLAQVAEEFAKNDVSIQAVRQ
UPI0016111BFC	Allocatelliglobosispora scoriae	MADPVKVALLGCGSVGAEVVRLLHEQSSDLTARIGAPIELVGIAVRRAGRDRGTLPVDPSIFTTDALGLVKRDDVDVVIEVVGGIEPARTWLVEALRAGKSVVTANKALLAEDGASLHDAAVEGGADLYYEAAVAGAIPLLRPLRESLHGDKITRVTGIVNGTTNFILSAMDAKGSGFSEALEEATALGYAEADPTADVEGFDAAAKAAILASLAFHTRVGAENVYREGITEVSAADVASAKAMGCTIKLLCIATRTVDGGISVRVHPAMIPRTHPLAGVNDAFNAVFVEAEAAGQLMFYGRGAGGAPTASAVLGDLVAVARNRLSGSRAASESSYASLPCRPMGEVRTRYHISLDVADRAGVLAAVAGVFAKHDVSIATVNQSGRGDKALLVIVTHSA…	DRAGVLAAVAGVFAKHDVSIATVNQ
A0A372JKS5	Actinomadura	MALLGCGVVGTEVVRLLREQAGDLAARVGVPLELAGIAVRRPERVREGVPRELLTSDAQGLVTRDDVDIVIEVIGGIEPARTLILEAMKTGKSVVTANKALLAEDGATLFAAAREYGADLYYEASVAGAIPLLRPLRESLVGDHVHRVLGIVNGTTNYILDQMDTNGAGFNEALEEAQALGFAEADPTADVEGFDAAAKAAILAQLAFHTPVTAADVHREGITEVSSADVAGAREAGSVVKLLAICERVPAAEGRNGRGVSVRVYPAMIPRTHPLASVREAYNAVFVEAESAGSLMFYGAGAGGAPTASAVLGDLVAVARNLRGGKPGPVEVTYAELPVLPMGETRTRYYIQLDVADRSGVLATVATEFAKHDVSIQAVRQVGSGEDAQLVVVTHRAAD…	DRSGVLATVATEFAKHDVSIQAVRQ
A0A255GEW7	Propionibacteriaceae	MTNAAPQTPLRVALLGCGVVGSEVARVITQQSEDLTARIGRPLELTGIAVRRTGIERPGLDPALFTTDAESLVARDDVDLVVELIGGIEPARSLILTALRGGASVVTANKALLAEDGATLFAAAEQAGVDLYFEASVAGAIPIIRPLRESLVGDEITAVMGIVNGTTNFILDKMHTESAGFDDVLAEAQSLGYAEADPTADVEGFDAAAKAAILASLAFHSRVTAADVHREGITEISQSDVAAAEAMDCTVKALAICRLEPGEDGEQTISVRTHPAMIPNSHPLASVGGAYNAVFVESRNAGRLMFYGPGAGGAPTASAVLGDLVTVARNRVRGAAGPGESNYAQRPVVPIGQVATRYFLSLEVNDQAGVLAEIANCFATHQVSVQTLRQESSPRPGRE…	DQAGVLAEIANCFATHQVSVQTLRQ
A0A6G7Z4T1	Micrococcales	MPAPSSALRIALLGCGVVGTQVVRLLTEQSEDLAARVGASLELVGVAVRDVDAPRDAVVPRALLTTDAAELVTRADIVVELMGGIEPARGLLLRAIEHGASVVTANKALLAQHGPELYQAADAAGVDVYFEAAVAGAIPLVRPLRESLAGDRVRRVLGIVNGTTNYILDEMTTKGLAFADVLRTAQELGYAEADPTADVEGHDAAAKAAIIASLAFHTRVRLEDVACEGITRVSADDVAWAAATGHVIKLLAIAELTDEGVSVRVHPSLVPLTHPLATVGGAFNAVFVEAEAAGELMFYGRGAGGAPTASAVVGDVVSVGRHRVLGGKGPDESRYADLPLAPATAAVTRYQIRVLVDDRPGVLARVAGVVAEHGVSIAAMRQQGETADGGARLVLTTHS…	DRPGVLARVAGVVAEHGVSIAAMRQ
A0A316TMP2	Nocardioides	MEGQKPLKVAVLGCGVVGSQVVRLLDEQAGDIAARVGAPVEIAGVAVRRLDAPRDVDVPSDLLTTDALGLVSRDDVDLVVEVIGGIEPARSLILAALENGASVVTANKALLAEDGPTLYEAAEKAGRDLYFEAAVAGAIPILRPLRESLAGDKVTRVLGIVNGTTNYILDKMDTQGAGFEEALEEAQALGYAEADPTADVEGFDAAAKAAILASLAFHSRVTAADVHREGISDVTSGDVRSATDMGSVVKLLAIAELVSTGSTTGGGPAEPGVSVRVHPAMIPRTHPLASVREAFNAVFVESEAAGQLMFYGPGAGGAPTASAVLGDLVTVARNHRQGTRGVGESAYADRAVLPMGETRTRYHVAIDVDDRAGVLAAVATAFATHGVSIQTVRQEGRGD…	DRAGVLAAVATAFATHGVSIQTVRQ
UPI00145F0A65	Actinomycetospora sp. TBRC 11914	MSVDQTAKDRITVALLGCGVVGSQVVRLLREQADELTARVGVPIEIGGIAVRRPQRHPDVPAELLTTDAAGLVARPDVDVVVELMGGIEPARDLLLDALKAGRSVVSANKALLAEEGEALATAARDSGADLYYEASVAGAIPLLRPIQQSLAGDRIRRVAGIVNGTTNFILSAMESTGAGYADALEEAGRLGYAEADPTADVDGYDAASKAAILASLAFHTRVTAADVHREGIREVTATDIASARALGCTVKLLAICEQVAGDSREAEGHGDSVSARVYPAMIPKSHPLASVSGAFNAVFVEADAAGPLMFYGQGAGGPQTASAVLGDLVAAARNRVIGGRGPRDTAYAHLPIQPIGEVRTRYHVNVDVHDRAGVLAAVASVFAEHGVSIATVKQEGGR…	DRAGVLAAVASVFAEHGVSIATVKQ
D6ZDA0	Segniliparus	MGNKHDENSEKREIGVGLLGLGTVGSEVARVLVEDAEELAARVGAKLVLRGVAVRKLDAPRGVCEHLVDPALLTTDAAELVARDDVDVVVELIGGINPAKDLIRQALRAGKSVVSANKALFAAHSAKLFEAAQKAKVDLFFEAAVAGAIPVIRPLRQSLAGDRITTVAGIVNGTTNFILSAMDSKGDDYDKVLREAQELGYAEADPTADVGGHDAAAKTAIMASIAFHTRVTADDVHVEGITDIAAADVESAKQLGYTIKLLSMSERVTGGDGHERVSARVYPALVPRSHPLASVNGAYNAVVVEAVNAGRLMFYGQGAGGAPTASSVAGDLVAAARNLVLGRAVASESTYAKLPIAPISDVAARYFVRIRVDDRPGVLASVAAVFAKRDVSIATVLQK…	DRPGVLASVAAVFAKRDVSIATVLQ
A0A560W8I2	Marihabitans asiaticum	MDSEQSPIRVALLGGGTVGGAVARKLTSNADALAARVGRPLELVGIAVRRAGRDRSDLGVDPALVTTDAEDLVARADIVVEVIGGFEPARSLILAAMEHGASVVTANKALLAEDGPTLYAAADAHGVDLYYEASVAGAIPILRPIHESLAGDDVRSVLGIVNGTTNFVLDAMDSTGAGYSETVERAQALGYAEADPTADLEGFDAAAKAAILASLAFHTRVSSADVYREGISEVSAGDIEAAREMDCVVKLLSICERVPGEDGDGVSVRVHPAMIPRSHPLASVREAFNAVFVDAAAAGELMFYGQGAGGDPTASAVLGDIVAVARHRVAGGRGPGETAYADLPVLPMGDALTRYHVSLDVADEPGVLAKVAAVFAEQHVSIETVRQQIIEDRDDGRET…	DEPGVLAKVAAVFAEQHVSIETVRQ
UPI00177E0E5C	Cellulomonas sp. JH27-2	MPHQSGSLRVALLGCGVVGTQVARLLTEQADDLAARVGARLELVGIAVRDTTAEREGVDPALLTQDADELVTRADVVVEVMGGIEPARTLILRAIEHGASVVTANKALLAADGPTLYAAADAAGVDLYFEAAVAGAIPIVRPVRESLAGDRVQRVLGIVNGTTNYVLDKMATDGLDLDQAVKEAQALGYAEADPTADVEGYDAAAKAAILASLAFHTRVSIDDVHREGITGLTADDVAWAASTGRTLKLLAIAERNTADDGTEGIQVRVHPALVPSDHPLAGVRGAFNAVFVEAEAAGELMFYGRGAGGAPTASAVLGDVVSVARHRVLGGRGPVESSYADLPVLPADSARTRYQVRLEVRDQPGVLAQVAAVLAEHGVSIESVRQSAVPDDHVALLLI…	DQPGVLAQVAAVLAEHGVSIESVRQ
A0A645ASM8	bioreactor metagenome	MNEPVGRPLGVALLGCGVVGAEVARQLLDHGDDLAARVGAPLHLVGIAVRRADRERPGLPSELFTTDAAGLIGRDDVDLVIEVVGGIEPARSWILQALRAGKPVVTANKALLAEDGPTLVAAADGNRTDLYYEAAVAGAIPIVRPMRDSLVGDQVTRVMGIVNGTTNFILDKMHTAGAGFAETLSEAQALGYAEADPTADVEGYDAAAKAAILATLAFHSRVTLDDVHREGITDVSRADIAAAESLGMVVKMLAICELEELPDGQRRVSARVHPAMLPAHHPLAGVGGAFNAVFVETAAAGQLMFYGKGAGGAPTASAVLGDLVTVARHRVVGGLGARSAVYQDLEVAPIGDVITRFHIALEVEDTVGVLAKVAKVLADHNVSIMTMRQEDASGTARLV…	DTVGVLAKVAKVLADHNVSIMTMRQ
UPI000526B1E6	Dactylosporangium	MTMSVKVALLGCGTVGAEVVRLLHEHERDLTARIGAPLELVGVAVRRAGRTRDLPIDPALFTTDALGLVKRDDVDVVVEVVGGIEPARTWLLEALRGGKSVVTANKALLGEDGATLHKAAAEAGVDLYYEASVAGAIPLLRPLRDSLHGDRITRVTGIVNGTTNFILSSMDATGAGFAEALEEATALGYAEADPTADVEGFDAAAKAAILASMAFHTRVTAADVHREGITEVTAADVASAKAMGCTIKLLCIATKLDDAVSVRVHPAMIPRTHPLAGVGDAFNAVFVEAEAAGQLMFYGRGAGGAPTASAVLGDLVAVSRNRLAGTHAASESAYADLPVRPIGDALTRYHISLDVADKAGVLAAVAGVFAKHGVSIATVNQSGRGNQAVLVIVTHAAAD…	DKAGVLAAVAGVFAKHGVSIATVNQ
A0A2R4FMY3	Micromonosporaceae	MTTPVRLALLGCGTVGAEVVRLLHEQAADLTARVGAPLELAGIAVRRLGRDRGELPVDPALFTTDPLGLVKRDDIDLVIEVVGGIEPARSWLVEALRAGKSVVTANKALLAEDGGALHDAAAEGGADLYYEAAVAGAIPLLRSLRESLHGDSITRVTGIVNGTTNFILSAMDATGAGFAEALDEATELGYAEADPTADVEGFDAAAKAAILASLAFHTRVTAADVHREGITEVTAADMASAKAMGCTIKLLCIASRGPDSAGAESVSVRVHPAMIPVGHPLASVGDAFNAVFVEADAAGELMFYGRGAGGAPTASAVLGDVVAAARNHLAGVRAPSESAYAALPIRPMGEAVTRYHISLDVADRPGVLAAVAGVFARHDVSIATVRQAPAPAAPPDGAA…	DRPGVLAAVAGVFARHDVSIATVRQ
A0A255GX66	Propionibacteriaceae	MNAATDRPLRVALLGCGVVGSEVARLITEQSADLAARIGRPMELAGIAVRRTNLERPGLDPALFTTDAEALVTREDVDLVVEVIGGIEPARGLILAALRAGASVVTANKALLAEDGTTLFAAAEQAGVDLYFEAAVAGAIPIIRPLRESLVGDEITSVMGIVNGTTNYILDKMHREGVGFDDVLAEAQSLGYAEADPTADVEGFDAAAKAAILAGLAFHSRVTAADVHREGITEISPSDIAAAEGMDCTVKALAICRLEDGPNGAQAISVRTHPAMIPNSHPLASVGGAYNAVFVESRNAGRLMFYGPGAGGSPTASAVMGDLVTVARNRVRGAAGPGESTYAQREVVPIGQVSTRYFLSLDVVDQAGVLAEIAGCFADHQVSVQTLRQEISPRADLQG…	DQAGVLAEIAGCFADHQVSVQTLRQ
A0A653NRV0	Nocardioides sp. AX2bis	METAGDQRPLRVAVLGCGSVGSQVVRLLQDQSGDLAARIGAPLELAGVAVRRLDAPREVEVPPGLLTTDATGLVARDDVDLVVEVIGGIEPARTLILSALEHGCSVVTANKALLAEDGPTLFEAAEKVGRDLYYEAAVAGAIPILRPLRESLAGDRVTRVIGIVNGTTNFILDKMDTAGSGFAEALEEAQELGYAEADPTADVEGFDAAAKAAILASLAFHSRVTAADVHREGITDVTAADMASARAMGAVVKLLAIAELRPPTEPGGDETVAVRVHPAMIPRSHPLASVREAYNAVFVESEAAGQLMFYGPGAGGAPTASAVLGDLVTVARNQRASTRGMVESAYADRAVLPMGETVTRYHVAIDVDDRTGVLAAVAAAFAEHDVSLRTVRQEGRGDD…	DRTGVLAAVAAAFAEHDVSLRTVRQ
UPI00036CD4F4	Actinopolymorpha alba	MGEQSSEPHKQVGTPLKVALLGCGVVGTEVVRLLTEQRDDLAARVGAPLTLAGIAVRREGRARDVPVDPALFTTDAAGLVRRPDIDIVIEVIGGLEPARTLILSALESGASVVTANKALLAVDGATLFATAEKHRADLYYEAAVGGAIPLIRPLRESLAGDRVRRVLGIVNGTTNYILDRMDTEGAGFSEALDEAQALGYAEADPTADVEGFDAAAKAAILAGLAFHTQVTASDVHREGITGVTATDVASARAMGCVVKLLAIAELTSDGRVGVRVHPAMIPRTHPLASVREAYNAVFVESAAAGQLMFYGAGAGGAPTASAVLGDLVTVARNRVQGVCAAGASTYAQLDVSPMGEARTRYHISLDVEDRAGVLANVAAVFSRHDVSIQTVRQEGRGAD…	DRAGVLANVAAVFSRHDVSIQTVRQ
UPI000832AC44	Nocardiopsis trehalosi	MAMKVALLGCGVVGAEVVRLLEEQAVELAARVGAPLEVGGIAVRRIGRDRGAGIDPALFTTDAMGLVTRDDIDLVVEVIGGIEPARSLILAAIKAGKSVVTANKALLAEDGATLHAAAREAGVDLYYEASVAGAIPLLRPLRDSLAGDRVHRVMGIVNGTTNFILDRMDTQGAGFAESLEEAQSLGYAEADPTADVEGFDAAAKAAILARLAFHTQQVTAADVHREGITEVTAGDIASAKAMGCVVKLLAICQRAADGASVGVRVHPVMLPREHPLATVTEAYNAVFVEAESAGRLMFYGAGAGGAPTASAVLGDLVAVARNRLAATSVAEGAHDSGLPVHPMGDTVTRYHIALDVADRPGVLARVAEVFADNGVSIKNVRQEGTGDDAQLVLVSHQAP…	DRPGVLARVAEVFADNGVSIKNVRQ
UPI0015F80433	Friedmanniella endophytica	MTPPSDPGSLPPLRVAVLGCGTVGGEVVRLLLAQADDFTARIGRPLELVGIAVRRAGKERPGIDPALFTTDAQTLVSRTDIDLVIEVIGGIEPARTLILTALASGASVVTANKALLAEDGATLYDAAERAGADLYYEAAVAGAIPIVRPLRESLVGDEVTAVIGILNGTTNFILDKMDTEGAGFAEALADAQELGYAEADPTADVEGFDAAAKAAILSSLAFHSRVGIGDVHREGITEVTAADIASAREMGCVVKLLAICQLSDGGRPDGTGPGRTVSVRVHPAMIPRSHPLAGVGGAYNAVFVESRFAGRLMFYGPGAGGSPTASAVLGDLVTVARNRVRGASGPGESSYAQRVVTGIGDVVTRYHLSLAVADVAGVLATIAHCFAEHGVSIQTVRQQ…	DVAGVLATIAHCFAEHGVSIQTVRQ
A0A6F8YF88	Phytohabitans	MKPVRVALLGCGTVGSEVVRLLLDQAGDLTARIGAPVEIAGIAVRRLGRDRGDVPVDPALFTTDALGLVKRDDVDVVVEVVGGIEPARTWLVEALKAGKSVVTANKALLAEDGGTLHDAATEGGADLYYEASVAGAIPLLRPLRESLHGDTITKVTGIVNGTTNYILSSMDSTGAGFTEALEEATALGYAEADPTADVEGFDAAAKAAILASLAFHSRVSAADVHREGITEVTAADMASAKAMGCTIKLLCIAARIDDSVSVRVHPAMIPRTHPLASVGDAFNAVFVEAAAAGQLMFYGRGAGGAPTASAVLGDIVAVSRNRLAGVRAASESRYADLPIRPMGEAVTRYHISLDVADRAGVLAAVAGVFAKHDVSIATVRQSGRGDDAVLVIVTHAAPD…	DRAGVLAAVAGVFAKHDVSIATVRQ
UPI00036C3C2A	Sciscionella	MKALRVALLGCGTVGTEVARLLTEEGTELAARIGAPLELAGIAVRRPARHPEVPQDLLTTDAEGLLRSDIDLIVEVIGGIEPARTLLRDALRRGISVVTANKNLLAECGPELYEAADESGADIYFEAAVAGAIPLLRPIRESLSGDRINRVTGIVNGTTNFILSAMDETGAGYTETLEEAGRLGYAEADPSSDVDGFDAAAKAAILASLAFHTRVGAHDVHREGISEVSSADIAAARELGRTVKLLAICERVRGESGEESVSARVYPAMIPRSHQLAGVGGAFNAVYVEADAAGSLMFFGQGAGGVPTASAVLGDLVTAARNRIAGGFGPRESAHAALRVQPMGETPTRYHISLDVADVAGVLEQVAAVFAKHEVSIAVVRQEGRTADANLVIVTHSAP…	DVAGVLEQVAAVFAKHEVSIAVVRQ
A0A5C8BV66	Aeromicrobium sp.	MAPNDLNQERPIRVALLGCGVVGTEVARVLTTDSEELGRRVGAKVELVGIGVRRLERAREIDLDPALFTTDAHALVTREDVDVVIELIGGIEPARELMLAAFGAGASVVTANKALLAEHGAELYAAAEAAERDLYYEAAVAGAIPIIRPLRESLAGDRVTRVLGIVNGTTNYILDAMTTTGASFDDALEAAQRLGYAEADPTADVEGFDAAAKAAILSGLAFHTRMTLSDVHCEGITNVTATDVRSAKAMDCVVKLLAICESDPERGTVSARVHPVMIPNSHPLASVRGAFNAVFVECEAAGELMFYGPGAGGAPTASAVLGDLVTVARHRRNCVFGPKETSHADLTPISIDQARTRYYVSLDVDDRPGVLSAVAQAFANHNVSIKTVRQEGRGSDAQL…	DRPGVLSAVAQAFANHNVSIKTVRQ
A0A1E8CQB9	Intrasporangiaceae	MVTEVSTPQPLRVALLGAGVVGGAVARLLTDHADDMAARIGGPLEIVGIAVRRDGRDRSGLGVDPALFTTDADELVTRADVVVEVIGGIEPARSLILRAMAHGASVVTANKALLADDGPTLYAAAAEHGVDLYYEAAVAGAIPLLRPLRESLAGDEVRKVLGIVNGTTNYVLDKMDTTGAGFDDAVEQAQALGYAEADPTADVEGFDAAAKAAILASLAFHTRVSGTDVYREGITEVTAADVAAAREMNCVVKLLAICEHTDKGVSVRVHPAMIPRSHPLAGVREAFNAVFVEADAAGQLMFYGRGAGGDPTASAVLGDVVAVARHRVGGGLGPGESTYADLPVLPMGEALTRYHISLDVEDRSGVLAQVALAFADHDVSIETVRQQLVAQTRDSSARA…	DRSGVLAQVALAFADHDVSIETVRQ
A0A2W6DVJ4	Pseudonocardiales bacterium	MSIRVALLGCGVVGSQVVRLLHEHADDLASRVGAPLELAGVAVRRPHRRRDLPLDPALLTTDAAGLVIRDDVDVVVEVIGGIEPARSLLLSAFKAGKSVVTANKALLAADGATLHAAARDNGADLYFEASVAGAIPLLRPLRESLAGDRVTRVLGIVNGTTNYVLSKMDETGAGFAEALDEATALGYAEADPTADIEGFDAAAKAAILAALAFHTRVTVADVHREGITEVSSSDVASARAMGCVVKLLAICEAGGGSIGVRVHPAMIPRTHALAAVSGAFNAVFIEGEAAGELMFYGQGAGGAPTASAILGDLVAVSRNRLSGTRGFGESSYADLRIRPMGETQTRYHVSLQVADQPGVLAAVAQAFAAHDVSIQTVRQEGHGDDASLVLVTHTATDAA…	DQPGVLAAVAQAFAAHDVSIQTVRQ
A0A419XPN7	Catellatospora	MADSVKVALLGCGAVGSEVVRLLHEQADDLTARIGAPVELVGIAVRRAGRDRSDLPVKPDLFTTDALGLVKRDDVDVVIEVVGGIEPARTWLVEALRSGKSVITGNKALLAEDGGSLHDAAAEGGADLYYEASVAGAIPLLRPLRESLHGDRITQVTGIVNGTTNFILSAMDATGAGFSEALEEATALGYAEADPTADVEGFDAAAKAAILASLAFHTRVKAADVYREGITEVSAADVASAKAMGCTIKLLCIAGRTADGGVSVRVHPAMIPRTHPLAGVGEAFNAVFVEAEAAGQLMFYGRGAGGAPTASAVLGDLVAVGRNRLAGVRAASESAYADLAVHPMGEVSTRYHVSLDVADRAGVLAAVAGVFARHDVSIATVNQSGRGDEASLVIVTHSA…	DRAGVLAAVAGVFARHDVSIATVNQ
UPI00106733BF	Cumulibacter soli	MSTPIKVALLGCGTVGSEVVRLITEQSDDLTARIGAPLQIVGIAVRRPERHPDVSPELLTTDVDALLAKDIDVVVEVIGGIEPVKSWLLRALGAGVSVVSANKALVAEAGDELQAAAAAGGADLYYEAAVAGAIPILRPLSESLTGDRITQVMGIVNGTTNYILSRMDEAGSSFSEALSEATDLGYAEADPTADVDGFDAASKAAILAGIAFHSPVVAADVYREGISAVTAADVASAREMDCTIKLLAICERVPDEGGEAISVRVYPAMLPRSHPLASVGDAFNAVYVEAEAAGPLMFYGKGAGGAPTASAVLGDVVAVARNKVARSNGAQLARYAGLPVRPMGKTPTRYHVSLDVADRAGVLAAVASEFAANGVSISTVRQEGRGEDAQLVIVTHIAP…	DRAGVLAAVASEFAANGVSISTVRQ
UPI00161A1510	Phytomonospora endophytica	MALLGCGNVGTEVVRLLHEQSSDLAARIGEPLELAGVAVRRPDKDRGDLPVPRELFTADAQALVSRADVDIVVELVGGIEPARTWITTAMAGGKSVVTGNKALLAEDGATLHDAAATAGVDLYYEASVAAAIPLLRPLRESLHGDRITKVMGIVNGTTNFILSRMTETGATFAEALDEAGDLGYAEADPTADIEGFDAAAKAAILAGLAFHTRVSAADVYREGITEVSASDVASAAQMGCVVKLLCIATRAGDDVTVRVHPAMIPTSHPLAGVNGAYNAVFVEAEAAGRLMFYGAGAGGAPTASAVLGDLVAVARNRRNGARTASESTYADLAVRPMGDVTTRYHISLDVDDQAGVLAAAAQVFADHDVSIQTVRQDGRDDDALLVVVTHQATDAALAA…	DQAGVLAAAAQVFADHDVSIQTVRQ
A0A200HFK3	unclassified Aeromicrobium	MSPDPRRPLRIALLGCGVVGTEVARVLTGDADELAQRVGAPIELVGIAVRREGRRRDLDVPDDLFTTDAMGLVTRGDLDVVIEVIGGIEPARGLILAALENGASVVTANKALLAEDGATLYEAAEKAERDLYYEAAVAGAIPIVRPLSDSLAGDRVTRVLGIVNGTTNFILDAMSTTGAGFNDALEEAQRLGYAEADPTADVEGFDAAAKAAILAGLAFHTRVTISDVHREGITDVTAADVRSAAEIGSVVKLLAICELGPSGEVAARVHPAMIPDSHPLASVRGAYNAVFVESEGAGQLMFYGPGAGGAPTASAVLGDVVSVARHRLAGVRGAGETVHAQHEIVPIGRARTRYHVAIDVDDRPGVLSAVAQAFAANDVSIKTVRQEGHGDDAQLVVVT…	DRPGVLSAVAQAFAANDVSIKTVRQ
A0A4Y9QC07	Blastococcus sp. CT_GayMR16	MTAPLRVALLGCGTVGSQVLRLISEQSDDLTARIGRRVEVAGIAVRRPAHHADVPADLLTTDAHALVTRDDVDLVVEVIGGIEPARTLMLAAFEAGKSVVSANKALLAEDGVALHAAAAKAGVDLYYEAAVAGAIPLLRPLRESLAGDQIRRVVGIVNGTTNYILSRMAETGAGFAEALAEATELGYAEADPTADVDGFDAAAKAAILASLAFHTPVTASDVHREGISAVSATDVARAAEIGCTVKLLAICERVTGPNGDAMSDTVAVRVHPAMIPTSHPLAAVGGAFNAVFVEAEAAGQLMFYGQGAGGEPTASAVLGDLVAVARNRLAGAAGQSSTGYANLAVRPMDETPTRYHVSLDVADKPGVLATVAHEFAVHDVSISTVRQDGSGDAATLVIV…	DKPGVLATVAHEFAVHDVSISTVRQ
A0A2T0QCU3	Allonocardiopsis opalescens	MALKVALLGCGVVGSEVVRQLARQADDLAARVGAPLELAGVAVRRPGRVRLPEVDPALFTTDAAALAVRDDVDIVVEVIGGIEPARTLLLDAVKAGKSVVTANKALLAEDGATLFAAAQATGADIYYEASVAGAIPLLRPLRESLAGDRVERVLGIVNGTTNYILDRMDAHGSGFSEALEQAQALGYAEADPTADIEGFDAAAKAAILAGLAFHTRVTAADVHREGITEVSAADIASAKAMGCVVKLLAICQRSPDGSSVGVRVHPAMLPREHPLAGVREAYNAVFVEAASAGRLMFYGAGAGGAPTASAVLGDLVAVARNRLAGARGPEETTYAGLPVHPMGDSVTRYHVALDVADRPGVLATVAESFARNDVSIKNVRQEGHGDDAQLVIVTHMAAD…	DRPGVLATVAESFARNDVSIKNVRQ
A0A0M8KPC7	Brachybacterium	MSQTVPQPPASPDSSSLPALRVAVLGAGTVGTEVLRLIAQQGDELAHRIGARLEVTGVAVRDRIKDRGEHVPAALLTDDPSALVREADLVIEVMGGIEPARALLLEAMEHGASVVTANKALLAQDGASLYEAADVHGVDLSFEAAVAGAIPLVRPVRESLAGDRIQRVMGIVNGTTNYILDAMTRTGADFGDALASAQELGYAEADPTADVEGHDAAAKASILASLAFHSRVRLADVHCEGITSVSAQDIAAAGRMGRTIKLLSIVERVEEENGERISARVYPALIPDSHPLASVSEAYNAVFIEAEAAGSLMFYGQGAGGAPTASAILGDVVSAARSRVHGGVGPRESRYAELESIPLEELRSAFYISLTVQDRPGVLAEIAGTLSGYGISISTIHQE…	DRPGVLAEIAGTLSGYGISISTIHQ
I4F2S9	Modestobacter	MSDSLKVALLGCGTVGGAVLRLLTEQSDDLAARIGRRVEVAGVAVRRPDHHPEVPAELLTTDAHGLVTRPDVDLVVEVIGGIEPARSLLLAAIGAGKSVVSANKALLAEDGVALHAAAGQAGVDLYYEAAVAGAIPLLRPLRESLAGDQLRRVVGIVNGTTNYILSRMAETGAGFGEALAEATELGYAEADPTADVDGFDAAAKAAILASLAFHTPVTAADVYREGISAVSATDVARAAEIGCTVKLLAICERVAGADGADDGVAVRVHPAMIPTTHPLASVGGAFNAVFVEAEAAGELMFYGRGAGGEPTASAVLGDLVAVARNRVSGAAGPGTTGYAGLTVRSMADTPTRYHVSLDVADKPGVLATVAHEFAAHGVSIATVRQDGHGEAATLVIVTH…	DKPGVLATVAHEFAAHGVSIATVRQ
UPI00188B905F	Nocardioides	MKVAVLGCGSVGSQVVRLLLEQADDLEARVGARIEIAGVAVRRLNAPREIEVPDGLLTTDSAGLVARDDVDLVIETIGGIEPARSLILRAFEHGKSVVTANKALLAEDGPTLFEAADKAERDLYYEAAVAGAIPILRPLRESLAGDRVTRVLGIVNGTTNFILDKMDTAGSGFNEALDEAQELGYAEADPTADVEGFDAAAKIAILASLAFHTRVTAADVHREGITEVTAADVKSAQEMGSVVKLLGIAELVPSPGFETVASATSSTSGGGSDQGGVSVRVHPAMIPRSHPLASVREAFNAVFVESEAAGQLMFYGPGAGGSPTASAVLGDLVTVARNRLAGTRGAGESAYADRRVLPMGETVTRYHVAIDVDDRAGVLAAVATAFADHGVSIQTVRQE…	DRAGVLAAVATAFADHGVSIQTVRQ
A0A1A2GCE0	Mycobacterium sp. 852002-51057_SCH5723018	MSGDEKPVGVAVLGFGNVGSEVVRIIEDSADDLAARVGAPLVLRGIGVRRVADDRGVPIDLLTNDIDELVSREDVDIVVELMGPVEPARKAILSALEHGKSVVTANKALLSTSTGELAQAAENAHVDLYFEAAVAGAIPVIRPLTQSLAGDTVLRVAGIVNGTTNYILSAMDSTGADYDSALADASVLGYAEADPTADVEGYDAAAKAAILASIAFHTRVHADDVYREGITKVTPADFASARALGCTIKLLSICERITGDDGQQRVSARVYPALVPLSHPLATVSGAFNAVVVEAAASGRLMFYGQGAGGAPTASAVTGDLVMAARNRVLGSRGPRESRYAQLPIAPMGFISTRYYVSMNVADKPGVLSAVAAEFGKREVSIAEVRQEGVVDEGRYVGA…	DKPGVLSAVAAEFGKREVSIAEVRQ
A0A5D0UHI6	Actinomadura	MKPGLRVALLGCGVVGTEVVRLLNEQAADLAARVGTPLELAGIAVRRPERVREGVDRSLLTTDAQALVTRDDVDIVIEVIGGIEPARTLMLEAMKSGKSVITANKALLAEDGATLFAAAREYGADLYYEASVAGAIPLLRPLRESLVGDHVNRVLGIVNGTTNYILDQMDTNGAGFNEALEEAQALGYAEADPTADVEGFDAAAKAAILAQLAFHTPVTAANVHREGITEVSAADVAGAQGMDCVVKLLAICERVPSKDGRNGRGVSVRVYPAMIPRSHPLASVREAYNAVFVEAESAGSLMFYGAGAGGAPTASAVLGDLVAVARNVAGGTPGPVEVTYAKLPVLPMGETVTRYYIQLDVADEAGVLATVAEEFARHDVSIQAVRQVGMGEEAQLVVV…	DEAGVLATVAEEFARHDVSIQAVRQ
UPI0016635267	Pilimelia	MRVALLGCGTVGAEVVRLLHDQAGDLTARIGVPVSLAGIAVRRTGRDRGGLPVDPALFTTDPAALVARPDVDVVVEVIGGIDPVRGWLTAALRAGKSVVTANKALLAEDGAALHEAAAAGDADLYYEAAVAGAIPLLRPLRESLHGDTITRVTGIVNGTTNYVLSAMDSTGAGFAEALERATELGYAEADPTADVEGFDAAAKAAILASLAFHTRVTAADVHREGITEVTAADVASAAELGCTIKLLCLAERVEDAVSVRVYPAMIPRSHPLAGVGGAFNAVFVEAAAAGELMLYGQGAGGAPTASAVLGDLVAVCRNRRAGVRAPSESAYADLSVRPIGETLTRYHVRLDVADRPGVLATVASVFAAHEVSIATVKQAGRGDDASLVIVTHRAPDAAL…	DRPGVLATVASVFAAHEVSIATVKQ
D2Q3F9	Actinobacteria	MTPNGTDKLPLKVALLGCGVVGTEVVRILTTRADDLAARVGAPLEIAGIAVRRAGRERDIAVDPALITTDAQALVSRGDLDLVIEVIGGLEPARGLILTALEHGASVVTANKALLAEDGPTLFAAAEKYQRDLYFEAAVAGAIPILRPLRESLAGDDVTRVMGIVNGTTNYILDKMDSTGAGFDEALEEAQALGYAEADPTADIEGFDAAAKAALLASLAFHTRVSIADVHREGITDVSATDIASARAMGCVVKSLAICELDEATDSVSARVYPAMIPQSHPLASVRDAYNAVFVESKAAGQLMFYGRGAGGAPTASAVLGDLVSAARNRLKEVPGVGESSYTQRAVRPMGAAMTRYHVSLDVADKAGVLAAVAQAFAEHDVSIQTVRQEGRGGDAQLV…	DKAGVLAAVAQAFAEHDVSIQTVRQ
A0A542ZLZ3	Oryzihumus leptocrescens	MSNLASPDVQPLRVALLGCGVVGTAVARLLTEHADDMAARVGRPLQVVGIAVRRAGKDRSETGVDPSLFTTDAEDLVTRADVVVEVIGGIEPARSLILRAFEHGASVVTANKALLAEDGPLLYQAAQEHDVDLYYEAAVAGAIPLLRPLRESLAGDDVRRVLGIVNGTTNYVLDKMDTTGAGFAEAVEQAQELGYAEADPTADVEGFDAAAKAAILASLAFHSRVSGKDVYREGITEVTAADVHAAREMDCVVKLLAICEVTDDPAEPGGRGISVRVHPAMIPRTHPLAGVREAFNAVFVEAESAGELMFYGRGAGGDPTASAVLGDVVAVARHKVVGGLGPGESTYADLPILPMGRAQTRYHISLDVADRPGVLAQVATAFAQHEVSIETVRQQLLSP…	DRPGVLAQVATAFAQHEVSIETVRQ
UPI0015C922F9	Geodermatophilus daqingensis	MTGPLRVALLGCGTVGSAVLRLISEQSEDLAARIGRRVEVVGVAVRRPDHHPDVPADLLTTDAEALVTRDDVDLVVEVIGGIEPARTLLLAAFEAGKSVVSANKALLAEDGVALHAAAAKAGVDLYYEAAVAGAIPLLRPLRESLAGDQLRKVVGIVNGTTNYILSRMAETGAGFTEALAEATELGYAEADPTADVDGFDAASKAAILASLAFHTPVSASDVYREGISAVTATDVSRAAEIGCVVKLLAICERVAGSPDGADGDSVAVRVHPAMIPTSHPLAGVNGAFNAVYVEAEAAGQLMFYGQGAGGEPTASAVLGDLVAVARNRLAGAAGPAVTSYAGLPARPIAETPTRYHVSLDVADKPGVLAAVAHEFAEHGVSIATVRQDGHGDAATLVLV…	DKPGVLAAVAHEFAEHGVSIATVRQ
UPI0013184342	Epidermidibacterium keratini	MTKPIRVALLGCGTVGTQVVRLMAEQSRDLEARVGAPLELVGIAVRRPERHPDVPQDLLTTDAQALIDSDIDVVVEVIGGIDPVQGWLERALEAGTSVVSANKVLIAEAGAALHDIAERSGADLYYEAAVAGAIPILRPLSESLSGDRINRVIGIVNGTTNFILSRMDETGSSFAEALAEATDLGYAEADPTADVDGFDAASKAAILAGLAFHTPVVASDVYREGISNVTAADVASADEMGCTIKLLTICERVGEPGDEAVAVRVHPAMLPRSHPLAGVGDAFNAVFVEADAAGPLMFYGKGAGGAPTASAVLGDLVAAARNKVAHSLGAAVPRYAELPVRPMGKTPTRYHISLDVTDRAGVLAQVAQAFADNGVSISTVRQEGRGSDAKLVIVTHIAP…	DRAGVLAQVAQAFADNGVSISTVRQ
D2SET0	Geodermatophilaceae	MTAPLRVALLGCGTVGSAVLRLLEEQAPDLAARIGRPVEVAGVAVRRPDRHPDVPPHLLTTDAHWLVTRPDVDLVVEVIGGIEPVRSLLLAAFGAGKSVVSANKALLADDGVELHAAAAEAGVDLYYEASVAGAIPLLRPLRESLAGDQLRRVVGIVNGTTNYILSRMAETGHGFTEALAEATDLGYAEADPTADVDGFDAAAKAAILASLAFHTPVSAADVYREGISAVTSTDVARAAEIGCTVKLLAICERVPGEGGDSVAVRVHPAMIPTTHPLASVGGAFNAVFVEAEAAGQLMFYGQGAGGDATASAVLGDLVAVARNRVAGVAGPGVTAYAGLPARPIAETPTRYHISLDVADKPGVLATVAQEFARHGVSIATVRQDGHGDAATLVIVTHSA…	DKPGVLATVAQEFARHGVSIATVRQ
Q47M65	Thermobifida	MALKVALLGCGVVGSQVVRLLNEQSRELAERIGTPLEIGGIAVRRLDRARGTGVDPDLLTTDAMGLVTRDDIDLVVEVIGGIEPARSLILAAIQKGKSVVTANKALLAEDGATIHAAAREAGVDVYYEASVAGAIPLLRPLRDSLAGDRVNRVLGIVNGTTNYILDRMDSLGAGFTESLEEAQALGYAEADPTADVEGFDAAAKAAILARLAFHTPVTAADVHREGITEVSAADIASAKAMGCVVKLLAICQRSDDGSSIGVRVHPVMLPREHPLASVKGAYNAVFVEAESAGQLMFYGAGAGGVPTASAVLGDLVAVARNRLARTFVADGRADAKLPVHPMGETITSYHVALDVADRPGVLAGVAKVFAANGVSIKHVRQEGRGDDAQLVLVSHTAPD…	DRPGVLAGVAKVFAANGVSIKHVRQ
W9G4A5	Intrasporangiaceae	MSTHRPLRVALLGAGVVGGAVARLLTEHADDMAARVGAPLEIVGIAVRRAGRDRSDLGVDPALFTTDADELVTRADVVVEVIGGIEPARSLILRAIEHGASVVTANKALLAEDGPTLYAAAAENGVDLYYEAAVAGAIPLLRPLRESLAGDEVTRVLGIVNGTTNYVLDKMDTTGAGFADAVEQAQALGYAEADPTADVEGFDAAAKAAILASLAFHTRVSGTDVYREGITEVTAADVAAAREMDAVVKLLAICERSDRGVSVRVHPAMIPRTHPLAGVREAFNAVFVEADAAGQLMFYGKGAGGDPTASAVLGDIVAVARHRVGGGLGPGESSYADLPILTMGDAMTRYHISLDVEDRSGVLAQVASAFAAHDVSIETVRQQLVPGEAGQAARANLII…	DRSGVLAQVASAFAAHDVSIETVRQ
UPI00166E8885	Mangrovihabitans endophyticus	MKLALLGCGTVGSEVVRLLHEQAPDLTARIGAELELAGIAVRRPGRKRGSLPVDESLFTTDALGLIKRDDVDVVVEVVGGVEPARSWLVEALRAGKSVVTANKALLAEDGATLHEAAAEGAADLYYEASVAGAIPLLRPLRESLHGDRVTRVTGIVNGTTNYILSSMDASGAGFDEALEKAGELGYAEADPTADVEGFDAAAKAAILASLAFHTRVTAADVFREGMTAVTAGDMASARRMGCTIKLLCIAERGPDARGRESVGVRVHPAMIPRTHPLAAVQDAFNAVFVEAEAAGQLMFYGQGAGGTPTASAVLGDIVAAARNKLTGTRAPGENAYAHLPIRSIGEVVTRYHISLDVAERPGVLAAVAGVFARHEVSIATVRQSGRAQDAQLIIVTHGA…	ERPGVLAAVAGVFARHEVSIATVRQ
A0A1I2HKK7	Flavimobilis marinus	MGPVALRVALLGCGVVGTQVVRLLTDQADDLAARVGAPLELVGIAVRDTARERPGIDPALLTDDAAGLVARADIVVEVMGGLEPARELILAAIEAGASVVTANKALLAQHGPTLYEAADRAGVDVYFEAAVAGAVPIIRPLRESLAGDKVRRVLGIVNGTTNYILDEMASRGLSFDAALAQAQELGYAEADPTADVEGHDAAAKAAILASLAFHTRVGLDDVACEGITGVSADDMRWAAETGHVIKLLAIAEASADGVLARVHPALVPLDHPLAGVRGAFNAVFVESEAAGALMFYGQGAGGAPTASAVLGDVVSAARHRVLGGKGPVESWYADLPLAPADSAVTRYQVRVAVADRPGVLAQVAQAVAAHGVSIEAVRQPAAADGATELLITTHRAAES…	DRPGVLAQVAQAVAAHGVSIEAVRQ
A0A3G9IBU5	Nocardioides baekrokdamisoli	MSTPLRVAVLGCGVVGSQVVRLLQENGDDLAARIGAPIELVGVAVRRLDAPRDVELAEHLITTDAVELVTRADLVVEVIGGIEPARTLILSALENGASVVTANKALLAEDGATLFEAAEKAGRDLYYEAAVAGAIPILRPLRESLAGDSITKVIGIVNGTTNYILDKMDSQGSGFLEALAEAQELGYAEADPTADVEGFDAAAKAAILASLAFHTRVTASDVYREGISEVTAADVASAKAMDSVVKLLAIVELKGDQVGVRVHPAMIPRRHPLANVREAYNAVFVESEAAGQLMFYGRGAGGAPTASAVLGDLVTVARHRLAGTKGAGESAYAARAIQPMGETLTRYHVAIDVDDTAGVLATIAGAFAEHGVSIQTVRQEGRDQDAQLVVVSHDATDAQ…	DTAGVLATIAGAFAEHGVSIQTVRQ
A0A542X9D7	Barrientosiimonas humi	MSESNATTEPLRVALLGCGTVGSSVARRLVEHPEEFSARVGRPLELVGVAVRDLDKPRDEAGLDRSLLTTDAEGLVTRADLVIELIGGIEPARSLILSAFEHGASVVTGNKALLGEDGPRLYEAASEAGVDLHFEAAVAGAIPLIRPMRESLAGDQVRRVMGIVNGTTNFILDKMDRTGADLADVLAEAQQLGYAEADPTADVEGHDAQAKAAILASLAFHTRVATSDVSCEGITAITSDDIRTVRRMGCVLKLLAICERVERPDGTAGVSARVHPTIVPRSHPLASVREAFNAVFVETELAGELMFYGPGAGADPTASAVLGDLVQAARHRVTGARGPGESAYAQLPVVPLGDVRTRYAIRVDVEDQPGVLARVATVFGDTGVSIESMIQGIRRSDDG…	DQPGVLARVATVFGDTGVSIESMIQ
A0A1Q3Q770	Actinobacteria bacterium 69-20	MTSPSTNRTIGVALLGAGTVGSQVARLLVEHADELAARIGARIELVGVAVRRPHRHEDIPAGLVTTDSASLVADPRADIVVEVIGGIEPARTLLLTALRRGARVVTANKALLAEDGPALFAAADAAGADLSFEAAVAGAIPLIRPIRESLAGDRISRIMGIVNGTTNYILSAMSSTGATYEHALAEATRLGYAEADPTADVDGFDAAAKAAILASIGFHTRVHAGDVHREGIADVSAADVAAAAEIGYVIKALAICERVSTDGGDAVSVRTHPMMLPRTHPLATVDGAYNAVYVEAEAAGRLMFYGPGAGGAPTASAVLGDVVTAARDIVAGGRGPAESAHADLAVRPMGEVPTRYHVCLDVEDRPGVLAAVSGALAANGISISTVRQEGGGADATLVL…	DRPGVLAAVSGALAANGISISTVRQ
A0A367YZ92	Desertihabitans	MTAVDDRPERPLRVALLGCGTVGAEVAKLLTHSADDLEQRIGRRVELAGIAVRRLNRERPGIDPALLTTDALELVQRPDIDLVVEVIGGIEPARTLILTALERGAAVVTANKALLAEDGATLFAAAEAAGTDLYFEAAVAGAIPIIRPLRESLVGDEITSVMGIVNGTTNFILDRMHTEGVGFSETLTLAQELGYAEADPTADVEGFDAAAKAAILASLAFHSRVRAEDVHREGITEVTRADVATAEAMDSVIKLLAICTLTDDPEPRVSIRVHPAMIPSSHPLASVGGAYNAVFVESRSAGRLMFYGPGAGGSPTASAVMGDLVTVARNRVRGAAGPGESSYAQRQVAPIGDVVTRYHVSLSVADVTGVLASVAHAFAEHGVSLQIVRQEGVGPNATG…	DVTGVLASVAHAFAEHGVSLQIVRQ
UPI00163DE628	Janibacter cremeus	MTTPAAPLRVALLGGGTVGGSVTRMLLEQADDLEQRIGRRLEIVGIAVRRAGRDRSDLGVDPSLFTTDAQELVTRADIVVELIGGIEPARGLILRAMEHGASVVTANKALLAEDGASLHTAAAEHGVDLYYEASVAGAIPILRPIRDSLAGDSINRVIGIVNGTTNFVLDAMDTTGAGLFETVERAQALGYAEADPTADVEGFDAAAKAAILSSLAFHSRVSTEDVHREGITGVGARDIQAAQDMGCTVKLLAICEKVATADGTGISARVHPAMIPLTHPLASVREAYNAVFVEAEGAGDLMFYGQGAGGDPTASAVLGDLVAVARTRVTGGRGPGASSYANLPVLSMGQAVTRYHVSLDVEDRSGVLAAVATKFSEHDVSIETVRQQVVTDDDGAPRA…	DRSGVLAAVATKFSEHDVSIETVRQ
UPI000D1102DE	Blastococcus sp. Marseille-P5729	MSKPIRIALLGCGTVGSEVVRLINEQSDDLAARVGAPLEVVGIAVRRPERHTDVDASLLTTDVQALLADDIDVVIEVIGGIEPVKSWLLTALRAGKSVVSANKALLAEAGDELHAAAAEGGADLYYEAAVAGAIPILRPLSESLTGDRIKRVMGIVNGTTNYILSRMDETGSSFSEALAEATALGYAEADPTADVDGFDAASKAAILAGLAFHSPVVADDVYREGISQVTAADVASAREMGCTIKLLAICERVTGDADEAIAVRVHPVMLPRTHPLASVGDAFNAVFVEAEAAGPLMFYGKGAGGAPTASAVLGDLVAVARNRVARSTGAVLARYAGLSVRPMGKTPTRYHVSLDVADRAGVLAAVAAEFAANDVSISTVRQEGRGEDAQLVIVTHTAP…	DRAGVLAAVAAEFAANDVSISTVRQ
A0A0Q7K4V3	Angustibacter sp. Root456	MLGCGVVGTQVARLLTTHADELAARAGRRLEIVGIAVRRTGRDRSATGVAEELFTTDAEELVRRADIVIEVIGGIEPARSLILSAMQHGASVVTANKALLAQDGPTLYAAAERHGVDLYFEAAVAGAIPLVRPVRESLAGDRIRRVLGIVNGTTNYVLDQMDTTGAGFAEAVEQAQELGYAEADPTADVEGFDAAAKAAILASLAFHTRVPASAVYREGITEVTAADVAAARDMDCVVKLLAICERAGDDGGEPGVSVRVHPAMLPRSHPLAGVRGAFNAVFVEAEAAGGLMFYGPGAGGEPTASAVLGDVVSVARHRVLGGRGPGESSYADLPVLPMGRTRTRYHVSLDVADRPGVLAQVAQVFAAHEVSIETVRQQLHRAEGSDQPDRAALVVVTHQ…	DRPGVLAQVAQVFAAHEVSIETVRQ
A0A2P8EB45	Haloactinopolyspora alba	MASVRVALLGCGVVGTEIARLLDEHADDLAARAGAPLELAGVAVRRLDRDRTATGIDPSLFTTDAAGLVSRDDVDLVIEVIGGIEPARTLIHTAMERGASVVTANKALLAEDGVGLHTAADKHGVDLYYEAAVAGAIPLLRPLRESLAGDRIQRVLGIVNGTTNYILDQMDSVGSGFAEALEEAQSLGYAEADPTADVEGYDAAAKAAILAGIAFHSPVGSGDVHREGIGDVTAADVASAKAMGSVVKLLAICELSDDATSVGVRVHPAMLPRTHPLAGVHGAYNAVFVEAEAAGQLMFYGPGAGGAPTAGAVLGDVVTAARNRVGASLGPRGSWYADRRTRPMGETVTRYHISLDVDDRPGVLAAVAAVFAEHGVSIETVRQRVEGHDDAELVVVTHS…	DRPGVLAAVAAVFAEHGVSIETVRQ
A0LSJ3	Acidothermus cellulolyticus	MPHRPLRLALLGCGTVGSEVVRQLRARHDDLAARIGAPLELAGIAVRRPELRRDVDVDPTLFTTDAAGLVGREDLDIVVEVMGGVEPARSLLLTAMSRGASVVTANKALLAEDGATIYEAADIYGVDVYFEAAVAGGIPLIRPLRESLAGDTVQRILGIVNGTTNYILTRMDEEGVTFADALAEATELGYAEADPSADLDGLDAAAKAAILASLAFHTRVTIGDVHREGIAGLSAAAVSAARDMGYVVKLLAICERTARGIGVRVHPAMIPRTHPLAGVRDAYNAVFVECDAAGQLMFYGRGAGGPPTASAVLGDIVAVGRNRVRGGIGTGESAYADLDVRPIGETITRYHVNLDVADRAGVLAQVATVFARHNVSIQTVRQIGRGDDAQLAVMTHTAP…	DRAGVLAQVATVFARHNVSIQTVRQ
A0A0Q9K1B1	Janibacter	MTTAPAQQTPLRVALLGGGVVGGSVARLLTSQADDLAQRIGRPLEIVGVAVRREGRDRSDLGLDPSVFTTDAEELVTRADIVVEVIGGIEPARGLILRAMEHGASVVTANKALLAEDGPTLYEAAAEHGVDLYYEAAVAGAIPILRPIRDSLAGDSIRRVIGIVNGTTNFVLDAMDTTGAGFAETVERAQALGYAEADPTADVEGFDAAAKAAILSSLAFHSRVSSADVHREGITEVSARDIAAAQAMSCTVKLLAICERVVGADGQEGISARVHPALIPLSHPLASVRGAYNAVFVEAEGAGDLMFYGQGAGGDPTASAVLGDLVAVARARVTGGRGPGESTYADLPVLPMGQAITRYHVSLDVADRSGVLASVATTFADHDVSIETVRQQVVTDDDG…	DRSGVLASVATTFADHDVSIETVRQ
A0A538NAS4	Actinobacteria	MVVKVALLGCGTVGSEVVRLLHEQAEDLTARIGAPLELVGIAVRRPGRDRGPLPVDPGLFTTDALGLVKRDDVDVVIEVVGGLEPARTWLVEALRTGKSVITANKALLAEDGGTLHDAAADGGADLYFEAAVAGAIPLLRPLRESLHGDRIVRVTGIVNGTTNFILSSMYASGAGFTEALEEATALGYAEPDPTADIEGFDAAAKAAILASLAFHTRVRAGDVYREGITEVSAADMASARGMGCTIKLLCLAERNDGAVSVRVHPAMIPLSHPLAAVGDAFNAVFVEAEAAGQLMFYGRGAGGAPTASAVLGDLVAVARNRLSGSRAVSESAYADLRIRPMGEALTRYHISLDVADRAGVLAAVAGVFARHDVSIATVRQSGRGADAILVIVTHMAPDA…	DRAGVLAAVAGVFARHDVSIATVRQ
E9UZV9	Nocardioidaceae	MSSNKTTAHAVEPLGVAVLGCGVVGSQVVRLLLEGDADLAARVGAPLELRGVAVRRLDAPRDVEVPAELLTTDAHGLVARDDVDLVVEVIGGIEPARGLILKALESGASVVTANKALLAEDGPTLYEAAEKAGTDLYYEAAVAGAIPILRPLRDSLVGDHVTKVMGIVNGTTNYILDKMDTYGAGFEEALAEAQDLGYAEADPTADVEGFDAAAKAAILASLAFHTRVTASDVYREGITEVTAGDVASAKAMGSVVKLLAIAELDDDDVSVRVHPVMIPRSHALATVRGAYNAVFVESASAGDLMFYGQGAGGEPTASAVLGDLVTIARNKALGARGFGESAYAARAVRPMGETVTRYHVSLDVADKAGVLAAVATAFSEHGVSIKAVRQEGRGEDAQL…	DKAGVLAAVATAFSEHGVSIKAVRQ
A0A1J5QAD9	mine drainage metagenome	MSSRTLKVGMLGCGTVGSAVAQLLTEHADDLAARVGARLELAAVGVRDLSKPRAHVNHSIVTDDLEGLVRRDDIDLVIEVMGGIEPARSLLLTAMANGKSVVTANKTLLAEDGIALYDAAEQHKVDLYYEAAVAGAIPLLRPIRESMAGDQIVRVLGIVNGTTNYILTRMDEAGVSFEDALKEATELGYAEADPTADIEGFDAAAKAAILAGLAFHSRVTALDVYREGISHITAEDIVSAKAMNHVVKLLAIAELTADDRISVRVHPVLLPRNHPLAAVREAFNAVFVEARAAGELMFYGRGAGGIPTASAVLGDLVAVARHRVFGGLGSRESDYAGRKIAGVGETLTRYHIRLDVADRPGVLAAVAQSFAQHEVSIQTVRQAGHGNDAELVVVTHTAV…	DRPGVLAAVAQSFAQHEVSIQTVRQ
UPI00034DCDD6	Nocardiopsaceae	MAMKVALLGCGVVGAEVVRLLQEQAGELAARIGTPVEVGGIAVRRLGRARGTGIDPELFTTDAMALVTRPDIDLVVEVIGGIEPARSLILAAIKNGKSVVTANKALLAEDGAAIHDAAREAGVDVYYEAAVAGAIPLLRPLRDSLAGDRVKRVMGIVNGTTNFILDRMHTQGAGFTESLEEAQALGYAEADPTADVEGFDAAAKAAILARLAFHTRRVTAADVHREGITGVTAGDIASAEAMGCVVKPLAICQLSEDGSSVGVRVHPAMLPREHPLATVGGAYNAVFVEAESAGRLMFYGAGAGGAPTASAVLGDLVAVARNRLSGTSVAEGGHDTGLPVHPMGDTVTRYHLALDVADRPGVLARVAEVFAENHVSIKNVRQEGHGDDAQLVLVSHPAP…	DRPGVLARVAEVFAENHVSIKNVRQ
A0A2P8CYD4	Murinocardiopsis flavida	MALKVALLGCGVVGSEVVRLVREQSAELAARIGAPVEIGGVAVRRLDRARDTGLDPDLFTTDAIGLVNRPDIDLVVEVIGGIEPARSLILSAIKSGKSVVTANKALLAEDGAAIHAAAREAGVDVYYEASVAGAIPLLRPLRDSLAGDRVNRVLGIVNGTTNYILDRMDSIGSGFAESLDEAQSLGYAEADPTADIEGFDAAAKAAILARLAFHTRVTAADVHREGITEVSAADIASAKDMGCVVKLLAICQRSQGGASVGVRVHPVMLPREHPLATVNGAYNAVFVEAESAGRLMFYGAGAGGEPTASAVLGDLVAVARNKLAGTFVAEGAHDTGLPVHPMGVTTTSYHVALDVADRPGVLARVADVFAENDVSIKNVRQEGSGEDAQLVLVSHRAPD…	DRPGVLARVADVFAENDVSIKNVRQ
A0A0K1FD73	Arsenicicoccus	MEDSDKQTPIRVALLGCGVVGSAVARLLTEQADDFAARTGAPLELVGIAVRRIGRDRSAAGVDPELFTTDAEELVTRADVVVEVIGGIEPARMLILRAFEHGASVVTANKALLAERGPELYAAAEAAGVDLYYEASVAGAIPLLRPLRESLAGDDVRKVLGIVNGTTNYVLDKMHTTGAGFGEAVEQAQALGYAEADPTADVEGFDAAAKAAILASLAFHSRVSGSDVYREGITDVSAADVAAAERMGCVVKLLAICERVDGEDAQPSGVSVRVHPAMIPTSHPLAGVREAFNAVFVEARSAGELMFYGRGAGGDPTASAVLGDVVAVARHRVLGGRGAGESAYADLPVLPMGEARTRYFISLDVADEPGVLAAVATEFARHEVSIETVRQQQAREDEH…	DEPGVLAAVATEFARHEVSIETVRQ
J7LAM2	Actinobacteria	MKVALLGCGVVGSEVVRLVNEQSEELAARIGTSIEIGGIAVRRLDRDRGVDPSLLTTDATALVTRPDIDVVVEVIGGIEPARSLILDAIKSGKSVVTANKALLAEDGQTLHTAARTAGVDLYYEASVAGAIPLLRPLRDSLAGDRVNRVLGIVNGTTNYVLDRMDSLGSGFTEALEEAQALGYAEADPTADVEGFDAAAKAAILARLAFHTQRVTAADVHREGITGVSSGDIASARAMGCVVKLLAICQRSEDGESVGVRVHPVMLPVEHPLAGVKEAYNAVFVEAESAGRLMFYGAGAGGTPTASAVLGDIVAVCRNRLAHTSVAEGAHDTGLPVHDMGRTITSYHVALDVADRPGVLSKVAEIFADHGVSIKNVRQEGSGDDAQLVLVSHPAPDSAL…	DRPGVLSKVAEIFADHGVSIKNVRQ
A0A0Q9M526	Tetrasphaera	MAHEPGAPLRVALLGCGVVGSAVARMLVEQADDLAARAGARLEIVGIAVRRPQRARPDVPVDPALFTADAEELVTRADVVIEVIGGIDPARALILRAMEHGASVVSANKALLAEDGPTLYDTAARCGVDLYYEAAVAGAIPILRPIQESLAGDHVRKVMGIVNGTTNFVLDAMDVSGAGFAETVAQAQALGYAEADPTADIEGFDAAAKAAILASLAFHTRVSAADVHREGITEVTAADIRAARENDCVVKLLAICERVTADGVDAVSVRVHPAMVPRAHPLASVREAFNAVFVESAAAGELMFYGRGAGGDPTASAVLGDVVAVARHRVAGGRGPGESAYADLPVVDMGQAVTRYHISLDVADRPGVLAQVAAAFADHGVSIETVRQQAVAGEGERAK…	DRPGVLAQVAAAFADHGVSIETVRQ
UPI0011863F2B	unclassified Demequina	MANTRHRSCVTTKSPRSRSSAWARLRAGRVEKAVIRPFSTTGRPQDKRRTARAAACDPYRVGAVSTAAASVKIAILGCGTVGTQVVRLLTEQRDDLSARVGAPVDIAGIYVRDTSVPRDAVVPVDLLTSDAEALVDSADVVVELMGGDEPARALILRALAAGTGVVTANKALLATRGAELYEAADDAGADLYFEAAVAGAIPLVRPVRESLAGDHVTRILGIVNGTTNYVLDEMTTKGLDYADVVAEAQRLGYAEADPTADVGGHDAAAKAAILASLAFHQRVHLDDVYCEGITAVTADDIAAAQETGRVIKLLAIADQADAGVSVRVHPTLLPASHPLAGVRGAFNAVFVEAEAAGELMFYGQGAGGAPTASAVLGDVVSVARHVAGGGRGPRESNYA…	DRPGVLAQVAQMFANHGVGIESVRQ
UPI000A02BE27	Demequina	MSGALKDPVKVAVLGCGTVGTQVVRLLTEQADDLAWRVGAPVTLAGVYVRDTSVPRDAVVPVDALTSDADALIASADVVVEVMGGLEPARTMILKAIEAGAGVVTANKALLAAHGPELYEAADAAGVDLYYEAAVAGAIPIVRPVRESLAGDHITRILGIVNGTTNYVLDEMTTKGLAYGDVVAEAQRLGYAEADPTADVEGFDAAAKAAILASLAFHQRVALDDVHREGISTVTKDDVAAAAESGHVIKLLAIAERAADGVAVRVHPALVPLSHPLAGVHGAFNAVFIEAEAAGELMFYGQGAGGAPTASAVLGDIVSVARHRAQGGRGPLESNYADHPVLPIEAVSSRFQLRMHVVDRPGMLASIASTLGNRGVSIETVRQKRAQHENHAELVIATH…	DRPGMLASIASTLGNRGVSIETVRQ
A0A4P6PX71	Streptomonospora	MAMKVALLGCGVVGAEVMRLVDRQASELAARVGAPLEIGGIAVRRLGRDRGTGVDPELFTTDATELVTRPDIDLVVEVIGGIEPARSLILEAVKAGKSVVTANKALLAEDGATLLAAARESGVDVYYEAAVAGAIPLLRPLRDSLAGDRVHRVLGIVNGTTNFILDRMDTQGAGFAESLEEAQTLGYAEADPTADVEGFDAAAKAAILARLAFHTQNVTAADVHREGITEVSSGDIASAKAMGCVVKLLAICQRAEDGASVGVRVHPVMLPREHPLAAVTEAYNAVFVEAESAGRLMFYGPGAGGSPTASAVLGDLVAVARNRLARTSVGEGTHDTGLPVHAMGKTVTRYHISLDVADRPGVLARVAEVFAQMGVSIKNVRQEGSGEDAQLVLVSHTAP…	DRPGVLARVAEVFAQMGVSIKNVRQ
A0A1H9RHX2	Phycicoccus	MSEVEGKAAGEPLKVALLGCGVVGSSVARMLTQQAGDLTARVGRPLELIGIAVRRAGRDRSDLPVDPSLFTTDADSLVTKADIVIEVIGGIEPARSLILKAMEHGASVVSANKALLAEDGPNLYAAADRCGVDLYYEAAVAGAIPILRPIRESLAGDEVRKVLGIVNGTTNYVLDKMDTTGQGFAEAVEQAQALGYAEADPTADVEGFDAAAKAAILASLAFHTRVSSDDVHREGITEVTAADVQAAKEMDCVVKLLAICERTRDEQGHDLGISVRVYPAMIPRSHPLGSVRDAYNAVFVEAAAAGELMFYGKGAGGDPTASAVLGDVVAVARHRVGGAKGPGESAYADLPVLDIGRALTRYHISLDVADRPGVLAQVATAFAEHGVSIETVRQQIVRD…	DRPGVLAQVATAFAEHGVSIETVRQ
A0A354XPB4	Actinobacteria bacterium	MSERDKSAPPVRIAMLGAGTVGSSVAKLLARHQHDLAHRVGAGFELVAVGVKDINKPRVGIAQSLLTQDLESVALSGADILIEVMGGIEPARSLILSAMEAGASVVTANKALMAEDGAALYAAAERFDVDLYFEAAVAGAIPLIRPLRESLAGDRVTKVMGIVNGTTNFMLTKMDEEGANYAEVFDQANALGYLESDPSLDVDGIDAAAKAAILAELAFHTRVTLADVYCEGIGNVTKADIAAARDMGFVIKLLAIAELVGTQEKEDGIVVRVHPAMIPLHHPLANVRGSFNAVFVQAEAAGEMMFYGRGAGGDPTASAVLGDVVAAARHRVLGGRGPGESTYLGLEVLDIGRAHTRYYVNLDVQDRPGVLAQIAHAFASHGVSIQVVRQEGQGSEAGL…	DRPGVLAQIAHAFASHGVSIQVVRQ
UPI00143907CC	Planosporangium	MNPVRVALLGCGTVGADVVRLLNEQAADLTARIGAPLQLVGIAVRRPARDRGDLPVDPALFTTDALDLVKRDDVDIVVEVVGGIEPARTWLVEALHRGKSVVTANKALLAEDGPTLHQAAVDGRADLYYEASVAGAIPLLRPLRESLHGDRITRVTGIVNGTTNFILSSMDATGAGFSEALDEATALGYAEADPTADVEGFDAAAKAAILASLAFHTRIRAADVYREGITEVSAADVASAKAMGCTIKLLCLAERSGDAVSVRVHPAMIPRTHPLASVSDAFNAVFVEAEAAGQLMFYGRGAGGAPTASAVLGDIVAVARNRLAGVRAASESAYADLRVRPIGEATTRYHISLDVSDRAGVLAAVAGVFAKHGVSIATVHQSGRGNEAVLVIVTHRAKD…	DRAGVLAAVAGVFAKHGVSIATVHQ
UPI0012963D27	Cumulibacter manganitolerans	MSTPIRIALLGCGTVGSEVVRLVQDQSADLAARVGAPLEIAGVAVRRPERHPDVDPALLTTDVDALIDDPTVDVVIEVIGGIEPVKGWLLRALRSGKSVVSANKALLAEAGDELHAAAASGGADLYYEAAVAGAIPILRPLSESLTGDRIQRVMGIVNGTTNFILSRMDETGSSFAEALAEATDLGYAEADPTADVDGFDAASKAAILAGLAFHSPVVADDVYREGISQVTAGDVASAREMNCTIKLLAICERVSDDGAEAIAVRVHPVMLPRAHPLAGVGDAFNAVFVEAEAAGPLMFYGKGAGGAPTASAVLGDLVAVARNRVAHAAGTVLERYAGLPIRPMGLTPTRYHVSLDVADRAGVLAAVATEFAANDVSISTVRQEGRGEDAQLVIVTHMA…	DRAGVLAAVATEFAANDVSISTVRQ
A0A4P5R659	Actinobacteria bacterium	MADAQVRPIRIALIGAGTVGSKVASLMLEQAEDLEARSGAPLALVGVGVKDASKARPGIPKELITSDVPSLLAKDIDIVVEVMGGIEPARTHILDAMSRGISVVTANKELLARDGATLAAAAEKNNVDLYYEASVAGAIPILRPLRESLVGDRVKKILGIVNGTTNYILTKMDETGASFKDALSEAQKLGYAETDPSADVEGKDAAAKAAIVAQLAFHTRVTIDDVYCEGITKVSASDVKAAKEMGFVIKLLAIAERLDDDSIVVRVHPAMIPRSHPLASVREAFNAVFVEADAAGSLMFYGRGAGGAPTASAVLGDLVAVARNKMSGRRGPGESIYADLKVKPVAEAMTSYYISLQVADKPGVLAQISQKIADNNVSIQTVRQDGLENDAQLVIRTHK…	DKPGVLAQISQKIADNNVSIQTVRQ
A0A1H1YK00	Actinopolymorpha	MVEQSAEPPKPDRPLKVALLGCGVVGSEVVRLLVEHQADFAARVGAPLELAGIAVRRGGRHRDVPVDPALFTTDAHALVRRTDIDLVVEVIGGIEPARSLILAALDNGASVVTANKALLAEDGATLFAAAEKRGTDLYYEASVGGAIPLIRPLRESLAGDRVRRVLGIVNGTTNFVLDRMDTEGTSFAEALEEAQELGYAEADPTADVEGFDAAAKAAILASLAFHTRVLASDVHREGITQVSSVDVESARAMGCVVKLLAIAELAADGTGVGVRVHPAMIPREHPLASVRGAYNAVFVESAAAGQLMFYGAGAGGSPTASAVLGDLVTVARNRVQGVRGAAASTYAQLEVHPMGETPTRYHISLDVYDRAGVLASVANAFSRHGVSIQTVRQEGRGAD…	DRAGVLASVANAFSRHGVSIQTVRQ
UPI00178A092D	Actinopolymorpha pittospori	MGEQSSEPHKSDVRPLKIALLGCGVVGTEVVRLLVTHQADFAARVGVPLELAGIAVRRAGRRRDVPVDPDLFTTDAAALVRRGDIDLVIEVIGGIEPARSLILAALENGASVVTANKALLAEDGATLFAAAEKHGADLYYEASVGGAIPLIRPLRESLAGDRVRRVLGIVNGTTNFVLDRMDTEGTGFSEALEEAQELGYAEADPTADVEGFDAAAKAAILAGLAFHTRVLASDVHREGITEVTAIDIESARAMGCVVKLLAIAELSADGSGVGVRVHPAMIPRDHPLASVREAYNAVFVESAAAGQLMFYGAGAGGAPTASAVLGDLVTVARNRVQSARGAAASTYAQLEVHPMGETLTRYHISLAVDDRAGVLASVAAAFSRQGVSIQTVRQEGRGE…	DRAGVLASVAAAFSRQGVSIQTVRQ
A0A0K1JQX4	Luteipulveratus mongoliensis	MAESPLRVALLGCGTVGTAVARRLVDRADEFAARVGRPLEVVGVAVRDAGKPRPESGLDASLFTTDADELVTRADVVVELIGGIEPARGLLISAMKHGASVVTANKALLGEDGPRLYETAAENGVDLYYEASVAGAIPLLRPLHVSLAGDSVQRVMGIVNGTTNFILDKMDRTGEDLADVLTEAQELGYAEADPSADVEGHDARAKAAILASLAFHTRVAAPDVSCEGIMSITSEDIRAARKMGCVVKLLAICERRQDERGDESLSVRVHPTLVPRSHPLASVREAYNAVFIETELAGELMFYGQGAGGDPTASAVLGDLVQAARHKVTGSRGPGESAYADLPILPMAQVQTRYVIRTDVQDRSGVLAHVTSVFGTQGVSIESMRQGVRRSEDGLATLT…	DRSGVLAHVTSVFGTQGVSIESMRQ
A0A077LXF7	Tetrasphaera japonica T1-X7	MSGKQVTGDPIRVALLGCGVVGSSVATMLTTHADDLSARVGAPLELVGVAVRRLDKDRSDLPVDPALFTTDAADLVTKADVVIEVIGGIDPARDLILSAMKHGASVVTANKALLAEDGPTLYAAADTAGVDLYYEAAVAGAIPILRPIRESLAGDDVRRVLGIVNGTTNFVLDQMDTSGAGLQEVVEEAQALGYAEADPTADVEGFDAAAKAAILASLAFHTRVSGAQVHREGITEVTAADIQAAKDMGCVVKLLAICERSGEGVEEGISVRVHPAMIPRSHPLASVRDAYNAVFVEASAAGRLMFYGKGAGGDPTASAVLGDVVAVARHKVGGGRGPGESAYADLPVRDMGQSLTRYHISIDVADLPGVLAQVATVFAAHDVSIETVRQQVTTGSRAN…	DLPGVLAQVATVFAAHDVSIETVRQ
A0A1H2JL69	Jiangella	MASLRVALLGCGVVGTEVARLLHEHADDLAARAGARLELAGIAVRRLGRDRSITGVDPGLFTTDARALAERDDVDLVVEVIGGIEPARGLLLAAMERGASVVTANKALLAEDGVTLHTAAEKHGVDLYYEAAVAGAIPLLRPLRESLAGDRIKRVLGIVNGTTNYVLDRMDSEGSSFAEALEEAQSLGYAEADPTADIEGFDAAAKAAILAGIAFHSPVVAADVHREGIADVSSADVASAQAMNAVVKLLAICELSPDGQGVGVRVHPAMLPRTHPLASVRGAYNAVFVEAEAAGRLMFYGPGAGGVPTASAVLGDLVTAARNRLGDAVGPRGSWYADRPVRPMGATVTRYHISLDVDDRPGVLAAVAAVFAEHDVSIETVRQRAEGPDDAELVIVTHQ…	DRPGVLAAVAAVFAEHDVSIETVRQ
A0A3N2FGA5	Cellulomonas	MPDKLRIALLGCGVVGTQVARLLIEQADDLAARVGAPLELVGIAVRDLSVEREGVDATLLTTDAEALVAGADVVVEVMGGIEPARTLILRAIEHGASVVTANKALLAQDGPTLYAAADAAGVDLYFEAAVAGAIPIVRPVRESLAGDTVRRVLGIVNGTTNYVLDRMATDGLDLDQAVKEAQALGYAEADPTADVEGFDAAAKAAILASLAFHTRVSIDDVQREGITALTADDVAWAAGTGHVIKLLAIAERNTGDDGTDGIQVRVHPALVPADHPLAGVRGAFNAVFIEAEAAGELMFYGRGAGGAPTASAVLGDVVSVARHRVLGGRGPVESSYADLPVLPAAAARTRYQVRLEVADQPGVLAQVAAVLAEHGVSIEAVRQTPAPDEHVARLLITTH…	DQPGVLAQVAAVLAEHGVSIEAVRQ
A0A6N9YT42	Phytoactinopolyspora alkaliphila	MRMNTLRVALLGCGVVGSEVARQMTERSDDLSARIGARLELAGVAVRRTGRDRAASGISPELFTTDAAGLVERDDVDLIVEVIGGIEPARGLILSALERGKSVVTANKALMADDGYALHTAADKHGVDLYYEAAVAGAIPLLRPLRESLAGDHITRVLGIVNGTTNYILDQMDSYGSGFAEALEEAQSLGYAEADPTADIEGFDAAAKAAILASIAFHSPVTMSDVHRQGITDVTSADVASAKAMGAVVKLLAICELAPDGDAVGVRVHPAMIPRTHPLAGVRGAYNAVFVEAEAAGQVMFYGPGAGGAPTASAILGDLVTVARNRIGGVTGPGGSWYADRRVHPMGQTSTRYHISLDVDDRPGVLAAVATVFAEHGVSIETVRQRTERPDDAELVVVT…	DRPGVLAAVATVFAEHGVSIETVRQ
A0A6N7IHJ9	Streptosporangiales bacterium	MSVRTLRVALLGCGVVGTEVVRLLRQQADDLAARTGARLELAGIAVRRADRKRDDDLDPALFSTDALGLATREDVDIVVEVIGGIEPARSLVLAAMEKGKAVVTANKALLANDGATVHGAARRYGADLYYEASVGGAIPLLRPLRESLAGDHVRRVLGIVNGTTNYILTRMEETGAGFADALDEALALGYAEADPTADVDGFDAAAKAAILAQLAFHTRVTAADVHREGITDVTAASVASARAMGCSVKLLAICERSDDGRSVGVRVHPAMIPRTHPLASVREAYNAVFVEAESAGRLMLYGAGAGGAPTASAVLGDIVAVSRNRLAGTRGPDESTYADLPVHPMGNAVTRYHVSLDVADKPGVLARVAEVFARHDVSIQQVWQDGRGDDAQLVIVTHR…	DKPGVLARVAEVFARHDVSIQQVWQ
UPI00082DA756	Janibacter terrae	MTTAPAPLRVALLGGGVVGGAVARQLALQADDLAHRVGRPLELVGIAVRRPGRDRSELGVDPALFTTDAEELVTRADIVVEVIGGIEPARSLILSAMEHGASVVTANKALLAEDGPTLYAAAAAHGVDLYYEAAVAGAIPILRPIRDSLAGDSIRRVIGIVNGTTNFVLDAMDTSGAGFTETVERAQALGYAEADPTADVEGFDAAAKAAILSSLAFHTRVSSADVHREGITEVSARDIAAAREMGCVVKLLAICERVDGPDGPGISARVHPALIPLSHPLASVREAYNAVFVEAEGAGDLMFYGQGAGGDPTASAVLGDIVAVARTRVLGGRGPGESAYAELPVLPIGQAITRYHVSLEVADKPGVLAAVATVFARQGVSIETVRQQVVTDDQDVSRA…	DKPGVLAAVATVFARQGVSIETVRQ
A0A3D9UV40	Calidifontibacter indicus	MSESVRIALLGCGVVGGAVARRLTQAKDEFEARVGRRLEIVGVAVRDTSKDRSDTGLDASLFTTDAEELVTRADLVIELMGGIDPSKSLLQKAIESGASVVTANKALLGQHGAELYELAEEHGADLYYEAAVAGAIPLIRPLRESLAGDSVQRVMGIVNGTTNFILDKMDRTGADLADVLAEAQELGYAEADPTADVEGHDAQAKAAILASLAFHTRVRTSDVAVEGIMSVTADDIRAARRIGCVIKLLAIAELVDKDGGQAVSVRVHPTLITRSHPLGSVRDAFNAVFVETELAGELMFYGRGAGGDPTASAVLGDVVQAARHKVHGGRGPGESAYANLPIEGVGAAKTAYFIRMDVQDKPGVLAAIAKTIGEQGVSIESMRQSVRRSQDGLATLHII…	DKPGVLAAIAKTIGEQGVSIESMRQ
UPI000A04170F	Demequina lutea	MAKAEIRGRVQRSRAKTRRSDTRPLWPHRAVGGLGGAPARVVRVSDTPVKIALFGPGTVGSQVARLLTEQSADLASRVGAPLEVVGVYVRDIGKDRVGLDPALLTDDADALIAKADVVVELMGGIEPAKSIILKAIAAGAGVVTANKALLAAHGPELYEAADAANVDLYFEAAVAGAIPIIRPVRESLAGDHVRRILGIVNGTTNYVLDEMTARGLDYEVAVKQAQDLGYAEADPSADVDGFDAAAKAAILASLAFHQRVPLGDVYREGISAITAADVAAATDSGHVIKLLAIAERTGEGGDGGVSVRVHPALVPLSHPLASVHGAYNAVFVEAEAAGDLMFYGQGAGGTPTASAVLGDVVSVARHIARGGRGPRESHYGDLPVLPISASSSRFQLRMT…	DRPGVLAAIAAMLAQSGVSIETVRQ
A0A7C9F3K5	Modestobacter sp. I12A-02628	MTEPLRVALLGCGTVGSAVLRLLDEQGADLAARIGRPVEVAGIAVRRPDRHPGVPAHLLTTDAHALVTSGDVDLVVEVIGGIEPARSLLLAAIGAGKSVVSANKALLAEDGIALHAAAADAGVDLYYEAAVAGAIPLLRPLRESLAGDQLRRVVGIVNGTTNYILSRMVETGAGFAEALAEATELGYAEADPTADVDGFDAASKAAILATLAFHSPVRASDVYREGISAVSATDVARAAEIGCTVKLLAICERVSDVAADGTSTDSIAVRVHPAMIPTTHPLAAVSGAFNAVFVEAEAAGQLMFYGQGAGGEPTASAVLGDLVAVARNRVAGVAGPNVNAYAGLATRPMADTPTRYHVSLDVADKPGVLATVAAEFASRGVSISTVRQDGRGEAATLVL…	DKPGVLATVAAEFASRGVSISTVRQ
A0A5C5BFE6	Miniimonas	MPAPASPAPFTSGASAAPSAVRVALLGCGTVGTQVARVLVEHGEEIGARVGAPVELVGVGVRDAAADRDPAVPRDLLTGDADALVARADVVVELIGGTTRARELVHAAIRNGASVVTANKALLAAHGPELYEAADAAGVDILYEAAVAGAVPVVRGVRESLAGDRVQRVLGIVNGTTNYILDQMTTGGLDFADALARAQELGYAEADPTADVEGYDAAAKAAILASLAFHTRVSMDDVAREGITSITARDIDTARRMGGVIKLLAIVERVATADGEAVALRVHPAVLPAAHPLAGVGGAFNAVVVEAEAAGRLMFYGAGAGGRPTASAVLGDVVAAARHRVQGGRAPAESAYAELPLASPDHVRSRMQMTLEAEDRPGVLARIASLVADNGVSIESVQQ…	DRPGVLARIASLVADNGVSIESVQQ
A0A2N3FD51	Actinobacteria bacterium HGW-Actinobacteria-8	MRVSEPAKPVRIALFGPGTVGTQVVRLLTEHATDLEQRVGAPVEIVGVYVRDTSTPRDAVIDPALLTSDAHALIQDADLVVELMGGIEPAKGYMLEAIGAGAAVVTANKALLALHGPELFEAADANNVDFYFEAAVAGAIPIIRPVRESLAGDNVKRILGIVNGTTNYVLDEMTTRLLDYDVAVKQAQELGYAEADPTADVEGHDAAAKAAILASLAFHQRVHLDDVYCEGISAITAADVAAATESGHVIKLLAIVERTAAGVSARVHPALVSLGHPLAGVHGAFNAVFVEAEAAGELMFYGQGAGGTPTASAVLGDIVSAARHIAQGGRGPRESHYADLPVLPIEASSSRFQLRMTVHDKPGVLAGIAATLAERGVSIEAVRQKVAGADTGLATIVIS…	DKPGVLAGIAATLAERGVSIEAVRQ
UPI000A0533AE	Demequina aestuarii	MTDPPPDARTFVSACPSDRVVAVSPTSAPVKIAVLGCGTVGTQVVRLLLEQAGDLAARVGAPVELAGIYVRDTSTPREPAVPVDALTSDAEALVDSSDVVVEVMGGIEPARTLILRALERGSAVVTANKALLAQGGAELYEAADAAGADLYYEAAVAGAIPIVRPVRESLAGDRVTRILGVVNGTTNYVLDEMTSKGLDYDDVVAEAQRLGYAEADPTADVGGHDAAAKAAILASLAFHQRVGIDDVYCEGITEVTADDIAAATETGRVIKLLAVAEQTDEGVSVRVHPTLLPREHPLAGVRGAFNAVFVEAEAAGELMFYGQGAGGVPTASAVLGDVVSVARHKAGGGKGPRESNYALLDVLPMSAAMTRYAVRMSVPDRPGVLAAVATIFASHGVGI…	DRPGVLAAVATIFASHGVGIESVRQ
H5UMT6	Mobilicoccus pelagius NBRC 104925	MSVNAKHEAREETPLRVALLGCGVVGASVARLLVEGRDDFAARIGRPLDVVGVAVRRLGRDRRDTGLPDELFTTDAEELVTRADIVVEVIGGIEPARSLILRAFEHGASVVTANKALLAEDGPRLYEAARAHGVDLYYEASVAGAIPLLRPLRESLAGDDVRTVLGIVNGTTNYVLDKMDSTGQGFAEAVEQAQALGYAEADPTADVEGFDAAAKAAILASLAFHSRVTAPDVYREGISEVTASDVRAAAEMDCVVKLLAICERQQREDGGQGISVRVHPAMIPRSHPLASVREAFNAVFVEAEAAGELMFYGPGAGGDPTASAVLGDVVAVARHRVGGGLGPAESAYADLPVLPMGQTRTRYYLSLDVADRPGVLAQVAEAFSRHGVSIQQVRQTVAA…	DRPGVLAQVAEAFSRHGVSIQQVRQ
UPI0007808CC4	Demequina	MPQQTADPVKIAILGCGTVGTQVIRLLTEQAEDMAARVGAPVQISGVYVRDTSVERDAVVPRDLLTSDLASLIAASDIVVELMGGIEPARTAIMGALDAGKAVVTANKALLALKGAELYEAADSANADLYFEAAVAGAIPLVRPVRESLAGDRVQRILGIVNGTTNYVLDEMTTKGLPYDEVVAEAQRLGYAEADPTADVEGHDAAAKAAILASLAFHQRVSLDDVFCEGISAVTADDVAAATESGHVIKLLAIAESTDGGVTVRVHPALVPLTHPLAGVRGAFNAVFIEAESAGELMFYGQGAGGAPTASAVMGDVVSVARHIAGGGKGPRESNYADLPVLPISAALTRFQLRLNVADRPGVLAAVSAILAGKGISIETVRQSAGAEGTAELVISTHR…	DRPGVLAAVSAILAGKGISIETVRQ
A0A543NLE5	Haloactinospora alba	MAMKVALLGCGVVGAEVVRLINEQSAELGARVGAPLEIGGVAVRRVGGTRGTGLDPELFTTDAMGLVTRPDIDLVVEVVGGIEPARSLILAAVKSGKSVVTANKALLAEDGATILTAAREAGVDVYYEAAVAGAIPLLRPLRDSLAGDRVNRVLGIVNGTTNFILDRMDAMGAGFAESLEEAQSLGYAEADPTADVEGFDAAAKAAILARLAFHTQQVTAADVHREGITEVSAGDIASARAMGCVVKLLAICQRSADGDAVGVRVHPVMLPREHPLANVNEAYNAVFVEAESAGRLMFYGAGAGGTPTASAVLGDVVAVARNRLAATSAGEGGDDTGMPVHPMGKTVTRYHIALDVADRPGVLARVADVFAGNGVSIKNVRQEGHGEDAQLVLVSHQAP…	DRPGVLARVADVFAGNGVSIKNVRQ
A0A4R6UWM3	Nocardiopsaceae	MALKVALLGCGVVGSEVVRLLDEQSSELAARTGTPLEIGGVAVRRLGRARGTGVPPELFTTDAMSLVTRDDIDLVVEVIGGIEPARSLILAAIKAGKSVVTANKALLAEDGATIHTAAREAGVDVYYEASVAGAIPLLRPLRDSLAGDRVHRVLGIVNGTTNYILDRMDGLGAGFTESLEEAQSLGYAEADPTADVEGFDAAAKAAILARLAFHTEVTAADVHREGITEVSAGDIASAKAMGCVVKLLAICQRSADDASIGVRVHPVMLPREHPLATVGEAYNAVFVEAESAGRLMFYGAGAGGAPTASAILGDLVAVARNRLANTSVAEGEEDSALPVHPMGETITSYHVALDVADRPGVLAGVAEVFAGNGVSIKNVRQEGLGGDAQLVLVSHPAPD…	DRPGVLAGVAEVFAGNGVSIKNVRQ
A0A2Y9A640	Georgenia satyanarayanai	MSERALRVAVLGCGTVGTEVVRLLTEQAGDLTARTGARLEVVGIAVRDTTVPRADVVDTRLLTTDASGLVRDADLVIELMGGIEPARSLVLEAIEAGAGVVTANKALLAAHGPELYEAAEERGVDLYFEAAVAGAVPVVRGVRESFAGDHVRRVVGIVNGTTNFILDEMTSRGVGFGEALADAQALGYAEADPTADIDGHDAAAKIAILASLAFHTRVSIDDVPVEGIRYVTAADVEAATRGHHVIKLLAIAERRTTADGDGISVRVHPALLPLEHPLAAVHGAYNAVVVDTEAAGRLMFYGQGAGGAPTASAVLGDVVAAGRNRVSGGRGPAESRYAELPLLGGDEVTTQFQLRLEVADVPGVLAEIAGTFGEKGLSIMTVTQEQVHAADGAAVLVVV…	DVPGVLAEIAGTFGEKGLSIMTVTQ
A0A543ATE9	Stackebrandtia	MKLALLGCGTVGSEVVRLLHDQADDLTARVGEPLEIAGIAVRRPDRDRSDLPVSSEVFTADADALVSRDDVDIVIEVVGGIEPARSWITAALRAGKSVITANKALLAEDGAALHAAAAAGGADLYYEAAVAGAIPLLRPLRESLHGDRISLVMGIVNGTTNYILSRMTDTGSGFAESLQEASDLGYAEADPTADVEGFDAAAKAAILASLAFHTRVTVADVYREGITEVTASDVASAAKMGCVVKLLCIASRDDNGISVRVHPAMIPGEHPLAGVGGAYNAVFVQAEAAGQLMFYGAGAGGTPTASAVLGDLVAVARNRRGGASALTDSAYADLPVQRMGDVVTRYHVSLDVDDEPGVLAEVASVFAAHRVSMRTVRQSGRGDEAVLVAVTHTATDAQL…	DEPGVLAEVASVFAAHRVSMRTVRQ
UPI00034C7942	Nocardiopsis	MAMKVALLGCGVVGSEVVRLVDEQPEELAARVGTPLEIGGIAVRRLDRDRGVDPALLTTDATELATRPDIDVVIEVIGGIEPARSLILSALKAGKSVVTANKALLAEDGQTLHAAAREAGVDLFYEASVAGAIPLLRPLRDSLAGDRVNRVLGIVNGTTNYVLDRMDSVGTGFTEALEEAQTLGYAEADPTADVEGFDAAAKAAILARLAFHTQQVTAADVHREGITGVSAADMAGARAMGCVVKLLAICQRSEDGESVGVRVHPVMLPVEHPLASVKEAYNAVFVEAESAGSLMFYGAGAGGTPTASAVLGDMVAVARNRLAGTHVGEGGHDTGLPVHDMGETVTSYHVSLDVADRPGVLAKVAEIFAEHGVSIKNVRQEGSGDDAQLVLVSHRAPDA…	DRPGVLAKVAEIFAEHGVSIKNVRQ
A0A6I3CVG3		MKTLQIGMLGCGNVGAEVARLLTSDSGDFKARAGAELELVKIAVKDMEKARPGIAKKLLTSDADSIVNDADIEIIIEVMGGIEPARKLLLTAMKNGKSVITANKALLAKHGAELYDAASANGVDLYYEASVGGAIPILRPLRDSIVGDHVTRIMGIVNGTTNYILTKMDEDGSAFANVLKEAQALGYAETDPTADIEGHDAAAKAAILAGLAFHSRVSVDDVFCEGISGITATDVSVAKAIDHVIKLLAIAELTSDNKISVRVHPTLIPRSHPLASVRNAFNAVFVEAQSAGELMFYGRGAGGEPTASAILGDLIAVARHKSGGSLGAGESAYADLEIAAISSVKTRYLIRLNVTDRPGVLATVAQIFASHNVSIQTVRQSGRGEDAELIVMTHGASDA…	DRPGVLATVAQIFASHNVSIQTVRQ
A0A6J7K6Y5		MTTPDELPRELTVALLGGGNVGSQVSRLLAESADDLTARAGATLRLVGVGVRDTSRRREGVDPALITGDLEALASSGADIVVELLGGIEPARTLILAAMAAGSSVVTANKALLAEDGATLHAAAERHGVDLYYEAAVAGAIPILRPIRESLAGDKIRRVLGIVNGTTNFILSKMDDEGADYADVLAEAQALGYAEADPTADVEGYDAAAKAAILASLAFHTRVRLEDVYREGITSVSAHDVAAAREMGFVIKLLAVAELVDDDKGLVVRVHPAMVPRTHPLAGVRGAFNAVFVEAESAGQVMFYGRGAGGAPTASAVLGDIVAVARHRVAGTHGPGESVYADIELRPIGDSVTRYYVNLDVADRPGVLAGIAQAFADNGVSIQNVRQDGHGDDAGLVVR…	DRPGVLAGIAQAFADNGVSIQNVRQ
A0A1I2CJD7	Blastococcus	MSAPETRPLRVALLGCGTVGSAVLRLIDEQADDLTARVGRPVEVAGIAVRRPAHHPDVPQHLLTTDAEALVTRADVDLVVEVIGGIEPARTLMLAAFAAGKSVVSANKALLADDGPALHAAAAASGVDLYYEAAVAGAIPLLRPLRESLAGDQIRRVVGIVNGTTNYILSRMAETGAGFAEALAEATDLGYAEADPTADVDGFDAAAKAAILASLSFHTPVSAADVYREGISAVSATDVARAAEIGCTVKLLAICERVVNGSPGHPGDTVAVRVHPAMIPTTHPLAAVGGAFNAVFVEAEAAGQLMFYGQGAGGEPTASAVLGDLVAVARNRLAGASGQGPTGYAGLAVRPIADTPTRYHVSLDVADKPGVLATVAQEFARQEVSIATVRQDGHGDAAT…	DKPGVLATVAQEFARQEVSIATVRQ
A0A077MEC0	Tetrasphaera jenkinsii Ben 74	MNDHKPLRVALLGCGVVGSAVARRLVEHADDLTARVGVPLEIVGIAVRRAGRDRSDVPVDPSLFTTEAADLVTRADIVVETVGGIDPARELLLSAMAHGASVVTANKALLAEDGPTLYAAADAAGVDLYYEAAVAGAIPLLRPIRESLAGDDVRKILGIVNGTTNFVLDKMDSTGAGFAETVAQAQALGYAEADPTADVEGFDAAAKAAILASLAFHTRVAGRDVHREGITEVTASDIAAAKEMDCVVKLLAIAEKASTDDGEGISVRVHPVMIPRSHPLASVRDAFNAVFVEASAAGQLMFYGRGAGGDPTASAVLGDLVAVARHKVNGSRGPGESAYADLPVLDFGQSWTRYHISLDVEDRPGVLAQVATAFASHDVSIETVRQRVVTDPDSGGPRA…	DRPGVLAQVATAFASHDVSIETVRQ
A0A094PBL4	actinobacterium acAMD-5	MSSAPLKIAVLGAGTVGSQVVRLLQEQGADLSARVGAELKIIGVSVKDPARSRHGINPNLLTTDSKSLVKNCDILIEVMGGIEPAKSLILEAMQNGASVVTANKALLARHGSELLVAADKAGVDLYFEASVAGAIPLLRPIRESLAGDTVNRVMGIVNGTTNFILSKMETDGADYQDVLAEAQSLGYAESDPTADVEGHDAAAKAAILATLAFHTPVTIDDVYCEGITKVTKADMDAAESMGFVIKLLAVAERQAQDSIVVRVHPTMVPKSHPLANVRGVFNAVFVEAESAGELMFFGRGAGGAPTASAVLGDVVAAARNRVAGGVGPRDTSYAALKCLDISNAHTRYYIHIKVADKPGVLAKIATTFAENKVSIQVLHQDGHGDDATLVIRTHKATDA…	DKPGVLAKIATTFAENKVSIQVLHQ
A0A1M5NT50	Geodermatophilus	MTGPLKVALLGCGTVGSAVLRLVDEQAADLAARVGRAVEVVGVAVRRPDRHPEVPAGLLTTDAHGLVTRDDVDLVVEVIGGIEPARSLILAAIESGKSVVSANKALLAEDGVALHAAAAKAGVDLYYEASVAGAIPLLRPLRESLAGDQIRRVVGIVNGTTNYILSRMAETGAGFSEALAEATELGYAEADPTADVDGFDAAAKAAILASLAFHTAVTAADVHREGISSVTATDVARAAEIGCTVKLLAICERVAGRPDEAEGDTVAVRVHPAMIPTSHPLAAVGGAFNAVFVEAEAAGQLMFYGQGAGGEPTASAVLGDLVAVARNRVAGAAGAGPSAYAELPARPIAETPTRYHVSLDVADVPGVLATVATEFARHEVSIATVRQDGYGDAATLVIV…	DVPGVLATVATEFARHEVSIATVRQ
A0A345YNA3	Brachybacterium saurashtrense	MSLHPSGSTSGQEAAAVSALPALRVAVLGAGTVGGEVLRLIAQQGEDLAHRIGGRLEVRGVAVRDLDRDRGPHVPRALLTEDAAALVREADLVVEVMGGIEPARTLLLDAMAHGASVVTANKALLAQDGATLYEAADAHGVDLYFEAAVAGAIPLVRPVRESLAGDRIQRVLGIVNGTTNYILDAMTRTGVSFDEALTTAQQLGYAEADPTADVEGHDAAAKASILASLAFHSRVRLGDVHCEGITQVSAQDIAAAARMGRTIKLLSIVERIEEENGERISARVYPALVPDHHPLAAVSEAYNAVFIEAEAAGSLMFYGQGAGGSPTASAVLGDVVSAARSRVHGGIGPRESRYAELESIPLEELRSAFYISLTVEDRPGVLAEIAGTFSGYGISISTI…	DRPGVLAEIAGTFSGYGISISTIHQ
UPI0015CA41DC	Naumannella cuiyingiana	MTESRQPPAAGEPLRIALLGCGVVGSEVARLITGSADDLRARIGRPLELVGIGVRRTGIERPGIDPALFTTDTAALVARDDVDIVIELIGGIEPARSLITSAIDHGASVITANKALLAEDGASLFAAAEQAGVDLYFEAAVAGAIPIIRPLRESLVGDEITQVMGIVNGTTNFILDKMHSQGAGYADVLAEAQALGYAEADPTADVEGFDAAAKAAILAGLAFHSRVSGADVHREGITEVTRSDIASARDMGCVVKLLAICELSGDGADATINARVHPAMIPDSHPLASVGGAYNAVFVQSRSAGQLMFYGPGAGGSPTASAVLGDLVTVARNRVRETSGPGESSYARRPVRSIGEVVTRYHLSLEVDDRAGVLAAIANCFAEHDVSVQTLRQVTSPGD…	DRAGVLAAIANCFAEHDVSVQTLRQ
UPI0008365723	Janibacter corallicola	MTDSGQTPLRVALLGGGVVGGAVARMLATQADDLAARIGRPLQLVGVAVRRAGKDRSETGIDPELFTTDAEALLDRADIVVELIGGIDRARELILAAMERGASVVTANKALLAEDGPTLYAAAAEHGVDLYYEAAVAGAIPILRPIRDSLAGDSIQRVIGIVNGTTNFVLDAMDTSGAGLPETVEQAQSLGYAEADPTADVEGFDAAAKAAILSSLAFHTRVASSQVHREGITSISSRDVQAAREMDATVKLLAICERVETPAGVGVSARVHPAMIPLTHPLASVRGAYNAVFVEAEAAGQLMFYGQGAGGDPTASAVLGDIVAVARTRVGGGHGPGEIAYADLPVLPMGEAITRYHVSLDVADRPGVLAAVAQVFSDQGVSIETVRQEVGGDGGGPRA…	DRPGVLAAVAQVFSDQGVSIETVRQ
UPI0014881535	Flexivirga sp. ID2601S	MAKDMAEPLKVALLGCGVVGSAVARRLVDDASDLAARVGAPLELIGVAVRDLDKPRPASGVPQDLLTTDAEALVAKADLVVELMGGIEPARSLLLRAIDHGASVVTANKALLGADGPQLYEAADARGVDLSFEASVAGAIPLLRPLRESLAGDSVQRVMGIVNGTTNFILDKMDRTGAALADVLAEAQQLGYAEADPTADVEGHDAQAKAAILASLAFHTRVSTGDVHCEGIMGITADDIRDARKIGCTVKLLAICERTADGVSARVHPTLVPRSHPLASVREAFNAVFLETELAGELMFYGQGAGAQPTASAVLGDLVQAARHKVDGGRGPGESAYAALPILPIDQARTSYFIRLDVLDQPGVLARVANVFGNQGVSIESMRQGVVRSEDGLAMLQIV…	DQPGVLARVANVFGNQGVSIESMRQ
A0A1H7EZW6	Blastococcus	MNRPLKVALLGCGTVGSAVLRALQEQADDLGARVGRAVEVAGVAVRRPDHHPDVPADLLTTDAHALVTREDVDLVVEVIGGIEPARSLMLAAFEAGKSVVSANKALLAEDGVALHAAAAKAGVDLYYEAAVAGAIPILRPLRESLVGDQLSRIVGIVNGTTNYILSRMAETGAGFGEALAEATELGYAEADPTADVDGFDAAAKAAILASLAFHTPVSAADVHREGISTVTATDVARAAEIGCTVKLLAICERVANGSPTHPGDSVAVRVHPAMIPTTHPLASVGGAFNAVFVEAEAAGQLMFYGQGAGGEPTASAVLGDLVAVARNRLAGAAGQGPSGYADLAVRPMAETPTRYHVSLDVADKPGVLAAVAQEFAQHGVSISTVRQTGRGDAATLVIV…	DKPGVLAAVAQEFAQHGVSISTVRQ
UPI0014123994	Kineococcus indalonis	MEPVKVALLGCGVVGTEVARLLTTQADELAARVGAPLELTGIAVRRLGRDRGLPVDPSLFTTDAEGLVARADVVVEVIGGIEPARSLMLRAIEHGASVVTANKALLAEDGPALYEAAAKHGVDLYYEASVAGAIPLLRPLRESLAGDRVTRVLGIVNGTTNYVLDQMDSTGMGFAEAVEQAQSLGYAEADPTADVEGFDAAAKAAILASLAFHTRVGLDEVHREGITGVSAADVRAAQAQGCVVKLLAIAERSTGPGGEDAVSVRVHPAMLPRGHQLAGVRGAFNAVFVEAEAAGELMFYGPGAGGQPTASAVLGDVVAVARHRVAGGRGPGESAYADLPVLPMDETVTRYHVRLDVADKPGVLAQVAGVFAAHGVSIEAVQQRQEQAGPGGGRAVLVV…	DKPGVLAQVAGVFAAHGVSIEAVQQ
A0A2N3FYB2	Actinobacteria bacterium HGW-Actinobacteria-4	MPASTPAPVRIAILGPGTVGTQVVRLLTEQAEDLASRVGAPLEIVGIYVRDTAAERDPLIPRALLTDDVDALIAGADLVVELMGGLEPARSFILQAIGAGASVVTANKALLATHGPELFEAADAANVDLYFEAAVAGAIPLVRPVRESLAGDQVQRILGIVNGTTNYVLDEMTTRHLGYDVALKQAQELGYAEADPTADVEGHDAAAKAAILASLAFHQRVALEDVYCEGISAITAADVAAATESGHVIKLLAIAERADGGVTVRVHPALVPLAHPLAGVHGAFNAVFVEAQAAGELMFYGQGAGGAPTASAVLGDVVSVARHIATGGKGPRESNYAVLPVLPIGAASTRFQIRMNVPDRAGVLASVAETLASKAISIETVRQQAGAAGPGCAELIIST…	DRAGVLASVAETLASKAISIETVRQ
A0A0L6CGA4	Luteipulveratus halotolerans	MSNDALRIALLGCGTVGTAVARRLVDHADEFASRVERPVEITGVAVRDTSKPRPESGLDPSVFTTDAEALVRDADVVVELMGGIEPARSLLLTAMEHGASVVTANKALLGEDGPRLYETAAEHGVDLYYEASVAGAIPLLRPLQVSLAGDSVERIMGIVNGTTNFILDKMDRTGEALDDVLAEAQELGYAEADPTADVEGYDARAKAAILASLAFHTRVAALDVSCEGIMSITADDIRAARKMGCVVKLLAICERVRNGRGDQSLSVRVHPTLVPRSHPLASVHDAFNAVFIESALAGEVMFYGQGAGGDPTASAVLGDLVQAARHKVTGSRGPGESAYADLPILPLSQATTRYAIRIEVPDRPGVLAHVTNVFAGQGVSIESMRQGVRRSDDGLATLT…	DRPGVLAHVTNVFAGQGVSIESMRQ
A0A2G6HDF2	Actinomycetales bacterium	MDAGSARNVADAAARSSPLRVALLGGGVVGSSVARLLTQHSDDLTARVGRPMELVGIAVRRAGRNRTITGIDPALFTTDAADLVTRADVVVEVIGGIEPARGLILRAMEHGASVVTANKALLAEDGPALYAASDRHGVDLYFEAAVAGGIPLLRPLRESLAGDAVGKVIGIVNGTTNYVLDKMDSTGSGFADAVGQAQSLGYAEADPTADVEGFDAAAKAAILASLAFHTRVAAHDVHREGITDVTAADIQAAREMGCVVKLLAICERVELPTPSQAGPGGAENGSTSGVSVRVHPAMIPQRHPLANVREAFNAVFVEAEAAGQLMFYGQGAGGDPTASAVLGDVVAVARHRVLGGRGPRESAYADLPVLAMGQAMTRYHISLDVADRSGVLAQVAAVF…	DRSGVLAQVAAVFAEHDVSIETVRQ
A0A6I1G8P6	Intrasporangiaceae	MSTPSAPTPLRVALLGCGVVGSSVARMIIDGADDLAARVGAPLDLVGIAVRRPGRERFGLDPQLFTTDAAELVTRADIVIEVIGGIEPARSLILSAMEHGASVVTANKALLAEDGPALYEAADEHGVDIYFEAAVAGAIPILRPIRESLAGDEVTKVLGIVNGTTNYVLDKMDSTGMGFSEAVEEAQSLGYAEADPTADVEGFDAAAKAAILASLAFHSRVGSAHVYREGITEVTAADIAAAAAMDHVVKLLAICERSHDDSGAEGLSVRVHPAMIPRTHPLASVREAYNAVFVEADAAGELMFYGKGAGGDPTASAVLGDVVAVARHRVGGGRGPGESAYAEIPVLPVGAARTRYHIALDVDDRPGVLAQVATAFAAHDVSIEAVRQRLVTADDGATR…	DRPGVLAQVATAFAAHDVSIEAVRQ
UPI000780A5F2	Demequina sediminicola	MFAVSTSSSPVKIAILGCGTVGTQVVRVLTEQQTDLSARVGADVEIAGVYVRDTSVTRDPVVPTDVLTSDVDALIERADVVVELMGGLEPARTMILQALNAGKGVVTANKALLATHGAELYEAADASGADLYFEAAVAGAIPLVRPVRESLAGDTVTRILGIVNGTTNYVLDEMTTKGLDYGEVVAEAQRLGYAEADPTADVGGHDAAAKAAILASLAFHQRVSLDDVYCEGITEITAADIEAAAETGHVIKLLAIAEQTSEGVSARVYPALVPNAHPLASVRGAFNAVFIEAEAAGELMFYGQGAGGAPTASAVMGDIVSVARHAAGGGHGPRESNYAKHPLLPIGGAQTRYAIRMSVHDKPGVLARVADAFARNGVGIGSVLQVPDAELASLIISTH…	DKPGVLARVADAFARNGVGIGSVLQ
A0A6N7GG25	Micromonosporaceae bacterium	MTAPAVRLALLGCGTVGAEVVRLLHEQASDLAARVGAPVELAGIAVRRPGRARDVPADPALFTADALGLVKRSDVDVVVEVVGGIEPARTWLVEALRLGKGVVTANKALLAEDGGALHDAAVAGGADLYFEAAVAGAIPLLRPLRESLHGDRITRVTGIVNGTTNFILSAMDTTGAGFAEALEEATALGYAEADPTADVEGFDAAAKAAILASLAFHTRVSAAEVYREGITEITAADVASAREMGCVIKLLCLAEQTGGQAGRAVSVRVHPAMIPRSHPLAAVGGAFNAVFVEADAAGQLMFYGAGAGGAPTASAVLGDIVAVARARVSGPTGQRGQTGLEAYADLPVRPIGQVVTRYHVRLDVADRPGVLATVAGVFARHEVSIATVHQTGRGSEATL…	DRPGVLATVAGVFARHEVSIATVHQ
A0A521XQ47	Actinobacteria bacterium	MTGSLASPRPLTVALLGAGVVGSEVARLLTAHADDLAARVGAPLVLSGVAVRDADRPRPGIDPALLTTDAATLAASGADLVVEVMGGLDPARDLLLSAMAAGSSVVTANKALLAEDGGTLHAAAEKYGVDLYYEASVAGAIPLLRPLRDSLAGDRVRRVLGIVNGTTNFILTKMDEEGADYATVLAQAQDLGYAEKPDPSADVEGYDAAAKAAILASLAFHTRVTMADVHREGISAVTPADIAAARDMGFVIKLLAVAELAADERGVCVRVHPAMVPRSHPLASVRDAFNAVFVEADAAGQVMFYGRGAGGAPTASAVLGDLVAVARHKVAGSLGPRSSTYADLEVLAVGEARTRYYVNLDVADRPGVLATIAAAFAERGVSIQTVRQDGLGDDAGLVV…	DRPGVLATIAAAFAERGVSIQTVRQ
UPI0014896646	Nakamurella sp. DB0629	MTSPGKPGDPAAAVLRVGVLGAGVVGSQVIRLLLEQADDLAARVGARVELAAVAVRRPHRHAEVPAGLLTDDAAAVVADPSIDVIVEVMGGIDPTRELLLTALRRGASVVTANKALLAEDGPTLYAAADAAGADLYFEAAVAGAIPLIRPLRESLAGDRISQVLGIVNGTTNFILSAMTATGDSYELALKEAGRLGYAEADPTADVDGFDAAAKAAILASVAFHTRVGAADVHREGIGAVSAADVAAATEIGCVIKLLAICERNGGAAPGGAADGGAAAGDDVVADETESVSARVHPVMLPNTHPLARVDGAFNAVYVQAESAGQLMFYGPGAGGAPTASAVLGDLVAVARNRVAGGRGPRESAYADLPLRPFGEVPTRYYVSLDVLDRAGVLSAVAST…	DRAGVLSAVASTFADGGVSIATVRQ
A0A4R7J860	Naumannella halotolerans	MTETAQSPAGPDAVPVAGPAADGATPPTEQPLKVALLGCGVVGSEVARMLVDSADDFTARIGRPLELVGIGVRRAGVERPGIDSALFTTDTEALVRRGDVDLVIEVIGGIEPAKSLILTAMEHGASVVTANKALLAEAGTDLFSAAEAAGVDLYFEAAVAGAIPIIRPLRESLVGDEITAVMGIVNGTTNFILDKMHGQGTGYADALAEAQALGYAEADPTADVEGFDAAAKAAILAGLAFHSRVRGVEVHREGITEITRSDIASAKAMGCVVKLLAICELSGEGAEATINARVHPAMIPEDHPLASVGGAYNAVFVESKAAGRLMFYGPGAGGSPTASAVLGDLVTVARNRTRHTRGPGESTYAQRPVHSIGEVVTRYHLSLEVDDRAGVLAAIAQCF…	DRAGVLAAIAQCFAEHEVSVQTLRQ
UPI000C78240D	Nocardioides	MSDKSLKVVLLGCGSVGSQVVRLLTEQAADLEARVGARIELAGVAVRRLDAAREVEVPAGLLTTDAAGLVARGDIDLVIEVIGGLEPARSLILSALENGASVVTANKALLAEDGPRLFEAAAKAERDLYYEAAVAGAIPIVRPLRESLAGDRVTRVMGIVNGTTNFILDKMDSSGAGFSEALEEAQELGYAEADPTADVEGFDAAAKAAILASLAFHSRVTAADVHREGISEVTAADVASAREMGAVVKLLAIAELREDRVAVRVHPAMIPRSHPLASVRGAYNAVFVESQAAGQLMFYGPGAGGSPTASAILGDLVTVARNRLSNTTGAGESAYADRAVQPMGETHTRYHVAIDVEDRAGVLSAVAQAFAEHEVSIQTVRQEGRGADAQLVVVSHRAT…	DRAGVLSAVAQAFAEHEVSIQTVRQ
A0A6I2YPR6		MSRSLTVALLGGGTVGSQVAHLIAARAADLEQRVGASLVLTAVAVRDPGKVREGIPAELISGDAMAVATSGVDIVVELMGGIEPARSLILAAMASGSSVVTANKALLAAHGSTLHEAAAKHGVDLYFEASVAGAIPLLRPLRESLVGDRVTKVMGIVNGTTNFMLSKMDEEGADYDEVFAEAAELGYLEADPSLDVDGHDAAAKAAILAELAFHTKVTLDDVYCEGISKVTAADIRAAQQMGFVIKLLAVAEIKGDNEGVIVRVHPSMVPRDHPLASVRGAFNAVFIEAESAGQMMFYGRGAGGAPTASAVLGDVVAAGRNRLTGGRGPGQSIYSKLVPLPIGDAMTRYYVNLDVADRPGVLASIAAAFANNGVSIQVVRQDGHGEEAGLLVRTHLARD…	DRPGVLASIAAAFANNGVSIQVVRQ
A0A5Q6S0E0	unclassified Mumia	MTSHPHEPRTLRVALLGHGAVGSEVARLLTRDADELAQRIGARLELVGVAVGSDRPDRQTAFDPALLTTDAAALVRRGDLDVVIELIGGIEPARSLVLAALEHGASVVTGNKALLAEDGSTLFAAAEDAERDLSYEAAVAGAIPIIRPLRESLTGDHVRRVLGIVNGTTNFILDAMTTTGQGFDEALAEAQRLGFAEADPTADVEGFDAAAKAAILASLAFHTRVTIEDVHREGITTVTADEIASADDMGCVVKLLAICDQSMDGGAVSARVHPVMIPKDHPLASVRGAYNAVFVESESAGQLMFYGPGAGGAPTASAVLGDVVSVARNRLLEVTAPPERTHARRRLLGIGDARTRYHIALDVDDKAGVLASVALAFADNEVSISAVRQEGHGDDAQLV…	DKAGVLASVALAFADNEVSISAVRQ
A0A552WJI9	unclassified Georgenia	MSARAPILGHDPAPGPAPTRRRAPRGEGEDAPVSSSTAQHPDAVRIALLGCGTVGSQVVRLLREHADDLAARAGARLELVGIAVRDTDAERDPWVPRELLTADAAALVARADIVVELIGGIDPVRPLVLAALESGATVVTGNKALLAAHGPELHGAAERSGADLYYEAAVAGAVPVVYGLRESLAGDNVDAVLGIVNGTTNFILDEMATRGLSFDDALALAQELGYAEADPTADVDGHDAAAKAAILASLAFHTRVSIDDVPVTGIRQVTAADMAEAREAGYVIKLLAVARRITDNGTRGISVRVHPALLPATHPLAAVRGAFNAVVVEAEAAGRLMFYGQGAGGAPTASAVLGDLVAAASHKVHGGNAPRESTYAELPLVTDAQTPARTQVQLRLADE…	DEPGTLAAVAGVYGEHGVSIESVRQ
A0A5C4WI63	Nonomuraea	MKPMKVALLGCGVVGSQVVRLLREQAADIVARVGAPLELAGVAVRDPGRRRDTSVDPGLLTTDAEALVTAPDVDIVVELIGGTDPAGRLVLRALHGGRSVVTANKALLAREGAALHRAAHAAGVDLCYEASVAGAIPLLRPLRESLAGDRVTRVLGIVNGTTNYVLDRMDSTGASFDDALAEAQALGYAESDPTADVEGHDAAAKAAILAQLAFHSRVTAADVHREGITGITPADIANARAMGYVIKLLAICSRGDRHGVGVRVHPAMIPRSHPLAGVREAYNAVFVEARSAGNLMFYGAGAGGAPTASAVLGDLVAAARNRLAGVSGPPESVYAALPVHPMGETVTRSYIALEVLDKSGVLARVCEVFAAHDVSIQTVRQEGRGDDAQLILVTHQAED…	DKSGVLARVCEVFAAHDVSIQTVRQ
A0A3N1HMZ2	Pseudokineococcus lusitanus	MAEVRPSPPVLRVALLGCGVVGSAVARQLVEQADELAARAGARLELVGIAVRRAGRRREPGIDPALLTTDAEGLVERADVVVEVIGGIEPARGLLLRAMAAGASVVTANKALLAEDGPRLYAAADAAGVDLYFEAAVAGAIPIVRPLRDSLVGDRVERVLGVVNGTTNFVLDRMDSTGAGFEEAVQEAQSLGYAEADPTADVEGFDAAAKAAIIASLAFHTRVRAADVHREGITGVTAGDVAAARDAGAVVKLLAICERTAPTGDGDAEGGVSVRVHPAMVPREHPLAGVRGAFNAVFVEARSAGSLMFYGQGAGGEPTASAVLGDLVAVARHRVVGGRGSSESAYADLPVRPMGEAVTRYHVRLEVHDRPGVLAQVAQVFADHGASVETVRQTPLGGE…	DRPGVLAQVAQVFADHGASVETVRQ
UPI00083909CA	Kribbia dieselivorans	MSQPAVTPIRVALLGAGVVGSSVARLLTEQADHFAARVGAPLEIVGIAVRRTGVDRSDVPVDPALFTTDAEELVTRADIVIEVIGGIDPARRLILRAMEHGASVVSANKALLAEDGPALYEAADANGVDLYYEAAVAGAIPILRPIRESLAGDEITKVLGIVNGTTNFILDKMDTTGAGMNETVAEAQALGYAEADPTADVEGFDAAAKAALLASLAFHTRVSSADVFREGISEVSSADVLSAKEMDCVVKLLAICERTTDGDTEGVTVRVHPAMVPRSHPLASVREAYNAVFVEATSAGELMFYGKGAGGDPTASAVLGDVIAAARHRVAGGRGPGESAYAALPVFDMGKAQTRYHIRLDVADRPGVLAQVAAAFADNGVSIETVRQQVVPDDEDATA…	DRPGVLAQVAAAFADNGVSIETVRQ
UPI0004CCA3D6	Streptomyces xanthophaeus	MRTLKVALLGCGVVGSDVARYMATHAADLEARIGAPVELAGIAVRRADLPRPGIPEHLLTTDADALVTRPDVDVVVEVIGGTDRARDLITTAFGHGASVVSANKALIAAEGEHLHAAAASHGVDLYYEAAVAGAIPLLRPLRESLAGDRVNRVLGIVNGTTNFVLDKMDSAGADYPQALKEATALGYAEADPTADVEGHDAAAKAAILAGIAFNTRVCLDDVHREGITAVTAADIAAAKAMGCVVKLLAICDRGADGASVSVRVHPAMIPLDHPLAAVRGAYNAVFVEADAAGRLMFYGAGAGGAPTASSVLGDLVAVCRNKLAGVTGPGAAAYARLAVSPMADVVTRYHLAVDVEDGPGVLAEVAGVLGEYGVSVEHFHQERRDGGCRLAMSTHPATD…	DGPGVLAEVAGVLGEYGVSVEHFHQ
A0A1H1R308	Paraoerskovia marina	MSSPSSTDRRPLRVALLGCGVVGSQVARMLTEHAADLAARAGAPLELVGVAVRDVSVPREGVDPALLTTDAGPLVDAADIVVEVMGGDEPARGLMLRAIAGGAAVVTANKALLASDGPALYAAADEAGVDIYFEAAVAGAIPIVRPVRESLAGDYVRKVLGIVNGTTNYVLDQMSTTGLGLDEAVAQAQQLGYAEADPTADVGGHDAAAKAAILASLAFHTRVTLDDVACEGITSITADDVAWAAKTGHVVKLLAIAERTPDGVSARVHPALVPADHPLAGVRGAFNAVFVEAEAAGDLMFYGQGAGGAPTASAVLGDVVSAARHRVLGGKGPEESTYAALPVVPASSAITRYQVRLLVVDRPGVLAQVAHLLADQGVSIEAVRQAPSDRPAGVDEPSG…	DRPGVLAQVAHLLADQGVSIEAVRQ
N0DZE2	Tetrasphaera elongata Lp2	MSASSSAPLRVALLGCGVVGSSVARLLVEHSGDLAARIGAPFELVGIAVRRLGRDRSDVPVDPSLFTTDAAALVSRADIVVEVIGGIEPTRDLLLSAMASGASVVSANKALLAEDGPTLYAASDRHGVDLYYEAAVAGAIPILRPIRDSLAGDRITKVIGIVNGTTNFVLDKMDSTGAGFAETVEVAQSLGYAEADPTADVEGFDAAAKAAILASLAFHTRVDIHQVHREGITEVTAADIAAADEMGAVVKLLAICERVSRPEGEAVSVRVHPAMIPRTHPLGSVRDAFNAVFVEADAAGELMFYGRGAGGDPTASAILGDVVEVARHRVNGGRGAGESAYADLPVLPMGAASTRYHISLDVADRPGVLAAVAATFAEHDVSIETVRQRPGAPGESGDD…	DRPGVLAAVAATFAEHDVSIETVRQ
A0A6I3AB57		MDSLRVVLLGCGVVGSQVARLLHENAADLEQRAGVKIELAGIAVHDLAAAPEFLDSDLFSTDAVALMQQVKPDIVVELIGGIEPAREFILAAINGGASVVTANKALLAQDGAALHDAAAANGVDLAFEASVAGAIPLLRPLRESLAGDKVVRILGIVNGTTNYILTRMDESGADYWDALAEAQALGFAEADPTADVEGLDAAAKAAILASLAFHTRVTSADVSAEGISKITKTDIDAARAMGHVIKLLAVAERSDDGGIGVRVNPAMVPRTHPLASVRESFNAVFVEAEAAGELMFYGRGAGGVPTSSAVLGDVVALARNKVLGARAPGESVYAHLAISPAGSARSRHYISIDVLDRAGVLAKVASTFAEHQVSIETLRQDGRGDDATLIIVTHMASAA…	DRAGVLAKVASTFAEHQVSIETLRQ
A0A2A9E0N3	Sanguibacter antarcticus	MPAPTALRVALLGCGVVGTQVVRLLTEQADDLTSRVGARLELVGIAVRDTSIARDPVVDPALLTQDADGLVARADIVIEVMGGIEPARSLILRAVASGASVVTANKALLAEDGPTLYHAADEAGVDVYYEAAVAGAIPLVRPVRESLAGDRVERVLGIVNGTTNYVLDQMSAYGMGFDEAVAQAQELGYAEADPTADVEGYDAAAKAAILASLAFHTRVTLDDVSREGITSITADDVAWAAKTGHVIKLLAICEVTPDGVSARVHPALVPLAHPLAGVRGAFNAVFIEAEAAGELMFYGRGAGGAPTASAVLGDVVSVARHRVLGGRGPVESSYAQLPIASPSSTITRYQVRIAVDDRLGVLAQVAQLLAENGVSIEAVRQAPESSDDGSTGIAHLVIT…	DRLGVLAQVAQLLAENGVSIEAVRQ
UPI001411C542	Kineococcus	MRVALLGCGVVGTEVARLLTSQADELAARVGAPLELVGIAVRRLGRDRGLGLDPSLFTTDAEDLVTRADVVIEVIGGIEPARGLVLRAMEHGAGVVTANKALLAADGPTLYEAAAKNSVDLYYEASVAGAIPLLRPLRESLAGDRVTRVLGIVNGTTNYVLDKMDRSGMGFAEAVEQAQSLGYAEADPTADVEGFDAAAKAAILASLAFHTRVSLDDVHREGITDVTAADVRAAQLQGCVVKLLAICERVSGTDAEGRPTEAVSVRVHPAMLPLGHPLAGVRGAYNAVYVEAEAAGQLMFYGPGAGGLPTASAVLGDAVAVARHRLLGGRGPGESAYAELPVLPMDDTVTRYHVRLDVADKPGVLAQVAGVFAGHGVSIEAVQQRQDDAGRAVLVVVTH…	DKPGVLAQVAGVFAGHGVSIEAVQQ
A0A4P5S7W8		MTRPLTVALLGGGTVGAQVARLIDASAADLEQRVGAPIHLTAVAVQDTTKSRPGVPAGLITGDAMAVATSGVDIVVELMGGIEPARSLILAAMAAGSSVVTANKALLAADGATLHATAASHGVDLYFEASVAGAIPLLRPLRESLAGDRVIKVMGIVNGTTNFMLTKMDEEGADYDEVFAEADALGYLEADPRLDVDGLDAAAKAAILAELAFHTKVTLDDVYCEGISKVTSADISAAQQMGFVIKLLAVAEIKGDNEGVIVRVHPSMVPRDHPLASVRGAFNAVFIEAESAGQMMFYGRGAGGAPTASAVLGDVVAAARNRLTGGRSPGQSTYANLKPLPIGAAMTRYYVNLDVADRPGVLATIAAAFAENDVSIQVVRQDGHGDEAGLLVRTHLASD…	DRPGVLATIAAAFAENDVSIQVVRQ
A0A3N2D7B3	Micrococcales	MTAQPPPSPHETASAPATVRVALLGCGTVGTQVVRLLRRHSAEIAARVGAPVELVGIAVRSLDADRGPDVPADLLTTDAEALVRRADVVVELIGGTTTARDLVLEAIAGGAGVVTANKALLATHGPQLYAAADAAGVDLLYEAAVAGAVPVVRGVRESLAGDRVMRVLGIVNGTTNFILDEMTTGGHDFDVVLARAQELGYAEADPTADVEGHDAAAKAAILASLAFHTRVSLGDVDCEGITGVTAADIEAAREAGGVIKLLAIAERVEAGSRESVAVRVNPVILPDGHPLAGVRGAYNAVVVEAEAAGRLMFYGAGAGGAPTASAVLGDLVAAARHRGQGGRAPAESAYAELPIAGPEHVTSRRQIRLAVEDRPGVLAHLATTFAEHGVSIETVRQQA…	DRPGVLAHLATTFAEHGVSIETVRQ
UPI00145C8E98	Cellulomonas	MTAQYPPAAAPDRTPVRVALLGCGVVGTEVVRLLTTQADDLAARVGAPLHLVGIAVRNTATPRDPVVDPALVTEDAESLVDAADVVVEVVGGIEPARSLLLRAIRGGASVVTANKALLAEDGPTLYAAADAAGVDVYFEAAVAGAIPLVRPVRESLTGDRVRRVLGIVNGTTNFVLDRMASDGLDFDAAVAEAQQLGYAEADPTADVEGYDAAAKAAILASLAFHTRVSLADVDRQGITAVTAEDVAWAARTGHVVKLLAIAEHRPADGDGPEGVQVRVHPALVPTAHPLAGVRGAFNAVFVEAEAAGELMFYGRGAGGAPTASAVLGDLVSAARHRVHGGRGPAESFYADLPVLPARSARTRYQIRIDVTDRPGVLAQVATVLAEHGVSIEAVRQSAE…	DRPGVLAQVATVLAEHGVSIEAVRQ
A0A2T1A454	Antricoccus suffuscus	MSNTLPRGAAPIRVALLGCGTVGTEVVRLIEEQSKDLTARIGAPLEIVGIAVRRPDKHPDIKASLLTTDAQSLVDGDADIVVEVIGGIDPVKGLLVDALRSGKSVVSANKALLAEEGGLLHAAAAESGADLYYEAAVAGAIPILRPLRESMVGDRITRVLGIVNGTTNYILSRMDETGSSFSEALAEATDLGYAEADPTADVDGFDAAAKAAILAALAFHTPVTTDDVYREGISAVTSGDFASARDMGCTIKLLSICERVSDPDNPSEDAVSARVYPAMIPRTHPLASVGDAFNAVFVEAEAAGPLMFYGKGAGGDPTASAVLGDLVAVARNKVATTTGGGVSTYAALPIRPMGKTPTRYHVSLDVSDKAGVLAAVATEFARNDVSISTVRQEGRGDEA…	DKAGVLAAVATEFARNDVSISTVRQ
A0A329QR43	Actinobacteria	MNTLRVALLGCGVVGSEIARQMVEHADDLAARVGARLELAGIAVRRLDRDRSDTGVDPTLFTTDAVELVSRDDVDAVVEVIGGIDPARSLILTAMEQGKSVVTANKALLADDGFALHAAAEKHDVDLYYEAAVAGAIPLLRPLRESLVGDHVNRVLGIVNGTTNYILDQMDTHGAGFAEALEEAQALGYAEADPTTDVEGYDAAAKAAILAGIAFHSPVTLADVHREGMSGVTASDVASAKAMGSVVKLLAICELAPEGDAVGVRVHPAMIPREHPLAGVRGAYNAVFVEAEYAGQLMFYGPGAGGAPTASAVLGDVVTVARNRLGGVTGPGGSWYAERPVRPTGETVTRYHISLDVADRPGVLAAVAAVFAEQGVSIETVRQRTEDSGDAELVVVTHQ…	DRPGVLAAVAAVFAEQGVSIETVRQ
A0A3N0E9T6	Nocardiopsaceae	MAMKVALLGCGVVGAEVVRLINEQSAELSARVGTSLEIGGVAVRRVGRARGTGLDPQLFTTDAMSLVTRPDIDVVVEVIGGIEPARSLILAAVKSGKSVVTANKALLAEDGATIHAAAREAGVDVFYEASVAGAIPLLRPVRDSLAGDRVHRVLGIVNGTTNFILDRMDTQGAGFAESLEEAQELGYAEADPTADVEGFDAAAKAAILARLAFHTQRVTAADVHREGITDVSAGDIASAKAMGCVVKMLAICQRSEAGDSIGVRVHPVMLPREHPLATVNEAYNAVFVEAESAGRLMFYGAGAGGTPTASAILGDLVAVARNRLAATSVGEGGHDTGLPVHEVGKTVTRYHVALDVADRPGVLARVAEVFAGNGVSIKNVRQEGSGEDAQLVLVSHQAP…	DRPGVLARVAEVFAGNGVSIKNVRQ
A0A5B8AUT9	Georgenia sp. Z294	MSERALRVAVLGCGTVGTEVVRLLREQATDLTARSGARLELVGIAVRDTSVPRDPVVDPALLTTDAAGLVRRADLVVELMGGIEPARTLVLDALAAGASVVTANKALLAAHGPELYEAAEGRGVDLYFEAAVAGAVPVVRGVRESFAGDRVNRVLGVVNGTTNYILDEMTSRGVGFDEALADAQALGYAEADPTADIDGHDAAAKIAILASLAFHTRVSIDDVPVEGIRHVTADDVEAARRGHHVIKLLAVAERRTTAGGEGIAVRVHPTLLPTAHPLAAVRGAYNAVVLDTEAAGRLMFYGQGAGGAPTASAVLGDVVAAARNRVSGGRGPAESRYAQLPLLGGDQVTTQFQLRLEVADVPGVLAAIAGTFGDHDVSIQTVTQEQTGAADGAAVLVVV…	DVPGVLAAIAGTFGDHDVSIQTVTQ
UPI0009FD0D8B	Sporichthya polymorpha	MAPIRVGLLGCGVVGTEVVRQLQTQADDLAQRVGAPLELVGIAVRRAKRIPEKAAELGVPESLFTTDSAELVTRGCDVVVEVIGGIEPARSLILSAMEHGASVVSANKALLAEDGATLYAAAEKHGVDLYYEAAVAGAIPLLRPLRESMVGDQVHRVLGIVNGTTNFILSRMHETGAGFTEALEEASALGYAEADPSADVEGFDAAAKAAILASLAFHSRVTAADVYREGITEVSAGDVASAREMNSVIKLLAICELAPDGSTIGVRVHPAMIPRSHPLAGVGDAFNAVFVEAEAAGQVMFYGRGAGGGPTASAVLGDLVAVARHKVVGGRGPGESAYAQLAVRPMGDTTTRYYICLDVAEKPGVLAQVAAAFAEHNVSIQTVRQHGHADDATLVVVTH…	EKPGVLAQVAAAFAEHNVSIQTVRQ
A0A291GNT1	Brachybacterium	MSQHASGLSASGEHASLSSLPTLRVAVLGAGTVGGEVLRLISQQADELAHRVGGRLEVIGVAVRDLDRDRGEHVPAALLTEDAASLVHDADLVIEVMGGIEPARTLLLDAMAHGASVVTANKALLAQDGATLYEAADIHGVDLYFEAAVAGAIPLVRPVRESLAGDRIQRVLGIVNGTTNFILDAMTRTGASFDDALATAQQLGYAEADPTADVEGHDAAAKASILASLAFHSRVRLSAVHCEGITTISAQDIAAAARMGRTIKLLSIVERIEEEDGERISARVYPALIPEEHPLAAVAEAYNAVFIEADAAGSLMFYGQGAGGSPTASAILGDVVSAARSRVHGGVGPRESRYAELESIPLEELRSAFYISLTVEDRPGVLAEIAGTLSGYGISISTI…	DRPGVLAEIAGTLSGYGISISTIHQ
A0A3N0C692	Arthrobacter oryzae	MTELRTLKVALLGCGNVGAQVARILLEDADALASRTGARLELTGIAVRNLDTKRDVELPQELFTTDAESLVKDADLVVELMGGIEPARSLILSALRSGACVVTGNKALIAQDGATLHEEADRAGVQLSYEAAVAGAIPILRPIRDSLSGDRITRVLGIVNGTTNFILDQMDSTGAQFADALAEAQRLGYAEADPTADVEGHDAASKAAILAALSFHTRFALDDVYCEGISSVSAADIAAAKDAGFVIKLLAIAEKLTDEQGATGVSVRVHPTLLPRDHPLAAVRGAFNAVFIEAENAGELMFYGQGAGGTPTASAVLGDLVSAARRIVLGGPAGTETTTGHVAALPIDAAVTSYYIGLDVADQPGVLARIAQLFAEHGVSIEIMRQTIHRAEDSSVESA…	DQPGVLARIAQLFAEHGVSIEIMRQ
UPI00068712A1	Granulicoccus phenolivorans	MSPNPAGQRRASGDRTPVRVAQLGCGVVGGAVARLLVARGDELSARVGAPLDLVGIAVRRPDVVREGIDPALFTTDAPALVARDDVDIVVEVIGGIEPARTLILAALESGKSVVTANKALLAEDGATLYAAAEANNVDLYYEAAVAGAIPIVRPLRESLVGDEINAVIGIVNGTTNFILDKMHAEKSGFDDVLAEAQALGYAEADPTADVEGFDAAAKAAILAGLAFHTDVAALDVYREGITEVTSSDIAAAEEMGHVVKLLAICRLAGDRVSARVHPAMIPAEHPLATVGGAFNAVFVESASAGELMFYGPGAGGEPTAAAVLGDLVTVARHRIAGSTGPKRTTHSNRQAIAIGDIETRYFINVEVNDRPGVLAALATRFAEHGVSVQTLRQVSSISN…	DRPGVLAALATRFAEHGVSVQTLRQ
UPI0015F71C91	unclassified Actinotalea	MAVPDGAVRVALLGCGVVGTEVARLLLTQGDELAARVGARLELVGVAVRDASAPRDPVVDPALLTTDAAELVTRADVVVEVMGGIEPARGLLLRAIEHGAGVVTANKALLGQDGPTLYAAADAAGADLYFEAAVAGAIPLVRPVRESLAGDRVTRVLGIVNGTTNYVLDQMTTTGLDLDQAVKQAQDLGYAEADPTADVEGYDAAAKAAILASLAFHTRVGVDDVHREGILAVTAEDVAWAQRTGHVIKLLAIAERVSADGVPGVVARVHPALVPVDHPLAGVHGGFNAVFVEAEAAGELMFYGRGAGGAPTASAVLGDVVTVARHRVLGGRGPVESRYADLPVHDVAHARTRYQVHLRVADRPGVLAQVAQVFAGHGVSIETVRQGPAPVGEEQAELL…	DRPGVLAQVAQVFAGHGVSIETVRQ
W9GIJ3	Intrasporangium chromatireducens Q5-1	MTGQASRSLRVALLGCGVVGSAVARLLTEHADDMRARVGAPLEIVGIAVRRAGRDRSATGVDAALFTTDADDLVTRADVVVEVIGGIEPARSLILRAMEHGASVVTANKALLAEDGPTLYAAAARHGVDLYYEAAVAGAIPLLRPLRESLAGDEVHQVLGIVNGTTNYVLDKMDRTGASFADALEQAQALGYAEADPTADVEGFDAAAKAAILASLAFHSRVAGKDVHREGITDVTAADVAAAREMDSVIKLLAICERLDGGISVRVHPAMIPRSHPLAGVGDAYNAVFVEADAAGQLMFYGRGAGGDPTASAVLGDIVAVAQHRVAGGLGPGESSYADLPVRPMGDALTRYHISLDVADRPGVLAKVASAFADHGVSIETVRQRLVPADDERPESGAN…	DRPGVLAKVASAFADHGVSIETVRQ
A6W7F1	Kineococcus	MGADRAGPTEGTLAVEPVKVALLGCGVVGTEVARLLTTQSGELASRVGAPLELVGIAVRRLGRDRDLPVDPSLFTTDAEELVTRADVVVEVIGGIEPARSLVLRAFAHGASVVTANKALLAADGPTLYEAAAENGVDLYYEASVAGAIPLLRPLKESLAGDRVTRVLGIVNGTTNYVLDQMDTTGMGFAEAVEQAQALGYAEADPTADVEGFDAAAKAAILASLAFHTRVSLDDVHREGITEVSAADVRAAQLQGCVVKLLAICERGVDAAGDETVSVRVHPAMLPRAHQLAGVRGAFNAVYVEAESAGQLMFYGPGAGGQPTASAVMGDVVAVARHKVVGGRGPGESAYAQLAVQPMAETVTRYHVRLDVADKPGVLAQVAGVFAQHGVSIEAVQQRQ…	DKPGVLAQVAGVFAQHGVSIEAVQQ
A0A4Q3XJX9	Yimella	MSESVRIALLGCGVVGGAVARRLSEAKDEFAARVGRPLEIIGVAVRDTGKDRSETGLDASLFTTDAETLVTEADLVIELMGGMEPAKSLLQKAIESGASVITANKALLGQHGAELYELAEEHGVDLYYEAAVAGAIPLIRPLRVSLAGDSVHRVMGIVNGTTNFILDKMDRTGAQLADVLAEAQELGYAEADPTADVEGHDAQAKAAILASLAFHTRVRTCDVHVEGIMGVTADDIRAARRIGCVIKLLAIAELVDKGGSQAVNVRVHPTLIDRSHPLASVREAFNAVFVETQMAGELMFYGPGAGGDPTASAVLGDVVQAARHKVTGGRGPGELSYANLPIEQIGASKTAYFIRLDVEDKPGVLANIAKTIGEQGVSIESMRQGVRRSQDGLATLHLI…	DKPGVLANIAKTIGEQGVSIESMRQ
A0A2E0W8S8	Micrococcales bacterium	MAYDQVQIECHVLSEPVATEPTASADDSATREVTVALLGGGTVGSQVARILTESADDLAARVGGRLRLTGVAVRDLGRERPGIPPELITDDISGLASSGADIVVELIGGVDLAGELISAALRAGSSVISANKALMAERGGELHALAEQQGVDLYYEAAVAGAIPLLRPLGDSLAGDRVQTVMGIVNGTTNYILSRMDEENADYSEVLSDAQRLGYAEADPTADVAGLDAAAKAAILASLAFHTRVTLSDVHCEGITEVTAEDVAAARDMGFVVKLLAIADTNQTGDGICVRVHPTMVPRDHPLASVRGAYNAVFVAAEAAGEVMFYGQGAGGEPTASAVLGDLVTAARNRINGSRGAAASTYNDVAILPIGEAATSYYVNLHVADQPGVLAEISKLFSD…	DQPGVLAEISKLFSDQGVSISAVRQ
A0A249L592		MKTLKVGMLGAGVVGSQIARLLIANKSDLASRAGANLELVSIAVKDSKLKRDGIPAALLTNDAKSIVNDPQIDLVIEVIGGIDPAKELILTALKNGKSVVTANKALLAKHGAELYAAADKANVDLYYEAAVAGAIPILRPLRESLVGDHVIRVMGIVNGTTNYILTKMDENGAAFADALKEAQALGFAESDPSADIEGFDAAAKAAILAGLAFHSRVTDNDVYREGISKITAADVKVAKAMEMVIKLLAIAELTPEGAVSVRVHPALISRTHPLASVRDSFNAVFVEAESAGQMMFYGKGAGGAPTASAILGDLVAVARHKVNGGIGPKESDYADLKIAQIGQTKTRYLIRLNVADKPGVLESVAHVFASHQVSIQTVRQTGAGDKAELIVMTHSSNES…	DKPGVLESVAHVFASHQVSIQTVRQ
A0A2N3GJ71	Actinobacteria bacterium HGW-Actinobacteria-2	MGKSTPLKVALLGCGVVGSQVARQLLAQAEDLRARIGRPLELVGIAVSHLDKERPGIDRELLTDDALALASRGDVDLVIELMGGIEPARTLLLAAIKAGSSVITANKALLAEDGPTIYSAAEEAGVDVYFEAAVAGAIPIVRPLRESLVGDEVTTVMGIVNGTTNFILDKMTTDGADFADVLAEAQRLGFAEADPTADVEGFDAAAKAAILASLAFHSRVKLADVTREGITAVTASDIEAAKEMGCVIKLLARCALSPDGTISVGVHPTMVPLAHPLASIPGAYNAIFIESRNAGRLMFMGKGAGGSPTASAVLGDLVTAARNRVRGARGPGESTYSARTITEAGLERSRYYASLTVHDEPGVLAQVAATFAQHGVSLQAVRQESVGEQARLGVMTHLA…	DEPGVLAQVAATFAQHGVSLQAVRQ
A0A6J6GWC9	freshwater metagenome	MSSELKTISIGMLGCGVVGSQVARLLQSDQEELSKRSGAELVLKKIGVRTAGPRDGIPAELLTTDLMSVVNDPDINIVIEVLGGIEPARELILAAIANKKSVITANKALLATHGHELFNAADAAGVDLYYEAAVAGAIPIIRSMRESLAGDQITRVMGIVNGTTNYILTKMHEEGRQFADVLAEAQKLGYAEADPTADIEGHDAAAKAALLASLAFHSTVTIDEVYCEGISNISAEDIAAAKVMNSVIKLLAIAELTIKDEISVRVHPVMLPLTHPLANVRDAFNAVYVESEAAGQLMFYGRGAGGAPTASAILGDLVAVTRHRAYSTVGYGESDYADLDIAPLGDVKSQFLIRLWVADKSGVLASIATVFANQGVSIQGVRQSGMGVDAELIVVTHAA…	DKSGVLASIATVFANQGVSIQGVRQ
UPI0013EA7A44	Microbacterium	MIDYRRLRVALLGAGSVGSQVAALLLKHGDELADRAGAGLELAGIAVRDLDAPRETDLPRELFTTDAETLIMGADIVIELMGGIEPARTYLLQAIGAGADVVTANKALLATHGTEIFEAADQVGAQVYYEAAAAGAIPIIRPLRDSLAGDRVQRIMGIVNGTTNYILDRMDTEGAEFADVLADAQRLGYAEADPTADIEGYDAAQKAAILASLAFHTTVPLDAVHREGITHIDASMIESARKAGFVLKLLAVCERLVGQEGSEESGEAISVRVYPALVPRVHPLASVHGANNAVFVEAEAAGNLMFYGAGAGGVQTASAVLGDVVSAARRHVAGGVGVGESTLANLPVVEIGRVVTRYQVTLEVDDRPGVLATVAGILADGNVSLATVEQTVIDPEGQT…	DRPGVLATVAGILADGNVSLATVEQ
A0A1H1DAG2	Quadrisphaera sp. DSM 44207	MAGVRVALLGCGVVGSEVARALTANAQELAARAGAPLKLVGVAVRDASRPRDGVDPSLLTTDAAGLVHRADVVVELVGGLEPARALLLDAMRAGASVVTANKALLAEHGRELHTAAAERGVDLYFEAAVAGAIPIIRPLRESLAGDRVEAVLGIVNGTTNYVLDQMDTGGAELADALRAAQELGYAEADPTADVEGYDAAAKAAILATLAFHTPVPAADVHREGIAGITAADVAAAREAGSVIKLLAICERVQGPDGEGIQVRVHPALLSRDHPLAGVRGAFNAVFVKAAAAGRLMFYGQGAGGVPTASAVLGDVVTVARHRVDSGLGPRVLEHADLPVRPMGQARTRYQVRLDVADRPGVLAAIAQVFAEHGVSIETVRQSALPGPQAGGGAGDGGGG…	DRPGVLAAIAQVFAEHGVSIETVRQ
UPI00130EDA64	Micrococcales	MRRPYPVVRSGAPAPDPTPAGPDPTGRDRKVHAVTARDESVSPTSPAPGATARPAVRVALLGCGVVGTEVVRLLTTQASDLAARVGAPLEVVGVAVRDVEAPRDPVVDRALLTADAEGLVAKADVVVEVVGGIEPARGLLLRAIEHGAAVVTANKALLAEDGPTLYQAADAAGVDLYFEAAVAGAIPLVRPVRESLTGDRVHRVLGIVNGTTNYVLDRMATEGLDLADAVAEAQALGYAEADPTADVEGFDAAAKAAILASLAFHTRVSIDDVDRQGIMQVTADDVAWAARTGHVIKLLAIADRRATADGAEGVQVRVHPALVPLSHPLAGVRGAFNAVFVEAEAAGELMFYGRGAGGVPTASAVLGDVVSAARHRVHGGRGPAESWYAALPVLPAESA…	DKPGVLAHVSAVLAEHGVSIEAVRQ
UPI0013915356	Phytoactinopolyspora mesophila	MNTLRVALLGCGVVGSEVARQLTEHSADLAARAGAQLELAGVAVRRLERDRSATGVDPSLFTTDAAGLVSRPDVDLVVEVVGGIEPARGLILAAMERGKSVVTANKALLADDGHALHTAADKHGVDLYYEAAVAGAIPLLRPLRESLAGDHVTRVLGIVNGTTNYILDQMDSNGTGFAEALEEAQALGYAEADPTADVEGFDASAKAAILAGIAFHSPVTSADVHREGIANVTSADVASARAMGAVVKLLAICELTNGGSTVGVRVHPAMIPRTHPLAGVRGAYNAVFVEAEYAGQLMFYGPGAGGAPTASAVLGDLVTVARNRAGGVVGPGGSWYADRPVRPMGETVTRYHISLGVDDRAGVLANVANVFAKHDVSIETVRQRAEGPTDAELVVVTHK…	DRAGVLANVANVFAKHDVSIETVRQ
A0A6I5X9C9	Intrasporangiaceae	MTTGEPLKVALLGCGVVGSSVARMLTEHADDLAARVGRPLELVGIAVRRPGKDRSDLPVDPALFTADAESLVTRADIVIEVIGGIEPAKSLIETAMKHGASVVSANKALLAEAGPSLYAAAAEHGVDLYYEAAVAGAIPILRPIRESLAGDDVRKVIGIVNGTTNYVLDKMDTTGQGFAEAVEQAQALGYAEADPTADVEGFDAAAKAAILASLAFHTRVSSEQVYREGITEVSAADVQAARDMDCVVKLLAICERTEVVGPDGSTTPGVSVRVHPAMIPRSHPLGGVRDAYNAVFVEADAAGQLMFYGKGAGGDPTASAVLGDVVAVARHRVGGGRGPGESAYADLPVLAMGQALTRYHISLDVADRPGVLAQVATAFAEHGVSIETVRQQIIGSADD…	DRPGVLAQVATAFAEHGVSIETVRQ
UPI000D0B1B6D	Brachybacterium timonense	MSQPPGELKVVVLGAGTVGAEVLRILAEQQEDLAHRIGARLTVTAVAVQDLERDRGPHVPRELLTGDASSAVRDADLVIELMGGIEPARSLLLDALRHGAAVVTANKALLAADGPTLYEAADANGVDLYFEAAVAGAIPIVRPVRESLAGDSIHRVLGIVNGTTNYILDAMTRTGADFEQALATATELGYAEADPTADVEGHDAAAKASILASLAFHSRVGLEDVHCEGITAVSSRDIEAARRMGRTIKLLSIVERVSGGADEPAGISARVYPALIPDAHPLASVSEAYNAVFVEAEAAGSLMFYGQGAGGAPTASAVLGDVVTAARQRVRGGVGPRESRYAGLEIVPLDQLRSKFYLGLHVHDEPGVLAQVAGTLSDHGISISTIHQEPAEGNDEGNT…	DEPGVLAQVAGTLSDHGISISTIHQ
UPI0015CEAE85	Allobranchiibius huperziae	MSEPVRVALLGCGVVGSAVARRLQERAGEFEARIGAPLQIIGAAVRDVEKPRPESSLSHDQFTTDAKGLVARADLVIELMGGLEPARELLLHAMSSGAGVITANKLLLGENGPELYEAAERSGVDFYYEAAVAGAIPLLRPLHVSLAGDSVHRVTGIVNGTTNFILDKMDRTGAELEDVLREAQELGYAETDPTADVEGYDARAKAAILASLAFHTRVSSREVHCEGIMAITSEDIRAARMTGHVIKLLAICERVTDADGDAALNVRVHPALMPRSHPLASVREAYNAVFVQTELAGELMFYGPGAGGDPTASAVLGDVVQAARHRVSGGRGPGESAYAGLPVQSIGSALTRYFIRLEVDDRPGVLAQVANVFGAEGVSIESMRQGVARSDTGRATLHL…	DRPGVLAQVANVFGAEGVSIESMRQ
D3PWV3	Stackebrandtia nassauensis (strain DSM 44728 / CIP 108903 / NRRL B-16338 / NBRC 102104 / LLR-40K-21)	MKIALLGCGNVGTEVVRLLDAQRSDLEARVGEPLELAGIAVRRPGKDRSDLPVDPSLFTADAIGLATRADVDIVVELVGGIEPARTWITSALELGKSVVTGNKALLAEDGASLYEAAAAANVDLYYEASVAAAIPLLRPLRESLHGDTVTRVMGIVNGTTNFILSRMTQTGAGFAEALEEAGDLGYAEADPTADIEGYDAAAKAAILAGLAFHTRVTASDVYREGITEVTAADVASAKRMDCVIKLLCIATRDADSVSVRVHPAMIPNDHPLAGVNGAYNAVFIEAEAAGQLMFYGAGAGGAPTASAVLGDLVAVARSRRGGARAVPQSSYAQLAVRPMGEVITSYHVNLDVDDEPGVLAEVASVFAAHRVSMRTVRQSGRGDDAVLVAVTHPATDAQL…	DEPGVLAEVASVFAAHRVSMRTVRQ
A0A511FKR9	Cellulomonas hominis	MTARDETVGPATPATGDRPAVRVALLGCGVVGTEVVRLLTTQAADLAARVGAPLELVGVAVRDVEAERDPVVDRALLTADAEGLVAKADVVVEVVGGIEPARSLLLRAIEHGAAVVTANKALLAEDGPTLYQAADAAGVDLYFEAAVAGAIPLVRPVRESLTGDRVHRVLGIVNGTTNYVLDRMATEGLDLAGAVAEAQALGYAEADPTADVEGFDAAAKAAILASLAFHTRVSLDDVDRQGITSVTADDVAWAGRTGHVIKLLAIAERRAGADGAEGVQVRVHPALVPAEHPLAGVRGAFNAVFVEAEAAGELMFYGRGAGGAPTASAVLGDVVSAARHRVHGGRGPAESWYAALPVLPADAARTRYQVRLEVADRPGVLAQVSAELAEHGVSIEAVR…	DRPGVLAQVSAELAEHGVSIEAVRQ
UPI0003666055	Longispora albida	MSNRGNKPLKVALLGCGVVGGEVVRLLHEQAEDLTARIGAPLELAGIAVRRPGRNRGELPVPDSIFTTDPLALVKRDDVDIVVEVVGGIEPARTWLTEALRSGKSVVTANKALLAEDGATLHDAAAESGADLYYEAAVAGAIPLLRPLRESLHGDTITRVTGIVNGTTNYILSKMCATGAGFSEALDEATALGYAEADPTADVEGFDAAAKAAILASLAFHTRVTGADVYREGITEVTAADVASAAAMGCVVKLLCIADRTENGVAVRVHPAMIPSTHPLASVGDAFNAVFVEAEAAGQLMFYGRGAGGAPTASAVLGDIVAVARNRIAGVSARSESSYADLRIQPMGEIVTRYHISLDVADKAGVLAAVAGVFARHGVSISTVKQSGRGNDAVLVVVT…	DKAGVLAAVAGVFARHGVSISTVKQ
UPI00148781C2	Pseudokineococcus marinus	MRRCCVNERVLRVALLGCGVVGSEVARELLEQPDELAARCGARLELVGVAVRRPGRQRPPGLDPALLTTDAEGLVERADLVVEVIGGIEPARSLLLRAMAHGASVVTANKALLAEDGPRLYEAADAAGVDLYFEAAVAGAIPIVRPLRDSLVGDRVDRVLGVVNGTTNYVLDQMDTTGAGLDEAVQEAQALGYAEADPTADVEGFDAAAKAAIIASLAFHTRVSAADVHREGITGVTAGDVAAAREAGAVVKLLAICERTAGEDGDPEGPGAGVSVRVHPAMVPRTHPLAGVRGAFNAVFVEARGAGPLMFYGQGAGGAPTASAVLGDLVAVARHRVTGGRGSSESAHADLPVRPMGEALTRYHVRLEVQDRPGALAQVAQVFADHGASVETVRQTPLG…	DRPGALAQVAQVFADHGASVETVRQ
A0A176Q983	Janibacter melonis	MDSDKTPIRVALLGCGTVGGAVAQKLTGNAAELAARVGRPIELVGIAVRRAGRDRSELGLDPALFTTDAEGLVTRADIVVEVIGGIDPARGLILRAMEHGASVVTANKALLAEDGPTLYAAADAAGVDLYYEAAVAGAIPILRPIHESLAGDDVRRVIGIVNGTTNFVLDAMDTTGAGFGETVERAQALGYAEADPTADVEGFDAAAKAAILASLAFHTRVSSADVYREGITDVTASDIRAAREMGCVVKLLAICERTSDDGGTEGISVRVHPAMIPRTHPLAAVREAYNAVFVGADAAGELMFYGQGAGGDPTASAVLGDVVAVARHHVSGGRGPGEIAYADLPVLPMGSALTRYHISLDVADRPGVLAVVAQAFAEHDVSIETVRQQVVVDEDGEPG…	DRPGVLAVVAQAFAEHDVSIETVRQ
A0A1X6X4N9	Brachybacterium nesterenkovii	MGTEVLRLLAEQGADLAQRVGAPLEVIGVSVRDRSKDRGPHVDPALLTEDAEDLVRRADLVVELMGGIEPARSLILEAMAHGASVVTANKALLAQSGAELYEAADAAGVDLHFEAAVAGAIPLVRPIRESLAGDRIRRVLGIVNGTTNYIMDAMTRTGADFADALARAQELGYAEADPTADVEGLDAAAKAAILASLAFHTRVGMGDVHAEGITRVSADDIAAASRMGRVVKLLSIVERLEDADGTERVSARVYPTMIPREHPLASVSEAYNAVFVEAEAAGSLMFYGQGAGGAPTASAVLGDLVSVARLKVHGGKGPRESRYASLPIAPIDELRNGFYVALTVVDEPGVLAGVAGTLSAHGISIATIHQEPIEGDDHDGAAEGGAAAEEQARPARARI…	DEPGVLAGVAGTLSAHGISIATIHQ
A0A2N6U586	Brachybacterium sp. UMB0905	MTPRDSSDPAPTADAATPPLEQLPTLRVAVLGAGTVGSEVLRLIQQQGEDLAQRIGGRLEVIGVAVRDLERDRGEHVPTELLTADASSLVREADLVVELMGGIEPARSLLLEAMAHGASVVTANKALLAQDGAELYEAADEHGVDLYFEAAVAGAIPLVRPVRESLAGDRIQRVLGIVNGTTNYILDAMTRTGASFEDALATAQELGYAEADPTADVQGHDAAAKASILASLAFHTRVRAADVHCEGITAVTAQDIIAAERMGRVIKLLSIVERIEEEAGERVSARVYPALIPENHPLASVSEAFNAVFIEADAAGSLMFYGQGAGGSPTASAVLGDLVSVARARVRGGVGPRESRYAGLDVVPLTELRSAFYLSLTVEDRPGVLAEIAGTLSEYGISI…	DRPGVLAEIAGTLSEYGISISTIHQ
A0A0A0BPL5	Cellulomonas carbonis T26	MDASGPVRVALLGCGVVGTEVARLLLTDATELAARVGAPLELVGIAVRDVAAPRDPVVDRALLTSDAEGLVRRADVVVEVMGGIEPARSLLLAAIEGGASVVTANKALLGQDGPTLYAAADDAGVDLYFEAAVAGAIPLVRPVRESLAGDRVTRVLGIVNGTTNFVLDRMATDGLELDQAVKEAQALGYAEADPTADVEGHDAAAKAAILASLAFHTRVSVDDVHREGILAVTAQDVALAAETGHVVKLLAVAERVADGVVVRVHPALVPTGHPLASVRGAFNAVFVEAESAGELMFYGRGAGGAPTASAVLGDVVTVARHRVLGGKGPVESSHAALTVHPVAEALTRYQVQVRVDDRPGVLAQVASVFAGHGVSIETVRQARADGDQADLLVVTHTAR…	DRPGVLAQVASVFAGHGVSIETVRQ
UPI00026296C7	Brachybacterium squillarum	MTSVSPASLPALRVAVLGAGTVGTEVIRLIAEQGEDLAHRIGARLEVIGVAARDLERDRGPHVPRALLTADASALVRQADLVIEVMGGIEPARSLLLEAMEHGASVVTANKALLAQDGVTLYEAADAHGVDLHFEAAVAGAIPLVRPVRESLAGDRIQRVLGIVNGTTNYVLDAMTRTGASFQDALASAQELGYAEADPTADVQGHDAAAKASILASLAFHSRVNLSEVHCEGITEVSAQDIAAASRMGRTIKLLSIVERVGEGESERISARVYPALIPSSHPLASVSEAFNAVFIEADAAGSLMFYGQGAGGAPTASAVLGDAVSAARQRVHGGVGPREYSYAELAVAPLAELRSAFYVSLTVQDRPGVLAAIAGTFSAHGISISTIHQELLEDGEEP…	DRPGVLAAIAGTFSAHGISISTIHQ
A0A2W6B565	Pseudonocardiales bacterium	MSNPIRVAVLGCGNVGSEVVRLLGEHGDDLTARVGVPLELAGVAVRRPQRHSDVPADLLTTDADELVARDDVDLVVEVIGGIEPARSLLLAAMKSGKSVVTANKALLAEDGMSLHAAAQEAGVDLYYEASVGAAIPLLRPLAESLSGDRVTRVLGIVNGTTNYVLSRMHATGQSFDEALEEATALGYAEADPSSDIDGFDAAAKAAILAGLAFHTTVTAADVYREGISDVTAADIASARNIDSVVKLLAICERVRDADAEAVSVRVHPAMIPATHPLASVGDGFNAVFVEADAAGQLMFYGRGAGGSPTASAVLGDVVAAARNRRSGGRGTAAPATSRLALRTMDKTLTRYHVSLDVDDRPGVLSAVAQAFASHDVSISTVRQEGRGSDAVLVIVTHTA…	DRPGVLSAVAQAFASHDVSISTVRQ
UPI00161C5D52	Helcobacillus massiliensis	MTQNASAPQPLKIAVLGAGTVGTDVIRLLGQHPKDFAHRAGAPLEIIGIGVRDSSKDRGPHVDRSLIRDDLEALVEEADIVVEVMGGQEPARSLILHALENGASVITANKALLATDGPALYEAADRHGVDISFEAAVAGAIPLIRPLRDSLAGDRIERVLGIVNGTTNYILDAMTRTGQSFDDALADAQRLGYAEADPTADVEGQDAAAKASILASLAFHSRVHLDDVFLEGITRISSDDVAAAERLGRVIKLLSVVERVTGEDGSEAISARVYPVMLPNAHPLASVGEAFNAVFVEAEAAGELMFYGQGAGGAPTASAVLGDLVSVARNRVFGGKEPDESFYAKLPTAGLDALSNPFYLALTVVDRPGVLADVAGILSENGISISTIHQEGATDPEGS…	DRPGVLADVAGILSENGISISTIHQ
C7MDU3	Brachybacterium	MSQHPTGSLGTPQPPALTTLPSLRVAVLGAGTVGGEVLRLISQQGGELAHRIGGRLDVVGVAVRDLDRDRGEHVPAALLTEDAAALVREADLVIEVMGGIEPARTLLLDAMAHGASVITANKALLAQDGAALYEAADTHGVDLYFEAAVAGAIPLVRPVRESLAGDRIQRVLGIVNGTTNYILDAMTRSGASFEDALATAKELGYAEADPTADVEGHDAAAKASILASLAFHSRVRLTDVHCEGITHVSSHDIAAAARMGRTIKLLSIVERIEEENGERISARVYPALIPDHHPLAAVAEAYNAVFIEADAAGSLMFYGQGAGGSPTASAILGDVVSAARARVHGGIGPRESRYAELESIPLDELRSAFYISLTVEDRPGVLAEIAGTFSGYGISISTI…	DRPGVLAEIAGTFSGYGISISTIHQ
A0A5C7PCF3	Actinobacteria bacterium	MTESLKVALLGGGTVGSQVARIMSANADDLAARAGAPLELVGVAVRDTSRHRDGIADDLLTDDPMALVTRPDVDIVVEVMGGHEPTKELMLAAMANGASVVSANKALIATDGPELHTAASEAGVDLYYEAAVAGAIPLLRPLRESLAGDRVRRVLGIVNGTTNYILTKMDEDGARYSDVLAEAQRLGYAEADPTADVEGHDAAAKAAILAGLAFHSPVSLGQVSCEGISHLGVADIDAARSAGFVVKLLAVAELDEAGSGIVVRVHPAMVPRSHPLASVRDAYNAVFIEADAAGQVMFYGRGAGGEPTASAVLGDLVAVARNRLTGRPGPGLSTYADLEVLPLTDARTRYSVSLVVHDRPGALAAVAQVFADGGVSLQSVRQEGGLEDGVPDAALLVRT…	DRPGALAAVAQVFADGGVSLQSVRQ
A0A2U1ZYU8	Miniimonas sp. PCH200	MLDAPEGAPDLAIAVLGCGTVGTQVVRLLTEHADDLGRRIGRGVRISGVLVSDLDKPRDPAVPTALLTTDASALIEGADVVVELLGGTTTARDLVLAALTSGASVVTANKALLATSGPELYAAADTAGVDLLFEAAVAGAVPVVRGVRESLAGDRVQRVLGIVNGTTNFILDEMTTGGLDFDVALTQAQDLGYAEADPTADVDGHDAAAKAAILASLAFHTRVALADVACEGIREITAADIAAARESGGVIKLLAVAERVPATADRGEAVAVRVNPVILPTAHPLAGVGGAYNAVVVEAEAAGRLMFYGAGAGGAPTASAVLGDIVSAARHRTHGGRAPAESASAALPLAGPADVVARLQIRLLVDDRPGVLAQVATVVAEHGVSIESVRQQVSDEGAA…	DRPGVLAQVATVVAEHGVSIESVRQ
A0A6I3HHU8		MGSPLTVALLGGGTVGASVAQLISESSDDLTARIGGELKLTGIAVRDASKVRPGVDPKLLTEDAAGLAASGADIVIEVIGGIEPAKTLIESAISHGSSVVTANKALLAAHGAHLHKLAEEAGVDLYYEAAVAGAIPLLRPLRESLAGDKVTKVLGIVNGTTNFILSKMYNDGADYSAVLKEAQDLGYAEADPTADVEGFDSAAKAAILAGLAFHTNVTADDVYREGMTKVTADDIAAAKSLGYVIKLLAIAELTEDDKGVIVRVHPAMIPATHPLASVRDAFNAVFVEAEAAGQVMFYGRGAGGAPTASSVVGDVVAAARHRIAGSVGPAQSIYADLEVRPIGEAITSYYLNLKVADESGVLAAISNEFAKHDVSIQAVRQDGEGDAAILIIRTHQAPE…	DESGVLAAISNEFAKHDVSIQAVRQ
A0A239WRK4	Cutibacterium granulosum	MTNEGVLMSEVRVHDTAGHSSSEPLRVALLGCGTVGSQVARMILIRGDDIIARVGRPLEIAGISVAHVDRPRQGLDSRLFTTDSAALVSRPDVDIVVELMGGIDPARELILTALRSGKSVVTANKALLAAHGEELNAAAERNGVDLYYEAAVAGAIPIVRPLRESLVGDQVRQVMGIVNGTTNYVLDQMTTTGMDFEQAVAQAQQKGYAEADPTADVEGYDAAAKAALLASLAFHTRMRGDQVYREGITHITPDDIASAKDLDCVIKLLAVCEGGPDGIVARVHPALLPLSHPLASVSGAYNAVFVEAQEAGRLMFLGPGAGGAPTASAVLGDVVTVARNAVRGVAGPPQAVFDEFDILDTDDIQTRFHIRIQVRDEPGVLASVAEIFARHDVSMQTVR…	DEPGVLASVAEIFARHDVSMQTVRQ
A0A0M2HMQ7	Microbacterium	MTDYRRLRVALLGAGAVGSQVARLLLKHSGELADRAGATLELAGIAVRNLDAPREGDLPRELFTTDAESLIVGADIVIELMGGIEPARTYLLQAINSGADVVTANKALLATHGPEIFDAADQVGAEVYYEAAAAGAIPIIRPLRDSLAGDRVQRIMGIVNGTTNYILDRMDTEGAEFADVLADAQRLGYAEADPTADVEGFDAAQKAAILASLAFHTTVPLESVHREGITSIDKTMMDAARHAGYVVKLLAVCERLGDESEESISVRVYPALVDRSHPLASVHGANNAVFVQAEAAGNLMFYGAGAGGVQTASAVLGDVVSAARRHIAGGVGVGESTLANLPIVDIGRVTTRYQITVEVDDRPGVLATVAGTLSDGRVSIATLEQTVAGEDAATARLVI…	DRPGVLATVAGTLSDGRVSIATLEQ
A0A3C1P3Z6	Actinobacteria bacterium	MTVALLGAGTVGAQVGRLLNQTEKDLTPRVGAPMRLVGVAALDPENPRDGIDPAVFSSDAHAVATSGADIVVELMGGIEPARTLILAAIAAGSSVVTANKALLAAHGAELQLAAQEAGVDLFFEASVAGAIPLLRPLRESLAGDRVTKVMGIVNGSTNYMLTKMDEEGCTYQEIFEEAKALGYLEADPSLDIDGHDAAAKAAILAELAFHTHVTIDDVYCEGISKVTADDVRAAQAMGFVIKLLAIAERAPGDTGIIVRVHPTMVPRSHPLASVRLAFNAVFVQAEAADELMFYGRGAGGVPTASAILGDVVVAARNRVTGSIGPSRSVYADLPVLPISSAQTRFYVNLDVVDRPGVLASIAAAFAQHGISIQVVRQDGHGDQAGLIVRTHRADEEALE…	DRPGVLASIAAAFAQHGISIQVVRQ
UPI0016228C25	Brachybacterium aquaticum	MSQTASQSPAVPDPSTLPALRVAVLGAGTVGAEVLRLIAQQGDDLAHRIGGRLEVIGISVRDRSKDRGEHVPAALLTDDPSALVREADLVIEVMGGIEPARSLLLEAMAHGASVVTANKALLAQDGAALYEAADDHGVDLYFEAAVAGAIPLVRPVRESLAGDRIQRVLGIVNGTTNYILDAMTRTGLGFQEALTSAQELGYAEADPTADIEGHDAAAKASILASLAFHSRVRLADVHCEGITDVSAQDIAAAARMGRTIKLLSIVERIEEENGERISARVYPALIPHTHPLASVSEAYNAVFIEADAAGSLMFYGQGAGGAPTASAIMGDVVSAARARVRGGVGPRESRYAELELIPLEELRSAFYVSLTVQDRPGVLAEIAGTLSGHGISISTIHQE…	DRPGVLAEIAGTLSGHGISISTIHQ
UPI000C086F35	Actinomyces minihominis	MATVNVAVLGAGTVGSQVIRLIEEQGRDLRARAGAELNLQSVVVRDVSAPRDAEIDPALLTTDAQAAIDSADLVIELIGGIEPPRTLVLDALRKGKTVVTGNKALIAAHGPELHEAATAGGADLYYEAAVAGAVPVVYGLRESMVGDKILRVLGIVNGTTNFILDAMTQTGASYEDALAEAQRLGFAEADPTADVEGLDAAAKCAILASLAFHTRVSIEDVAVEGISKITADDIAEAEAGGNVIKLLAIAERITQEDGSEGISVRVHPTLVPRDHTLANVHGPFNAIVVDGESAGRLMFYGQGAGGAPTATAVLSDVVAAASHIAHGGNAPCELVYANLPVLDASVAVTRYQVQLKIADRAGVLAEVAGVFADNGISIKSVNQKDASEGSEDGSREEGG…	DRAGVLAEVAGVFADNGISIKSVNQ
A0A6J7CQN0	freshwater metagenome	MDPLRVVLLGCGVVGSQVARLLHENASDLEQRAGVRIELAGIAVHDLAVAPDSLPHDLFATDAIELMARIKPDIVIELIGGINPAREFILAAIAGGASVVTANKALLAHDGAALHDAAAQHGVDLAFEASVGGAIPLLRPLKESLAGDKVVRVLGIVNGTTNYILTRMDESGADYWDALAEAQALGFAEADPTADVEGHDAAAKAAILAGLAFHTRVTINDVQAEGISKISKADIDSARAMGHVIKLLAVAERADDGGIGVRVNPAMVPRTHPLASVRESFNAVFVEAEAADQLMFYGRGAGGTPTASAVLGDVVALARNKVQGALSPGESVYAQLPISPAGAARSRHYISIDVDDRAGVLAQVASTFAEHKVSIETLRQDGRGDDASLVIVTHVARTW…	DRAGVLAQVASTFAEHKVSIETLRQ
A0A1I1AU10	Cellulomonas marina	MSAPNPRPTTTGGAPLRVALLGCGVVGTEVVRLLTTQAAELASRVGAPLELVGVAVRDVSAPRDAVVDRALLTTDAEALVDRADVVVEVMGGIEPARGLLLRALRGGASVVTANKALLAQDGPTLYAAADAAGVDLYFEAAVAGAIPIVRPVRESLVGDRVRRVLGIVNGTTNYVLDRMATDGLDLAAAVAEAQALGYAEADPTADVEGHDAAAKAAILASLAFHTRVRLDDVDRTGITGLTAQDVAWAARTGHVLKLLAVAEQVDGPDGGALDVHVRPALVPAGHPLAGVRGAFNAVFVEAEAAGELMFYGRGAGGAPTSSAVLGDVVSVARHRVLGGRGPVESSYAELPVQDPGLARSRFQLRLEVDDRPGVLAQVASELAERGISIEAVQQTVEPD…	DRPGVLAQVASELAERGISIEAVQQ
UPI0007814C22	Demequina	MSSPNSPVKIAILGCGTVGTQVVRLLTEQQTDLSARVGADVEIAGVYVRDTSVTRDAVVPTDALTSDSEALIDSADVVVELMGGLEPARSMILRALTAGKAVVTANKALLATHGAELYEAADAAGTDLYFEAAVAGAIPLVRPVRESLAGDTVTRILGIVNGTTNYVLDEMTTKGLDYSEVVAEAQRLGYAEADPTADVGGHDAAAKAAILASLAFHQRVAMDDVYCEGITEITADDIAAAAETNHVIKLLAIAEQTESGVSVRVYPALLPNTHPLASVRGAFNAVFVEAEAAGELMFYGQGAGGAPTASAVLGDIVSVARHVAGGGRGPRESNYASRDLLPIDGAHTRYAVRMSVFDQPGVLSRVAEVFASHGVGIGSVLQVPDAERASLIISTHRAQ…	DQPGVLSRVAEVFASHGVGIGSVLQ
A0A3D2VLI8	Actinobacteria bacterium	MALLGCGVVGSQVARLLRDNADELEQRCGARLELIGALVQDPTKPRDGIPASLLTADADEVLQSGAPDIVVELIGGIEPARSLLLRAIAAGASVVTANKALLAHDGATVHDAAAQQGVDVAFEASVAGAIPLLRPLKESLAGDRVDRVLGIVNGTTNYILTRMDEAGVSYADALREAQDLGYAEADPTADVEGHDAAAKAAILASLAFHTRVRLEDVAVRGISHLTAADIAAARAMSHVIKLLAVAERSDDGGIGVRVAPAMVPLTHPLASVREAYNAVFVEARAAGQLMFYGRGAGGAPTASAVLGDIVSLARNRVLGGRDPGESAYAQLPISDPGSARSRHYLSIAVQDRTGVLAKVASTLADHGVSIETLRQDGRGADAVLTIVTHSSSAAEIKAT…	DRTGVLAKVASTLADHGVSIETLRQ
UPI000826D799	Herbiconiux solani	MIEYRNLRIALLGAGSVGSQVARLLLEHGDELAARVGAGLELVGVAVRDVDAPRDTSIPRELLTTDAPTLIRSADIVIELMGGIEPAREFILLAINSGADVVTGNKALLATHGPELFDAAEQVGAQLYYEAAAGGAIPIIRPLRDSLAGDRVKRVMGIVNGTTNFILDRMDVEGSTFDDALATATALGYAEADPTADVEGYDAAQKAAILASLAFHTAVPVEAVHREGMTTVTASQVESAEKAGYVVKLLAICERLVDPETGVEGVVARVHPALISRRHPLAAVHDAKNAVFVQAEAAGDLMFYGAGAGGLETASAVLGDLVSAARRHVAGGPGVGESTHANLPVLGIGSVTTRYQLTLIVTDKPGVLAQIASLFSEHGVSVEAVQQTVASADPARPAD…	DKPGVLAQIASLFSEHGVSVEAVQQ
A0A222X585	Cellulomonas	MPAPLKVALLGCGVVGTEVAHRLVTHADELAARVGAPLEIVGIAVRDAASPREGVTGTSLEPLLTTDASALVRGADAVVEVMGGIEPARTLILQAIEAGASVVTANKALLASDGPTLYKAADAAGVDLYFEAAVAGAIPIVRPVRESLAGDQVQRVLGIVNGTTNYVLDRMATDGLELEQAVKEAQALGYAEADPTADVEGYDAAAKAAILASLAFHTRVSLDDVAREGITGVTAADVAWAQRTGHAIKLLAIAERNVRDDVAGIQVRVHPALVPLEHPLAGVRGAFNAVFVEAEAAGELMFYGRGAGGAPTSSAVLGDLVSVARHRVLGGRGPVESSYADLPVLPAEAACTRFQVRLDVDDRPGVLAQVAHVLAEHDVSIEAVRQSADAGAATGVARL…	DRPGVLAQVAHVLAEHDVSIEAVRQ
A0A561E1L4	Rudaeicoccus suwonensis	MICWLWKASDMTEPLKVALLGCGVVGSAVARRLHDDARDLAARVGAPLQITGVAVRDITRPRPESGVDASLFTTDAESLVERADLVVELMGGIEPARSLLLRAIEHGASVVTANKALLGEDGPQLFEAADARGVDLSYEAAVAGAIPLLRPLRESLAGDSVRRVMGIVNGTTNFILDKMDRTGAALDDVLAEAQQLGYAEADPTADVEGYDARAKAAILASLAFHTRVATPDVYCEGIMGVTAEDIRAARKIGLVVKLLAICERTDEGVSARVHPTLVPRSHPLGSVREAFNAVFVETELAGQLMFYGKGAGAEPTASAVLGDLVQAARHRLDGGHGPGESAYADLPLLPIAQSQTSYFVRLDVLDRPGVLAQVANVLGEQGVSIESMRQGVRRSGDGL…	DRPGVLAQVANVLGEQGVSIESMRQ
K6WVD7	Kineosphaera	MSAPVNPQVQTSAAAAPSATSPTPLRVALLGCGVVGSSVARLLLSNREALAARVGRPLELAGVAVRRLGRDRADLPAHLFTTDAEELVTRADVVVEVIGGIEPARSLILRAIEHGASVVTANKALLAEDGPTLYAAADAAGVDLYYEASVAGAIPLLRPIRESLAGDDVRRVLGIVNGTTNYVLDKMDSTGAGFSEAVAQAQALGYAEADPTADVEGFDAAAKAAILASLGFHTRVRAADVHREGITEVSAADVAAAAEMGCVVKLLAICELATDPESGAAGVSVRVHPAMIPRTHPLAGVREAFNAVFVEADAAGQLMFYGPGAGGDPTASAVLGDVVAVARHRVVGGLGPRESAYAELPVFPMGRAVTRYYISLDVADRPGVLAAVATVFADHGVSI…	DRPGVLAAVATVFADHGVSIQQVRQ
A0A022KUP4	Brachybacterium	MTNQHPARLQDTSGEGLPTLRVAVLGAGTVGTEVLRLITKQGDDLAHRIGGRLEVIGVAVRDLARDRGVHVDPALLTEDASALVRQADLVIELMGGIEPARSLILEAMEHGAAVVTANKALLAQDGATLYEAADRHGVDLSFEAAVAGAIPLVRPVRESLAGDRIDRMMGIVNGTTNYILDAMARTGASFDDALATAQQLGYAEADPTADVEGHDAAAKASILASLAFHSRVRLADVHCEGITSVSDQDIAAAERMGRTIKLLSIVERVPGEGGERISARVYPALIPSTHPLASVSEAFNAVFIEADAAGSLMFYGQGAGGAPTASAVLGDVVTAARQRLRGGVGLRESHYAALELVPLEELRSAFYVSLRVQDRPGVLAEIAGTLSKHGISISTIHQQ…	DRPGVLAEIAGTLSKHGISISTIHQ
A0A6J7ADN6	freshwater metagenome	MNSALPVLKIGMLGAGVVGGQVARLLSEDQRELSTRSGARLVLSKIAVRDISIAREGIDPALFTLDAVSVVRDPEIDIVIEVMGGIEPARTLILEAIAHGKSVITANKALLATHGADLYSAADKAGVDLYYEAAVAGAIPILRPLRESLVGDHVTRIMGIVNGTTNYILTKMDEEGRAFDEVLAEAQALGYAEADPTADIEGFDAAAKAAILAGLAFHTRVTDADVHREGISKITATDVAVAKSMNHVIKLLAIAELTPSDQISVRVHPVLLPRNHPLAAVRDAFNAVFVEAESAGELMFYGRGAGGAPTASAILGDVVAVARHRTGGAIGPRESDYADRAIVPIGQTKTKYLIRLDVADRSGVLASIAQAFADENVSIQTVRQTGRGSDAELIVVTHN…	DRSGVLASIAQAFADENVSIQTVRQ
A0A6L9S6B4	Phytoactinopolyspora	MRMSTLRVALLGCGVVGSEIARQMVEHSDDLAARVGARLELAGIAVRRTGRDRAIPGVDPEIFTTDAAALVARDDVDLVVEVIGGIEPARGLIMAAMERGKSVVTANKALLADDGFALHTAADKHGVDLYYEAAVAGAIPLLRPLRESLAGDHVTRVLGIVNGTTNYILDQMDTHGSGFAEALEEAQALGYAEADPTADIEGYDAAAKAAILAGIAFHSPVSLADVHREGISEVTAADVAGAKAMGAVVKLLAICELAPGGEAVGVRVHPAMIPREHPLAGVRGAYNAVFVEAASAGQLMFYGPGAGGTPTSSAVLGDLVTVARNRVAGVTGPGGSWYADRRVRPMGETVTRYHISLDVDDRPGVLAAVATVFAGHGVSIETVRQRTEVPDGAELVVVT…	DRPGVLAAVATVFAGHGVSIETVRQ
I0R2T6	Microbacteriaceae	MQSAYRPIRVALLGAGSVGSQVARLLLENSEELASRVGTSLELSGIAVRNLEAKRDFDVPQELLTEDAESLILGSDIVIELIGGIEPARSWIKLALESGADVVTANKALIAAHGPELFGLADQLGAQLYFEAAVAGAIPIIRPLRESLAGDKINRVMGIVNGTTNFILDRMESTGAEFGDALELAKKLGYAEADPTADIEGFDAQSKASIIASLAFHSEVPVESVYREGITKISAQQINAARTAGYAVKLLAICERASNGEKEGIVIRVHPTLIPLSHPLAAVHGAYNAVFVEAESAGELMFYGAGAGGKETASAILGDLVSAAKRHLAGGPGLADSTHANLEILPVQSVVTRFQITLEVSDEAGVLASIASVFAENGVSVETVQQSPADQDAAAVLTV…	DEAGVLASIASVFAENGVSVETVQQ
A0A4P8TIP5	Brachybacterium sp. SGAir0954	MVSTTPSPSDQLPALRVAVLGAGTVGTEVIRLITQQGEDLAQRIGARLELIGVAVRDAERDRGPHVDAALLTTEPSALVREADLVIEVMGGIEPARGLLLEAMAHGASVVTANKALLAQDAASLYEAADEHGVDIYFEAAVAGAIPIVRPVRESLAGDRVQRVLGIVNGTTNYILDAMASTGAGFDDALASAQELGYAEADPTADVEGHDAAAKASILASLAFHTRVGIGDVHCEGITAVSAQDIAAAARMGRTIKLLSIVERIEDGTEERVSARVYPALIPDSHPLASVAEAYNAVFVEAEAAGSLMFYGQGAGGAPTASAVMGDVVSAARHRVSGGVGPRESNYADLPVASIDELRSAFYVSLTVQDRPGVLAEIAGTLSRHGISISTIHQELLAAD…	DRPGVLAEIAGTLSRHGISISTIHQ
A0A512PFI6	Cellulomonas soli	MRVAVLGCGVVGTQVVRLLTTQADDLAARVGAPLQLVGVAVRDTSVERDPVVDPALLTADAEGLVTRADVVVEVMGGIEPARGLILRAIEHGAAVVTANKALLAQDGPTLYAAADAAGVDLYFEAAVAGAIPIVRPVRESLVGDRIRRVLGIVNGTTNYVLDKMATEGLDLEQAVKEAQALGYAEADPTADVEGYDAAAKAAILASLAFHTRVSLDDVDREGITALTADDVAWAARTGHVLKLLAIAERGEAEDGTPGVQVRVHPALVPASHPLAGVRGAFNAVFVEAEAAGELMFYGRGAGGAPTASAVLGDVVSVARHRVLGGRGPVESSYADLPVLPAEAARTRYQMRLDVVDRPGVLAQVAAVLAEHGVSIEAVRQTPVGDDALENALAAGEIAR…	DRPGVLAQVAAVLAEHGVSIEAVRQ
A0A0Q9SID4	Phycicoccus	MTAGEPLRVALLGCGVVGSSVARMLTEHADDLAARVGRPLELIGIAVRRPGKDRSDLPVDPALFTTDAESIITRADIVIEVIGGIEPARSLIELAMKSGASVVSANKALLAEAGPALYAEAAEHGVDLYYEAAVAGAIPILRPIRESLAGDEVRKVIGIVNGTTNYVLDKMDTTGQGFAEAVEQAQALGYAEADPTADVEGFDAAAKAAILASLAFHTRVSSDQVYREGITEVSAADVQAAREMDCVVKLLAICERTETVGADGTTTAGVSVRVHPAMIPRSHPLGGVRDAFNAVFVEADAAGQLMFYGKGAGGDPTASAVLGDVVAVARHRVGGGRGHGESAYADLPVLEMGQALTRYHISLDVADRPGVLAQVATSFAEHGVSIETVRQHIIAAEPE…	DRPGVLAQVATSFAEHGVSIETVRQ
A0A6I2FFQ4	Microbacterium	MIDHRRLRVALLGAGAVGSQVADLLTTHADELADRAGATLELAGIAVRDLDAPRDVELPRELLTTDAETLILGSDIVIELMGGIEPARTHILAALNTGADVVTANKALLATHGSEIFDAADQVGASVYYEAAAAGAIPIIRPLRDSLAGDRVQRIMGIVNGTTNYILDRMDTEGAEMADALADAQRLGYAEADPTADVDGYDAAQKAAILASLAFHSTVPLDAVHREGITGVTKAMMDAARHAGYVIKLLAVCERLTGRAGTGPVDEAISVRVYPALIRREHPLASVHGVNNAVFVQAEAAGNLMFYGAGAGGMQTASAVLGDVVSAARRHIAGGAGVGESTRANLPTVDIGEVVTRYQITLQVHDRPGVLARVAGILSDGRVSIATLEQTVRDGGDDA…	DRPGVLARVAGILSDGRVSIATLEQ
A0A249LGJ8		MSAHKNIYIGMLGCGVVGSQVAALLEKNNAELSTRAGAKLILKKIAVRDIKAAREGINQSLFTTDAQSVIDDSEIDIIIEVMGGIDPARELILAAIKNGKSVITANKALLALHGADLFTAADNKGVDLYYEAAVAGAIPIIRPMRESLVGDQITRVMGIVNGTTNYILTKMDEEGRAFADVLKEAQSLGYAEADPTADVEGIDAASKAAIIAGLAFHSRVSVDDVYREGISSITADDVAVAKTMNHVIKLLAIAELTSDDRISVRVHPTLIPRSHPLAAVRNAFNAVFVEAKSAGQLMFYGPGAGGAPTASAILGDVVAVARHRVSDSVGPRESDYADRAIAPIGDTKTQFLIRLNVADKPGVLAAIAQVFAKEGVSIQTVRQSGRGNDAELIVVSHGA…	DKPGVLAAIAQVFAKEGVSIQTVRQ
A0A0Q9CXY9	Cellulomonadaceae	MGASQQEQGPLRVALLGCGVVGSEVARLLTQQSADLASRVGAPLELVGIAVRDASAPRPLAASVDRSLLTEDAEGLVARADIVIEVMGGIEPARSLLLRAIESGAAVVTANKALLAEDGPTLYKAADTAGVDIYFEAAVAGAIPIVRPVRESLAGDSVRRILGIVNGTTNYVLDQMASTGMSFDDAVKQAQDLGYAEADPTADVEGFDAAAKAAILASLAFHTRVSLEDVAREGITRITADDVAWAAQTGHVIKLLAIAESVTGDDGAHGVSVRVHPALVPLTHPLAGVRGAFNAVFVEADAAGELMFYGRGAGGAPTASAVLGDVVSAARHRVLGGKGPEESTYAALPILPASTAVTRYQVRLAVDDRPGVLAQVAQVLASKGVSIEAVRQPSEPSVP…	DRPGVLAQVAQVLASKGVSIEAVRQ
UPI00140AEB40	unclassified Calidifontibacter	MTAIRVALLGSGVVGSAVAKRLVDEADDLAARAGAPLEVVGVAVRDTGKDRSATGLAPELFTTDAEALVQRADIVVELMGGIEPARSLLRKAIEHGASVVTANKLLLGEDGPALYEQAEAAGVDLSYEAAVAGAIPLIRPLRESLAGDHVTRVMGIVNGTTNYILDKMDRTGAALADVLAEAQELGYAEADPTADVEGHDAQAKAAILASLAFHTRVVTSQVHCEGIMGITAEDIQAARRIGLVVKLLAIAERVRDDSAGDALSVRVHPVLVPRSHPLAAVHEAFNAVFVETELAGDLMFYGRGAGGDPTASAVLGDLVQAARNRVAGGHGPGESAYADLPVLPIGRARTCYFVRLDVLDVPGVLARVTGLFGQHGVSIESMRQGVRRSEDGLATLHLV…	DVPGVLARVTGLFGQHGVSIESMRQ
A0A1P8ND99	Brachybacterium sp. P6-10-X1	MSQTSPGHPVPSDSSEPAQSPALRVAVLGAGTVGTEVLRLIDQQREDLAHRIGARLTVTGIAVRDLTRDRGEHVPADLLTEDASALVRSADLVVEVMGGIEPARTLLLEAMAHGASVVTANKALLAQDGASLYEAADIHGVDLYFEAAVAGAIPLVRPVRESLAGDRIQRVLGIVNGTTNYILDAMTRTGASFDEALASAQELGYAEADPTADVQGHDAAAKASILASLAFHSRVRLSDVHCEGITEVSAQDIAAAGRMGRTIKLLSIVERVEEETGERISARVYPALLPEEHPLSSVSEAYNAVFIEADAAGSLMFYGQGAGGAPTASAILGDVVSAARQRVRGGVGPRESRYAELEQIPLEDLRNAFYVSLTVQDRPGVLAEIAGTLSGNGISISTI…	DRPGVLAEIAGTLSGNGISISTIHQ
A0A0P4RDJ2	Streptomyces lydicamycinicus	MRTLKVALLGCGVVGSDVARYMARHAADLTARIGAPVEFAGIAVRQADLPRPGVPEHLITTDADELVKRADVDVVIEAIGGTDRARDLITTAFEHGASVVSANKALIAAEGAALHATAAAYGVDLYYEAAVAGAVPLLRPLRESLAGDRVTRVLGIVNGTTNFILDRMDSLGADYAQALKEAATLGYAEADPTADVEGFDAAAKAAILAGIAFNTRVRLDEVYREGITAVTAADIENAKAVGCVIKLLAVCERSADGSSVTARVHPAMVPLSHPLAAVRGAFNAVFVEAEAAGQLMFYGPGAGGAPTASAVLGDLVAVCRNRLAGITGPGDAAYQQLTVSPMAEVTTRHHLILEVAGQPGALAEVATVFGRHGVSIETFSQRQRDDGCALAMSTYPTTD…	GQPGALAEVATVFGRHGVSIETFSQ
H0QRL7	Arthrobacter	MTELRTLKVALLGCGNVGAQVARILIDDAGTLAPRTGARLELAGIAVRNLDAEREVDLPRELFTTDAETLVKDADLVIELMGGIEPARSLILSAIQNGASVVTGNKALLAADGPALYEEADKAGVELSYEAAVAGAIPILRPIRDSLSGDRITRVLGIVNGTTNFILDQMDSTGAQFADALAEAQRLGYAEADPTADVEGHDAAAKAAILASLSFHTRFDLEHVYCEGITRVSAADIAAAKEAGFVIKLLAIAEKIGNGDGSEGVSVRVHPTLLPREHPLAAVRGAFNAVFVEAENAGELMFYGQGAGGTPTASAVLGDLVSAARRIVLGGPGRIESTTGHVPALPIDAATTSYYIGLDVADQPGVLAKIAQLFAEHGVSIEIMRQTIHRDADSNVESA…	DQPGVLAKIAQLFAEHGVSIEIMRQ
UPI0018906BE0	Cellulosimicrobium arenosum	MHVRAARPRAVDADATAIEERSTVPATPAAPRPLRVALLGCGVVGTQVARLLTHDAADLASRAGAPLELVGIAVRDVTAPRDAVIDRALLTDDAESLVDDADIVVEVMGGIEPARALLLRAIAAGAAVVTANKALLAEDGPTLYRAADSAGVDIYFEAAVAGAIPIVRPVRESLAGDDVRRVLGILNGTTNYVLDQMATTGASLEDALAEAQALGFAEADPTADVEGYDAAAKAAILASLAFHTRVSIADVAREGIRSVTAEDVAWAARTGYVIKLLAIADLREDGPGRAPSGVSVRVHPALVPLAHPLANVRGSFNAVFVEAAAAGELMFYGRGAGGAPTASAVLGDVVSAARHRVLGGKGPQESTYAALPILPTGAAITRYQVRVDVEDRHGVLAQV…	DRHGVLAQVTQVLAEHGVSIEAVRQ
W0Z4W2	unclassified Microbacterium	MTDYRTLRVALLGAGAVGSQVAGLLLRHGDELADRAGARLELAGIAVRDVDAPRDVDLPRELFTTDAESLIVGSDIVIELMGGLEPARTSILHALSSGADVVTANKALLATHGAEIYDAADQVGASVYYEAAAAGAIPIIRPLRDSLAGDRVRRIMGIVNGTTNYILDRMDTEGADFAEVLADAQRLGYAEADPTADVEGYDAAQKAAILASLAFHTSVPLDTVHREGITSVDAALIESARHAGYVVKLLAVCERIEDASGAGPAEAISVRVYPALVPRTHPLASVHGANNAVFVEAEAAGSLMFYGAGAGGVQTASAVLGDVVSAARHHIAGGVGVGESTRANLPILPIGRVTTRYQITLEVSDETGVLATVAGILSEGRVSIATVEQTVVADPDGGP…	DETGVLATVAGILSEGRVSIATVEQ
A0A3M2J8Y7	Cellulomonas sp. NEAU-YY56	MTERDQTGRPTTPATTTTPVRVALLGCGVVGTEVVRLLTTQAADLAARVGAPLELVGVAVRDVDAPRDPVVDRSLLTADAEGLVARADVVVEVVGGIEPARSLLLRAVEHGAAVVTANKALLAEDGPTLYAAADAAGVDLYFEAAVAGAIPLVRPVRESLTGDRIHRVLGIVNGTTNYVLDRMATEGLGLAEVVADAQALGYAEADPTADVEGFDAAAKAAILASLAFHTRVSIADVDRQGITAVTADDVAWAGRTGHVIKLLAIAERRTGADGAEGVQVRVHPSLVPLAHPLAGVRGAFNAVFVEAEAAGELMFYGRGAGGAPTASAVLGDVVSAARHRVHGGRGPAESWYADLPVLPADAARTRYQVRLDVDDRPGVLAQVSAELAERGVSIEAVRQ…	DRPGVLAQVSAELAERGVSIEAVRQ
UPI00083901F0	Piscicoccus intestinalis	MSAHVDTAGGPLRVALLGCGVVGSSVARLLLANADDLAARVGRPLELVGIAVRRLGRDRAGLPQELFTTDAEELVTRADVVVEVIGGIEPARGLILRAIEHGASVVTANKALLADDGPKLYAAADAAGVDLYYEAAVAGAIPLLRPMRESLAGDDVRRVLGIVNGTTNYVLDKMDSTGSGFSDAVAQAQSLGYAEADPTADVEGFDAAAKAAILASLAFHTRVRAHDVHREGITEVSAADVRAAAEMDCVVKLLAICELAPSGDAPNGNGKNGHAGQGVSVRVHPAMIPRTHPLAGVREAFNAVFVEADAAGQLMFYGPGAGGDPTASAVLGDVVAVARHRVVGGLGPRESAYAELPVLPMGRARTRYYISLDVADRPGVLAAVATEFARHEVSIQQVR…	DRPGVLAAVATEFARHEVSIQQVRQ
A0A0Q9PFV5	unclassified Arthrobacter	MTEMRTLKVALLGCGNVGAQVARILIEDADALAARTGARLQLSGIAVRNVNAPRDVDLPQELFTTDADTLVKDADLVIELMGGIEPARTLILSALRNGACVVTGNKALLAQDGPTLYEEADKAGVQLSYEAAVAGAIPILRPIRDSLSGDRITRVLGIVNGTTNFILDQMDTTGAQFSDALAEAQRLGYAEADPTADIEGHDAAAKAAILASLSFHTRFALDDVHCEGITSVSAGDIAAAKDAGFVIKLLAIAEKLTGADGKEGVSVRVHPTLLPREHPLAAVRGAFNAVFIEAENAGELMFYGQGAGGTPTASAVLGDLVSAARRLVLGGPGRTETTTGHVPALPIDAATTSYYIGLDVADQPGVLAKIAQLFAGHGVSIEIMRQTIHRDAESNVESA…	DQPGVLAKIAQLFAGHGVSIEIMRQ
A0A1H6WYH9	Demequina	MSTPLAPVKVAILGPGTVGSEVVRLLTQEAGDLAARVGAPLEIIGVYVRDTSKDRGPHLPPALLTSDASALVAQADVVVELMGGIEPARTLILEAIASGASVVTANKALVAAHGPELYEAADAANVDLYFEAAVAGAIPLVRPVRESLAGDHITRILGIVNGTTNYILDEMTRRGLDYDVALKQAQELGYAEADPTADVEGHDAAAKAAILASLAFHQRVALDDVYCEGISAITADDVIAARETRQVIKLLAIAERTGGGVTVRVHPALVGEDHPLAGVHGAFNAVFIEAESAGGLMFYGQGAGGTPTASAVLGDIVSVARHKATGGKGPLESNYAVHEVLPIDAAQTRYCIRMAVEDRPGVLAAVAAVFQEHGVGIEIVRQVPGQTHAGLILSTYAAP…	DRPGVLAAVAAVFQEHGVGIEIVRQ
UPI000A032376	Demequina sp. NBRC 110052	MSNTTSEPVKIAVLGCGTVGTEVVRLLTEEAQDLASRVGAAVQIAGIYVRDASKDRGPYVPDELLTEDAEALVDRSDVVVELMGGEEPARTLILRALERGSAVVTANKALLASHGPELYEAADAAGADLYYEAAVAGAIPLVRPVRESLAGDHITRILGIVNGTTNYVLDEMTVRGLDYDVALKQAQDLGFAEADPTADVGGHDAAAKAAILASLAFHQRVHIDDVYCEGIEAITATDVIAAKETGQVIKLLAIAERTDAGVSVRVHPALVPLTHPLAGVHGGFNAVFIEAQSAGELMFYGQGAGGTPTASAVLGDVVSVARHKAQGGKGPVESNYADLPVLPIGSARTRFSIRMSVIDKPGVLAKVAETFAAYGVGIEVVRQVPGQSHAGLILSTHRV…	DKPGVLAKVAETFAAYGVGIEVVRQ
A0A1E4M838	Micrococcales	MIEYRNLRVAILGGGSVGSQVAHLLLEQGAELAQRAGAGLEVVGIAVRNLDAQRDTALPKELFTTDAESLILGADIVVELIGGIEPARTYILQALHSGADVITANKAVLANHGPELFEAAEQVGAQLYYEAAVGGAIPIIRPLRDSLAGDRVSRILGIVNGTTNFILDRMDTEGDTLEGALAEATRLGYAEADPTADVEGFDAAQKAAILASLAFHTTVPLDAVHREGMTTVTHEQVLAARKAGYVVKLLAICERITDADGVEGVSARVHPALVPLSHPLAAVHGANNAVFVEAEAAGSLMFYGAGAGGIQTASAVLGDVVSAARRHVAGGPGVAESTHANLPVLPMASVTTRYQITLTVLDEPGVLAAIATLFSDRGVSVEGVSQTVRDDAAATLVII…	DEPGVLAAIATLFSDRGVSVEGVSQ
UPI0010C07AAF	Intrasporangiaceae	MEPLRVALLGCGVVGTAVVRRLLSHADDYASRVGRPLQIVGIAVRTEGVDRSDVGVDVDLFTTDAASLVARADIVIELMGGIEPARTLILSALEHGAAVVTANKALMAEDGPTLHEAARRAGVDLFYEAAVAGAIPLVRPLVESLAGDKVHRITGIVNGTTNYVLDQMDRAGADFDEALKQAQALGYAEADPTADIESHDAAAKAAILASLAFHTRVSASQVHREGITAVTREDVREARELDCVIKPLAICERIEDASGAVAVSARVYPAMVPRTHPLASVHDAFNAVFIEAAAAGELMFYGQGAGGDPTASAVLGDVIAAARHAVTGGRSPGESTYADLPVLPLDSVQTRYHISLDVADLPGVLAGIAAVFSEHGVSLESVRQRLVSGGEGEQRANLV…	DLPGVLAGIAAVFSEHGVSLESVRQ
UPI001412993E	Kineococcus vitellinus	MDDGGTAAVEPVKVALLGCGVVGTEVARLLTSQSEELAARAGAPLELVGIAVRRTGRDRGLPVDEALFTTDAEELVTRADVVVEVIGGIEPARTLVLRAMEHGASVVTANKALLAADGPVLYEAAAKNAVDLYFEASVAGAIPLLRPLRESLAGDRVSRVLGIVNGTTNYVLDQMDTSGMGFAEAVEQAQALGYAEADPTADVEGFDAAAKAAILASLAFHTRVSLDDVHREGITEVSAADVRAAQVQGCVVKLLAICERSRDAEGNESVSVRVHPAMLPREHQLAGVRGAFNAVYVEAEAAGQLMFYGPGAGGRPTASAVLGDVVAVARHKLLGGLGPRESAYADLAVQPMADTVTRYHVRLDVADRPGVLAQVAGVFAAHGVSIEAVQQRQDDAGRA…	DRPGVLAQVAGVFAAHGVSIEAVQQ
K6W4J8	Austwickia	MSDNAVVPLRVALLGCGVVGSSVARLLTQNADDLAARIGRPIRIEGVAVRRLGRDRSDTLLPDEAFTTDAEELVTRADIVVEVIGGIEPARSLILRAMEHGASVVTANKALLAEDGPALYEAAARYGVDLYFEAAVAGAIPLLRPLRESLAGDDVSRIIGIVNGTTNYVLDKMDATGAGFAEAVAQAQALGYAEADPTADVEGFDAAAKAAILASLAFHTRVSSRDVYREGITEVSAADVVAAAEMDCVVKLLAICERVVDGQGTQGVSVRVHPAMVPRNHPLAGVREAFNAVFVEASAAGQLMFYGPGAGGDPTASAVLGDVVAVARHRVGGGLGPKESAYADLAVLPMGSAATRYYINLEVADLPGVLAQIASVFATHGVSIQQVRQEACPPHDLDE…	DLPGVLAQIASVFATHGVSIQQVRQ
A0A021VV33	Actinotalea	MTASGPVRVALLGCGVVGTEVARLLLTDGAELAARVGAPLELVGIAVRDVTAPRDPVVDRALLTDDASALVRRADVVVEVMGGIEPTRSLLLEAIASGASVVTANKALLGQDGPTLYAAADEAGVDLYLEAAVAGAIPLVRPLRESLVGDRVTRVLGIVNGTTNYVLDQMATHGLELQDALAQAQELGYAEADPTADVEGHDAAAKAAIVASLAFHTRVSVDDVHCVGIMGVTADDVALAAETGHVVKLLAIAERAGADGVVVRVHPALVSLGHPLASVRGAYNAVFVEAEAAGELMFYGRGAGGAPTASAVLGDLVTVARHRVLGGKGPVESRHADLRPRPVGEAVTRYQVQVRVDDRPGVLAQAARVFADHDVSIETVRQARADGEQADLLVVTHAA…	DRPGVLAQAARVFADHDVSIETVRQ
A0A1G6VPP1	Sanguibacter	MPAPSALRVALLGCGVVGTQVARLLIEQADDLASRVGARLDLVGIAVRDITAPRDAIIDPALLTEDARALVERADIVIEVIGGIEPARTLLLHAIASGASVVTANKALLAEDGPTLYRAADEAGVDVYYEAAVAGAIPIVRPIRESLTGDRIQRVLGIVNGTTNYVLDQMTTHGLAFDEAVAQAQELGYAEADPTADVEGFDAAAKAAILASLAFHTRVTISDVQREGITKITADDVAWAKQTGHVIKLLAICEATEAGVSARVHPALVPLDHPLAGVRGAFNAVFIEAEAAGELMFYGRGAGGAPTASAVLGDVVSVARHRVLGGKGPAESHYAGLPIAAPATSRTRYQMRLAVSDRPGVLAQVAQVVSATGVSIEAVRQVALPDQDSRATSVGSDGS…	DRPGVLAQVAQVVSATGVSIEAVRQ
A0A4Z1DYV5	Serinibacter arcticus	MSDAPDSAPQRPDLRVAILGCGTVGTQVVRLLTEQADDLGQRVGRRLRLTGILVRDVDAPRDPAVPTGLLTTDADALLADADLVVELLGGTTTARDLVLAALTAGASVVTANKALLATSGPELYAAADAAGVDLLFEAAVAGAVPVVRGVRESLAGDRVQRILGIVNGTTNFILDEMTTGGLDFDVALKQAQELGYAEADPTADVEGHDAAAKAAILASLAFHTRVALADVACEGITAVSAADIVAARETGGVIKLLAIAERIVTTDAAGEPAESVSVRVNPAILPFAHPLAGVGGAYNAVVVEAEAAGRLMFYGAGAGGAPTASAVLGDVVAAARHRTHGGRAPAESAHAALPLASDADVVARLQIRLLVDDRPGVLAHVSTTVADHGVSIESVRQQV…	DRPGVLAHVSTTVADHGVSIESVRQ
A0A4Q9GQN4	Glaciihabitans arcticus	MIEYRNLRVALLGGGTVGANVVDLLLTHGEELANRAGAGLELVGVAVRDIDAERTPAIPKHLLTTDAEALIVNADIVVELMGGLEPARTYVLQAINSGADVITANKALLATHGPELFEAAEQVGAQLYYEAAVGGAIPIIRPLRESLAGDRVTRILGIVNGTTNYILDAMDATGDTFENALAEATRLGYAEADPTADVGGYDAAQKAAILASLAFHTTVPLDAVYREGITEITDSQVKAARKAGYVIKILAICERIEIDGTGEYGVSARVHPALIPLAHPLAAVHGANNAVFIEAEAAGSLMFYGAGAGGPETASAVLGDLVSAARRHVIGGPGVAESTHANLPILPMASVLTRYQIELTVVDQPGVLATIATLFSDHGVSVEAVSQTVRDGKDDTQPA…	DQPGVLATIATLFSDHGVSVEAVSQ
A0A2A9EHF3	Micrococcales	MVAPKEALRVGLLGCGVVGSQVARLLVEQSEDLAARVGAPLELVGIAVRDTSKARDGVDPSLLTDDAHGLVARCDIVVEVLGGIEPARTLILESFAAGASVVTANKALLAQDGPTLYSAADAAGVDLYFEAAVAGAIPLVRPMRESLAGDRVTRVLGIVNGTTNYILDEMTTKGLAFDEVLRTAQELGYAEADPTADVEGHDAAAKAAILASLAFHTRVSLDDVACEGITKISADDVAWATETGHAIKLLAIAELTDAGVSARVHPALLPSRHPLAGVGGAFNAVFVEAEAAGPLMFYGQGAGGAPTASAVIGDVVSVARHRVLGGKGPDESSYASHPLAPADAAVTSYQFRLRVDDKPGVLARVAQVVAEHSVSIEAMRQQGTPAGGVANLVLTTHRA…	DKPGVLARVAQVVAEHSVSIEAMRQ
E6S6H1	Intrasporangium calvum (strain ATCC 23552 / DSM 43043 / JCM 3097 / NBRC 12989 / 7 KIP)	MSAREPLRVALLGAGVVGGAVARHLTQRSGDMAARVGAPLEIVGIAVRRAGRDRSELGVDASLFTTDAEELVTRADLVVEVIGGIEPARSLILRAMAHGASVVTANKALLAEDGPRLYAAAAQHGVDLYYEAAVAGAIPLLRPLRESLAGDEVRKVLGIVNGTTNYVLDKMDTTGAGFQDAVEQAQALGYAEADPTADVEGFDAAAKAAILASLAFHTRVSGSDVYREGITEVSAADVAAAREMDCVVKLLAICERNDGGVSVRVHPAMIPRSHPLAGVREAFNAVFVEADAAGQLMFYGRGAGGEPTASAVLGDLVAVARHRVGGGLGPGESSYADLPILSMGDAQTRYHVSLDVADRPGVLSKVAAAFAAHDVSIETVRQQLVAADDGVTAAGGDGS…	DRPGVLSKVAAAFAAHDVSIETVRQ
UPI00140D6A03	Phytoactinopolyspora sp. HAJB-30	MSTPGPVLRVALLGCGVVGSEVARQLNDHSTDLAARIGARLELAGVAVRRLDRDRSDTGIDPSLFTADAAGLVARDDVDLVIEVVGGIEPARSLILTAMERGKSVVTANKALLADDGYALHTAADKHGVDLYYEAAVAGAIPLLRPLRESLAGDHITRVLGIVNGTTNYILDQMDSQGTGFAEALEEAQALGYAEADPTADVDGFDAAAKAAILAGIAFHSPVSAADVHREGISDVTTADVASAKAMGAVVKLLAICELTGDGSTVGVRVHPAMIPRSHPLAGVRGAYNAVFVEAAAAGQLMFYGPGAGGAPTASAVLGDVVTVARHRVGGVTGPGGSWYADRPVRSMGQTVTRYHISLDVDDRPGVLAAVATEFARHDVSIETVRQRTEGPDGADLVI…	DRPGVLAAVATEFARHDVSIETVRQ
A0A1G4VYL8	Candidatus Aquiluna sp. UB-MaderosW2red	MQSAYRPIRLALLGAGSVGSQVARLLLENGAELALRVGAPLELSGIAVRDLEAKRDTDLPQELFTTDAESLILGSDIVIELIGGIEPAKSLISLALNSGADVITANKALMAAHGPELLDLAHQLGAQLYYEAAVAGAIPIIRPLRESLAGDKVNRVMGIVNGTTNFILDRMESTGANFSDALAEATDLGYAEADPTADIEGFDAASKAAILASLAFHCEVPVESVYREGISSITAAQIETAREAGYCVKLLAICERIEQDGLSGVVARVHPTLIPLTHPLAAVRGAYNAVFVEAESAGELMFYGAGAGGPETASAVLGDLVSAAKRHIAGGPGLADSVHANLEILPVQFVTTRFQITLQVQDLPGVLAAVASVFALNDVSVETVSQSSSGKRGAALLTV…	DLPGVLAAVASVFALNDVSVETVSQ
UPI0009E57C7F	Demequina pelophila	MVAGPRTGRRPHARAAAGQAQHLESHPRPRRGLRGRGRRRPGRGRLAGRHPGRGRHPAQGRVAATRIVPGRRPDAEAGPRTDRLGGVSDAVKPVKIAVLGPGTVGAEVVRLLTRPGEDLAARVGAPLEISGIYVRDTSKDRGPHIPRELLTDDASGLIARSDVVVELMGGIEPARTLILEAIASGASVVTANKALLAAHGPELYEAADAANVDLYFEAAVAGAIPLVRPVRESLAGDHITRILGIVNGTTNYILDEMTTNGLDYEVALKQAQELGYAEADPTADVEGHDAAAKAAILASLAFHQRVALEDVFCEGISAITADDVIAARETGQVVKLLAIAERTPEGVAVRVHPALVPGTHPLAGVHGAFNAVFIEAEAAGGLMFYGQGAGGTPTASAVL…	DRPGVLSSVAEVFARHRVGIELVRQ
UPI0011ECB10A	Actinotalea sp. HO-Ch2	MVVAHEGAVRVALLGCGVVGTEVARLLVASQRDLAARVGAPLELVGIAVRDVEVPRDPVVDPALLTTDAEALVDRADVVVEVMGGIEPARTLLLRALARGAAVVTANKALLGQDGPTLYAAADAAGADLYFEAAVAGAIPLVRPVRESLAGDRITRVLGIVNGTTNYVLDQMTTTGLELDQAVKQAQELGYAEADPTADVEGFDAAAKAAILASLAFHTRVSVDEVHREGISSVTADDVEWAGQTGHVIKLLAIAERVDGPDDGVVVRVHPALVPLGHPLAGVHGAFNAVFVEAEAAGELMFYGRGAGGAPTASAVLGDVVTVARHRVLGGKGPVESSYADLPVHPVAQALTRYQIHLRVADRPGVLAQVAQVFSTHGVSIEAVRQGRASVGADLADLL…	DRPGVLAQVAQVFSTHGVSIEAVRQ
A0A0T2IEF2	Phycicoccus	MSDSQKVTAGEPLRVALLGCGVVGSSVARLLTEHADDLAARVGRPLQLVGIAVRRAGRDRSDLPVDPALFTTDADELVTRADIVIEVIGGIEPARGLIEKAMAHGASVVSANKALLAEAGPGLYASAAQHGVDLYYEAAVAGAIPILRPIRESLAGDDVRKVLGIVNGTTNYVLDKMDSTGQGFAEAVEQAQALGYAEADPTADVEGFDAAAKAAILASLAFHTRVSSDQVYREGITEVSAADVQAAREMDCVVKLLAICERTEVAGEDGELAPGVSVRVHPAMIPRSHPLGGVRDAFNAVFVEADAAGQLMFYGKGAGGDPTASAVLGDVVAVARHRVGGGRGPGESAYADLPVLTMGQALTRYHISLAVADRPGVLAQVATAFAAHDVSIETVRQKV…	DRPGVLAQVATAFAAHDVSIETVRQ
A0A510UXX2	Cellulomonas	MPAPLKVALLGCGVVGTQVARRLLEHADELASRVGTSLELVGIAVRNATAPREGITGTPLADLLTDDAEALVDGADVVVEVMGGIEPARTLILRAIEGGASVVTANKALLAQDGPTLYKAADTAGVDLYFEAAVAGAIPIVRPVRESLAGDQVQRVLGIVNGTTNYVLDRMATEGLELEQAVKEAQALGYAEADPTADVEGYDAAAKAAILASLAFHTRVSIDDVAREGISAVTAADVQWAQRTGHTIKLLAIAERNTSDGVAGIQVRVHPALVPDAHPLAGVRGAFNAVFVEAEAAGELMFYGRGAGGAPTASAILGDLVSVARHRVLGGRGPVESSYAALPVLPADAARTRFQVRLDVDDRPGVLAQVAAALAEHDVSIEAVRQSADGHSADGHSAD…	DRPGVLAQVAAALAEHDVSIEAVRQ
UPI0009FE0F9D	unclassified Demequina	MGPSSPTSARCRGTSARLVRSDRVVAVSAPTDSVTIAVLGCGTVGTQVVRLLLEQSDDLAARVGAPVSLAGVYVRDTSVPRDPAVPVEALTSDAESLVDRADVVVELMGGDEPAKSLILRALARGAAVVTANKALLATHGAELYEAADAAGADLYYEAAVAGAIPLVRPVRESLTGDRVTRILGIVNGTTNYVLDEMTTKCLSYEDVVAEAQRLGYAEADPTADVGGHDAAAKAAILASLAFHQRVSLDDVYCEGITEITPDDIAAATETGRVIKLLAVAEQANGGVSVRVHPTLLPTDHPLASVRGAFNAVFVEAEAAGELMFYGQGAGGAPTASAVLGDVVSVARHKANGGKGPLESNYARHEVLPMDAAMTRYAVRMSVPDRPGVLAAVASIFATH…	DRPGVLAAVASIFATHEVGIESVRQ
UPI000C2C7A8C	unclassified Microbacterium	MTDYRTLRVALLGAGAVGSQVAGLLLRHGDELADRAGARLELAGIAVRDVDAPRDVDLPRELFTTDADSLIVGSDIVIELMGGIEPARTSILHAISSGADVVTANKALLATHGTEIFDAADQVGASVYYEAAAAGAIPIIRPLRDSLAGDRVRRIMGIVNGTTNYILDRMDTEGAEFADVLADAQRLGYAEADPTADVEGYDAAQKAAILASLAFHTSVPLDTVHREGITSIDASLIESARHAGYVVKLLAVCERIEDASGTGPGTASRDAISVRVYPALVPRTHPLASVHGANNAVFVEAEAAGNLMFYGAGAGGVQTASAVLGDVVSAARHHIAGGVGVGESTRANLPILPIGRVTTRYQITLEVSDETGVLATVAGILSEGRVSIATVEQTVVTDP…	DETGVLATVAGILSEGRVSIATVEQ
A0A4Y4DWN0	Actinobacteria	MPPAAESHPPLRVALLGCGVVGTQVARLLTEQADDLASRVGARLELVGIAVRDTAAPRDATVDRSLLTDDAEGLVARADIVVEVMGGTEPARSLLLRAIDAGAAVVTANKALLAEDGPTLYKAADAAGVDIYFEAAVAGAIPIVRPVRESLAGDRVRRVLGIVNGTTNYVLDQMATTGMDLEDAVKEAQDLGYAEADPTADVEGYDAAAKAAILASLAFHTRVSLDDVAREGIMSVTADDVAWAAQTGHVIKLLAIAELRDATPVGAPAGVSVRVHPALVPTSHPLANVRGSFNAVFVEAESAGELMFYGRGAGGAPTASAVLGDVVSAARHRVLGGKGPQESTYAELAILPASAAVTRYQVRLDVDDRPGVLAQVAHALAEHGVSIEAVRQPTAPGVS…	DRPGVLAQVAHALAEHGVSIEAVRQ
UPI0012EA7B39	Demetria terragena	MRIALLGCGTVGSSVARRLLDGPEDFAQRIGRPIELVGIAVRDVDKARPGIPTELLTTDAEGLVADADLVVELMGGLEPARALILRAIGHGASVVTANKQLLGADGPSLYEAASAAGVDLQYEAAVAAAIPLIRPMRESLAGDHVRRVMGIVNGTTNFILDKMSRTGADLQDVLAEAQELGYAEADPTADVEGHDAQAKAAILASLAFHSRVGTDDVTCEGISQITSDDIRAVRKMGCELKLLAICERVVGSDGNPAVSARVHPTIIPRSHPLATVREAFNAVFVETELAGDLMFYGQGAGGDPTASAVLGDLVQAARHRVLGGRGAGESAYAALPILPLSDIRTRYAIRLGVKDEPGVLAFVATVFGESGISIESMLQGIRRSDDGLAPLTISTHEAT…	DEPGVLAFVATVFGESGISIESMLQ
A0A1T5I850	Krasilnikoviella flava	MPAAPTSGPHPGVVPAARPGPATDPSPAPGVLRVALLGYGVVGSQVARTLLQRADDLAARAGARLELTGIAVRDARRPREGVPAVVPADLLTEDAGSLVDGADLVIELMGGIEPARGLIHRAIAGGASVVTANKALLAAHGPELFEAADAAGVDLSFEAAVAGAIPIVRPVRESLAGDHVRRVLGIVNGTTNYVLDQMTTHGLELEEALKEAQGLGYAEADPTADVEGHDAAAKAAILASLAFHTRVSLSQVACEGITGITAADVAAAQQTGHVVKLLAIAEQTAEGVSVRVHPALVPVAHPLAAVRGAFNAVFVEADDAGPLMFYGQGAGGRPTSSAVLGDLVSAARDRMVGGRGPRESAYASLPVLPHDAAVTRYQVRLVVADRPGVLAHVAQVLAD…	DRPGVLAHVAQVLADHGVSIDTVRQ
UPI000DBE766C	Homoserinimonas sp. OAct 916	MMEYRSLKVALLGAGSVGAQVARLLLEHGDELARRAGTRLELVGIAVRDASAPRTADLPAELVTTDAQSLILKADIVIELIGGIEPARTLILDAIASGADIVTANKALIATHGPELADAAEQVGAQLSYEAAVGGAIPIIRPLRDSLAGDRVQKILGIVNGTTNFILDKMDREGAGFDEALAVATELGFAEADPTADVDGYDAAQKAAILASLAFHTQVPVDRVHREGIRSITKESIQAARNAGYVIKLLAICERLTDPDTGNEGVSARVYPALIARDHPLASVHGGNNAVFVEAEAAGDLMFYGAGAGGVETASAVLGDVVSAARRHVAGGPGVAESTHANVTVLDVGRITTRYQISLDVVDEPGTLAQVATVFSEFGVSVETVQQSIVHSVPQQTDE…	DEPGTLAQVATVFSEFGVSVETVQQ
UPI00096A9C7B	Actinomyces	MAETERTLDIAVLGAGTVGSQVIRILQEQGEDLAARAGARLQVVKVLVRNPDAPRDVPLDPGLLTTDAAEAIDGRDLVIELIGGIEPARTYVLRALRQGISVVTGNKALLAAHGPELYEAAAASDADLYYEAAVAGAVPVVYGLRESLAGDRVTRVLGIVNGTTNFILDAMATEGASYADALARAQELGFAEADPTADVEGLDAAAKCAILASLAFHTRVGIDDVAVEGITSLTAEDMREAAFFSRAVKLLAIAERRIGEDGHEGVAVRVHPALVPLDHPLASVNGAFNAVVVEGEAAGRLMFYGQGAGGAPTASAVLSDVVAAASHRVHGGHAPRESVYAHLPILDPGSARTRYQMRLRVEDRLGVLSEVANIFARHGVSIQSVHQRDGQGIGQAVIV…	DRLGVLSEVANIFARHGVSIQSVHQ
UPI0015C83AE5	Psychromicrobium silvestre	MTAPTNHVLAHKPLKVALLGGGNVGAQVARILLDDADSLAARTGARFELLGIAVRNLDAPRTAPLPRELLTTDAEALVKEADLVIELLGGLEPARSLIQTAIAHGASVVSGNKALLAADGATLYQQADAAGVQLSYEAAVAGAIPILRPIRDSLAGDQITRVLGIVNGTTNYILDQMDSTGADFATALAEAQRLGYAEADPTADVEGHDAAAKAAILASLSFHTRFALENVHCEGISSITAADIAAAKEAGLVIKLLAIAEKFPAKDGEEGGVSVRVHPTLLPREHPLAAVHGAFNAVFVEAEYAGELMFYGQGAGGTPTASAVLGDLVSAARRIVLGGPGRTETTTGEVAALGIEAVQTSYCIGLTVADQPGVLAQIAQLFAGQGVSIETIRQTIHRD…	DQPGVLAQIAQLFAGQGVSIETIRQ
A0A0M4LDI4	Arthrobacter	MNAALTDPASTDTKILKVALLGAGNVGAQVARILLDDADALAARTGARLELAGIAVRNIDSPRDVELPRELFTTDASALVRGADVVIELMGGLEPARTLILEAIEHGATVVTGNKALLAVDGPSLYEKADAAGVQLSYEAAVAGAIPILRPIRDSLAGDKITRVMGIVNGTTNFILDQMDTTGAQFADALAEATRLGYAEADPTADIEGHDAAAKGAILASLSFHTRFALEDVHCQGITNVTADDIAAAKDAGFVIKLLAIAEKLESTNDAGEVTTGVSVRVHPTLLPREHPLAAVHGAFNAVFIEAESAGELMFYGRGAGGVPTASAVLGDVVSAARRMVLGGPGRTETTTGVLPVLGIENVTTQYYIGLDAADQPGVLAKISALFAENGVSIETMRQ…	DQPGVLAKISALFAENGVSIETMRQ
A0A2A3YHW5	Brachybacterium	MSQSSPGSPLPPASPDLPVLRVAVLGAGTVGTEVLRLIAQQGEDLAHRIGGRLEVIGVSVRDLTRDRGEHVPADLLTTDPAALVREADLVIEVMGGIEPARTLLLDAMAHGASVVTANKALLAQDGPTLYEAADTHGVDLYFEAAVAGAIPLVRPVRESLAGDRIQRVLGIVNGTTNYILDAMTRTGASFDEALADAQELGYAEADPTADVQGHDAAAKASILASLAFHSRVRLGDVHCEGITEVSAQDIAAAGRMGRTIKLLSIVERVRDETGERISARVYPALIPDSHPLSSVSEAYNAVFIEADAAGSLMFYGQGAGGAPTASAILGDLVSAARQRVRGGVGPRESRYAELEQIPLDDLRNAFYISLTVQDRPGVLAEIAGTLSGYGISISTIHQE…	DRPGVLAEIAGTLSGYGISISTIHQ
UPI000590A3A8	Mobilicoccus massiliensis	MPVSVVQASDQTPLRVALLGCGVVGTSVARLLVEGRDDFAARIGRPLEVVGVAVRREGRDRSETLLPPEVFTTDAEGLVTRADIVVEVVGGIEPARSLILRAFEHGASVVTANKALLAEDGPTLYEAARRHGVDLYYEASVAGAIPLLRPLRESLAGDEVSKVLGIVNGTTNYVLDKMDSTGQGFSEAVEQAQALGYAEADPTADVEGFDAAAKAAILASLAFHSRVTAADVHREGISEVTASDVRAAADMDCVVKLLAICERTRLESGDEGISVRVHPAMIPRTHPLAGVREAFNAVFVEAQAAGELMFYGPGAGGDPTASAVLGDVVAVARHRVLGGLGPAESAYADLPVLPMGEARTRYYLSLEVADRPGVLAQVAEVFSRHGVSIQQVRQNVGEG…	DRPGVLAQVAEVFSRHGVSIQQVRQ
UPI0015CBFBA2	Janibacter alkaliphilus	MSDLSPAAASDATAAPDETAAPDETAPLRVALLGAGTVGSAVARTLTHEADDLAARTGRRLELVGVAVRRAGRDRADLGVDPALFTTDAAELVTRADIVIELIGGIDPAKELILSAMAHGASVVTGNKALLAEAGPTLYAAADEHGVDLYYEAAVAGAIPIVRPIRDSLAGDRIDRVIGILNGTTNFVLDAMDSTGAGFTETVERAQALGYAEADPTADVEGFDAAAKAAILASLAFHTRVGIEHVHREGITEVSAGDIAAAKEMGCVIKLLGICERTVVDESGGEGISVRVHPAMIPLGHPLASVREAFNAVFVEAGSAGELMFYGQGAGGDPTASAVLGDVVAVARHRVAGGKGPGESAYADLPVLPMGRARTRYHVSLDVADRSGVLAKVAQVFAA…	DRSGVLAKVAQVFAAHEVSIETVRQ
A0A2M9CDT1	Sediminihabitans luteus	MSTPAVPSRPPSTGALRVALLGCGVVGTQVARVLTLHADAIAARVGAPVELVGIAVRDAGAPRDPAIDRALLTQDAEALVDAADIVVEVMGGTEPARSLLLRAIEGGAAVVTANKALLATDGPTLYSAADAAGVDIYFEAAVAGAIPIVRPVRESLAGDHVRKVLGIVNGTTNYVLDQMATTGLGLDEAVAQAQELGYAEADPTADVEGHDAAAKAAILASLAFHTRVSLDDVACEGITGITADDVAWAAQTGHAVKLLAIAERTAEGVSARVHPALVPLDHPLAGVRGAFNAVFVESELAGDLMFYGQGAGGAPTASAVMGDVVSAARHRVLGGKGPQESTYADLPVLPPSAALTRYQVRLVVADRPGVLAQVAHLLADHQVSIEAVRQAPATPAGDG…	DRPGVLAQVAHLLADHQVSIEAVRQ
A1R7X0	Micrococcaceae	MSEMRTLKVALLGCGNVGAQVARILIDDAEALAARSGARLELSGIAVRNVDSPRDVELPRELFTTDADTLVKDADLVIELMGGIEPARSLILTAIQNGACVVTGNKALLAQDGPTLYEEADKAGVQLSYEAAVAGAIPILRPIRDSLSGDRITRVLGIVNGTTNFILDQMDSTGAQFADALAEAQRLGYAEADPTADVEGHDAAAKAAILASLSFHTRFSLDDVYCEGITKVSAADIASAKEAGFVIKLLAIAEKIDSSDNGSGISVRVHPTLLPREHPLAAVRGAFNAVFIEAENAGELMFYGQGAGGTPTASAVLGDLVSAARRLVLGGPGRTETTTGHVPALAIDASNTSYYIGLDVADQAGVLARIAHIFAENGVSIEIMRQTIHRDSASNVESA…	DQAGVLARIAHIFAENGVSIEIMRQ
A0A2U1SX52	Salinibacterium sp. S1194	MIEYRNLRVALLGAGSVGAQVVAQLQKHGDELASRVGAGLELVGVAVRDIDAPRTAEIPRELLTTDAESLILGADIVIELIGGIEPARTLIMQALTSGADVVTANKALIATHGPELFAMAEQVGAQLYYEAAVAGAIPIIRPLRDSLAGDHVQRILGIVNGTTNFILDRMDTEGQSLEDALATATELGYAEADPTADIEAYDAAQKAAILASLAFHTTVPIESVYREGITAITAAQVEAARSAGYVIKLLAICERVTDAEGIDGVSARVYPALVPRTHPLAAVHGAKNAVFVEAEAAGDLMFYGAGAGGIETASAVLGDLVSAARRHVVGGPGVAESTNSDLPILPIGSVTTRYHITLLVNDRTGVLATIAALFSDHGVSVETVVQTVGAPSDDGTPAP…	DRTGVLATIAALFSDHGVSVETVVQ
UPI00177BB1B0	Cellulosimicrobium terreum	MPVTPPATRPLRVALLGCGVVGTQVARLLTHDAADLASRAGSPLELVGIAVRDASAPRDAAIDRALLTEDAESLVERADIVVEVMGGIEPARSLLLRAIASGAAVVTANKALLAEDGPTLYRAADSAGVDIYFEAAVAGAIPIVRPVRESLAGDHVRRVLGIVNGTTNYVLDRMTTTGLGLAEAVQEAQDLGFAEADPTADVEGYDAAAKAAILASLAFHTRVSIDDVAREGIMSVTADDVAWAAQTGHVIKLLAIAELREGAEHSAGGVSVRVHPSLVPAAHPLANVRGSFNAVFVEAESAGELMFYGRGAGGAPTASAVLGDVVSAARHRVLGGKGPEESTYADLTILPPSAASTRYQVRLDVDDRPGVLAQVARVLAEHGVSIEAVRQPSAPEAEA…	DRPGVLAQVARVLAEHGVSIEAVRQ
A0A563E1S1	Leekyejoonella antrihumi	MHWKVNEVTTSLRVALLGCGVVGSAVAARLQQHRDDFTARVGAPLDIVGVAVRDLDRPRPESGLDPSLFTTDAEELVTRADLVVELMGGIEPARGLLRRAMEHGASVVTANKALLGEDGPELYEVAEKQDVDLYYEAAVAGAVPLVRPLRESLAGDTVHRVMGIVNGTTNFILDKMDRTGADLESTLKEAQELGYAEADPTADVEGLDARAKAAIIASIAFHTRVRTPDVYCEGIMGVTPDDIRAARKIGCVIKLLAICERTADPRGALGVNVRVHPALVPRTHPLATVHDAFNAVFVEAELAGELMFYGQGAGGVPTSSAVLGDLVQAARHKVRGGRGPGESAYLALDVHGIGSATTGYFIRMDVQDRPGVLGQVAGVIAAQGVSIESIRQGLKRSEG…	DRPGVLGQVAGVIAAQGVSIESIRQ
UPI000D10A5EC	Janibacter massiliensis	MTTSVQPLRVALLGCGVVGSSVATMLVTQAQDLHERVGRPLELVGIAVRRLDRDRATVPVDPSLFTTDAAELVTRADIVVEVMGGIDPARELILSALQHGASVVTANKALLAEDGPSLYAAAHENGVDIYYEAAVAGAIPILRPIRESLAGDDVRRVLGIVNGTTNFVLDKMDSTGAGLTETVEQAQELGYAEADPTADVEGFDAAAKAAILASLAFHTRVSGADVHREGITEVTAADIQAAKDMGCVVKLLAICERTGEPGSGDDGVNVRVHPAMVPRSHPLASVREAYNAVFVEATAAGELMFYGKGAGGDPTASAVMGDIVAVARHRVSGGRGPGESAYAQLPVHDIGKASTRYHISLAVADRPGVLAQVASVFAAHGVSIQAVRQQVVGGDGEEH…	DRPGVLAQVASVFAAHGVSIQAVRQ
A0A6I3DV93		MNSHLKTLKVGMIGCGVVGSEVARLLIENSEDLAARSGAKLELAAIAVRDLSIKRPGIDPSLFTTDAASIVNDPSIDIIIELAGGIEPARSLILQAFKNKKSVVTANKALLAKHGAELYETAGANGEDIYYEAAVAGAIPIIRPLRSSLVGDHIEKVMGIVNGTTNYILTKMDESGASFASALKEAQDLGYAEADPTADVEGFDAAAKAAILAGLAFHTRVTDADVSREGITAITDTDVAVAKSLGLVIKLLAIAELTPDDAISVRVHPTLLPRTHPLASVREAFNAVFVEAEAAGSLMFYGRGAGGAPTASAVLGDVVAVARHVLSGGVGPSESTYADRDIASVGDIETRYLIRLEVADRPGVLAAIANTFAKNNLSIQTVRQTGHGDGAELIAMTHK…	DRPGVLAAIANTFAKNNLSIQTVRQ
A0A5C1YEK6	Agromyces sp. KACC 19306	MIEYRAIRVALLGAGSVGSQVARLLLEHGDELAKRIGAPIELVGIAVRDLDAKRDADLPRELFTTDAHSLIVGADIVIELMGGIEPAREYVLQAINSGADVVTGNKALLASHGAELFAAAEQVGAQLSYEAAVAGAIPIIRPLRESLAGDRVERILGIVNGTTNFILDRMDSTGASLEDALATATELGYAEADPTADIGGYDAAQKAAILASLAFHTTVSADAVHREGITGVTAEQVESARRAGYVVKLLAICERLADPETGAEGVSARVYPALVPRSHPLAAVRGANNAVFVEAAAAGPLMFYGAGAGGVQTASAVLGDLVAIARRHVIGGPGTSESTHADLPLLPIGRITTRYSVTLEVTDEPGVLETVAHVFADHGVSVEQLQQTVEASTGRATLV…	DEPGVLETVAHVFADHGVSVEQLQQ
UPI0009D97050	Timonella senegalensis	MVFHSAPTNRKVNDVSTPQAPAALRVALLGCGVVGTQVVRILLEHSEELTARVGTRLELAGIAVRDTSIKRDPIVPAHLLTEDAEQLVQSVDLVVEVMGGIEPARTLITRALESSATVITANKALLAQHGPELYETADRVGVDLSFEAAVAGAIPIIRPIRDSLAGDKIKRVLGIVNGTTNYVLDQMTKDGLSLETAVKDAQELGYAEADPTADVEGHDAAAKAAILASLAFHTRVSLKDVACEGITSVTADDVAWASKSGHVIKLLAICEQTAGGVSARVHPALVPLGHPLSTVGGAFNAVFVEAENAGPLMFYGQGAGGAPTASAVMGDLVSAARNRLSGAKGAGESTYADLEILDPGEATTRYQVRLSVADKPGVLARIADVFAANGVSIETVTQA…	DKPGVLARIADVFAANGVSIETVTQ
A0A239VDD9	Dermatophilus congolensis	MNDDSRQVPLRVALLGFGVVGSAVAKVLTEGAEDLAARVGAPLELVGVAVRRAGVDRSASGLPAELFTTDAQSLVENADIVIEVIGGIEPARSLILRAFDHGASVVTANKALLAEDGPTLYAAAEKAGVDIHYEAAVAGAIPLLRPLRESLAGDSVNRVLGIVNGTTNYVLDQMDSTGMGFDEAVERAQQLGYAEADPTADVEGFDAAAKAAILASLSFHSRVALKGVSRTGITEVTSADMRAARAMGCVVKLLAICERTDVGEGEGISVRVHPAMVPVTHPLAGVRGAYNAVFVEASGAGELMFYGPGAGGEPTASAVMGDVVAQARHRVQGGRGPVESAYADLPVLDPGQAQTRYYLSLDVEDRPGVLASVAGLFSEAGLSIEQVRQESIAADEDGQ…	DRPGVLASVAGLFSEAGLSIEQVRQ
A0A510ZYC8	Agrococcus	MNSYRSLRIALLGAGSVGSQVARLLLEQGDEFAARVGAPLELVGIGVRDIDAKRDAPLPRELLTTDLAGLVAGADIVVELLGGIEPARSLLLDALAAGADVVTANKALVAAHGPELFDAAEIVGAQVAYEAAVGGAIPIIRPLEHSLAGDRVTRVMGIVNGTTNFILDRMHTEGSSLADALATATELGYAEADPTADIEGYDAASKATILASLAFHTEVPATEVHREGITGVTDAMVAQAERSGRVLKLVAICERLPGDAGDRVSARVHPVSLPATHPLAAVHEAMNAIFVTAEAAGDLMFYGAGAGGPETASAVLGDLVSIARRHVAGGPGTAGSTHANLPLAPFGDVVARHELAMSVTDRPGVLAAVAGLFSEQGVSVESVRQDPGDGSAALVLGTH…	DRPGVLAAVAGLFSEQGVSVESVRQ
UPI000E0C1094	Brachybacterium sp. YJGR34	MSQTSSGSPVPPAAAELPALRVAVLGAGTVGAEVLRLISEQDEDLAHRIGARLEVVGVAVRDTARDRGEHVPADLLTDDPASLVRGADLVIELMGGIEPARTLLLDAMAHGASVVTANKALLAQDGASLYEAADTHGVDLSFEAAVAGAIPLVRPVRESLAGDRIQRVLGIVNGTTNYILDAMTRTGASFEDALATAQELGYAEADPTADVEGHDAAAKASILASLAFHSRVRLSDVHCEGITQVSAQDIAAAARMGRTIKLLSIVERVAEENEERISARVYPALIPDAHPLASVAEAYNAVFIEADAAGSLMFYGQGAGGAPTASAVLGDVVSAARARVRGGVGPRESWYAGLDLIPLEELRSAFYVSLTVEDRPGVLAEIAGTLSGYGISISTIHQE…	DRPGVLAEIAGTLSGYGISISTIHQ
A0A0M5LYD6	Terrabacteria group	MVDTDTPRPKTLRVALLGAGNVGAQVARILLDDAESLAARTGARLELVGIAVRTIDAPREVELPRELFTTDASALVRDADVVIELMGGLEPARTLILEAIEHGASVITGNKALLAVDGPSLYEKADAAGVQLSYEAAVAGAIPILRPIRDSLAGDKITRVMGIVNGTTNFILDAMDTTGAEFPDALAEATRLGYAEADPTADIEGHDAAAKGAILASLSFHTRFALEDVHCQGITAVTADDIAAAKDAGFVIKLLAIAEKLETTGATGVGTTGVSVRVHPTLIPREHPLAAVHGAFNAVFIEAESAGELMFYGRGAGGTPTASAILGDVVSAARRMVLGGPGRTETTTGVLPVLGIEAVTTQYYIGLDAADQPGVLAKISALFAENGVSIETMRQTVHR…	DQPGVLAKISALFAENGVSIETMRQ
A0A2W4JSS5	Actinobacteria bacterium	MALLGPGTVGANVARLLQQQADELASRVGAPLVLEGVFVRDSSKPREGIDSALLTEDAPGLVARSDVVVELMGGIEPARTLLLDALSRGKAVVTANKALLAAHGPELFEAADTAGADLYFEAAVAGAIPLIRPVRESLAGDHIRRVLGIVNGTTNYILDEMTERGLAYDVALKQAQELGFAEADPTADVEGFDAAAKAAILASLAFHQRVSLDDVYREGISQVTADDVIAARDNHQVIKLLAIAERTEAGVTVRVHPALIPLSHPLAGVHGAFNAVFVEADAAGGLMFYGQGAGGLPTASAVLGDIVSVARHRAHGGKGPRESNYAANAMLPMDAVLTRYSVRLSVQDRPGVLARVAEVFATHQVSIEAVRQMAGRGTANLVISTHRAPEGDLARTVAD…	DRPGVLARVAEVFATHQVSIEAVRQ
A0A6I2XTW8		MKTLKVGMLGCGVVGSQIARLLVENKSDLTSRAGANLELVKVAVKNINTKRDGISSSLLTDDAKSVVNDPEIDLIIEVIGGISPAKELILAAIKNGKSVVTANKALLAQAGAELYTAADNANVDLYYEAAVAGAIPILRPLRESLVGDQVHRIMGIVNGTTNYILTKMDESGTAFDDALKQAQELGFAEADPTADVEAIDAASKAAILAGLAFHSRVSDTDVYREGITKITATDVKVAKAMDMVIKLLAIAELTPEGEISVRVHPALISRTHPLASVRESFNAVFVEAKSAGQLMFYGKGAGGEPTASAILGDLVAVARHKVSGGIGPKESDYADLKIAKIGQTKTRYLIRLNVADKPGVLESVAHVFAAHGVSIQTVRQTGAGDKAELIVMTHSSTES…	DKPGVLESVAHVFAAHGVSIQTVRQ
A0A0A0JUJ0	Intrasporangiaceae	MSQRGDVEPVTEENPAEMASIPAESVPTLKVALLGCGVVGSSVATMLVENADDLAARVGARLELIGIAVRRPERARPDVPVDPALFTADADTLVRAADIVIEVIGGIDPARGLILTAMEHGASVVTANKALLAEDGPTLYSAAGEHGVDLYYEAAVAGAIPIVRPMRESLVGDDVQRVLGIVNGTTNFVLDKMDSTGAGFAETVEQAQALGYAEADPTADVEGFDAAAKAAILASLAFHTRVSSDDVHREGITEVTAADIQAARDMDAVVKLLAICELVRDDEGAPTGVSVRVHPAMIARTHPLASVRDAYNAVFVEASAAGELMFYGKGAGGDPTSSAILGDVVAVARHRLAGGHGPKESAYADLPVVDMGLATTRYHISLAVADRPGVLAQVASAFA…	DRPGVLAQVASAFADHGVSIETVRQ
UPI0015F3E238	Schaalia sp. JY-X169	MATVNVAVLGAGTVGSQVIRLIQEEGGDLAARAGADLNIQAVVVRNVSAPRDVEIDPALLTTDANQAIDNADLVIELIGGIEPPRTLVLRALSQGKTVVTGNKALLAAHGPELYEVAAQNGADLYYEAAVAGAVPVVYGLRESLAGDKILRVLGIVNGTTNFILDSMTSTGASYEDALAEAQRLGFAEADPTADVEGLDAAAKCAILASLAFHTRVSIDDVAVEGISSITADDIAEAEAGGNVIKLLAIAERVTKDDGTEWVSVRVHPTLVPRDHALANVNGAFNSIVVDGESAGRLMFYGQGAGGAPTATAVLSDVVAAASHIANGGNGPRELVYANLPILPRAEAVTRYQVQAEIRDRVGVLAEVAGIFAANGVSIKSVSQRDANDEVSEGSGDLKT…	DRVGVLAEVAGIFAANGVSIKSVSQ
A0A522DPZ1	Salinibacterium sp.	MIEYRNLRVAILGGGSVGSQVASLLIEHGEELAARVGAGIELVGVAVRDVKAKRDGTIPKHLLTTDAESLILGADIVVELIGGLEPARTYILQALNSGADVVTANKAVLATHGPELFEAAEQVGAQLYYEAAVGGAIPIIRPLRDSLAGDRVKRILGIVNGTTNYILDRMDTWGDDFDEALAEATRLGYAEADPTADIEGYDAAQKAAILASLAFHTIVPLDAVYREGMTSITRELVHSARKAGYVVKLLAICERLTDAQTGVEGVSARVHPALVPLDHPLAAVHGANNAVFVEAEAAGSLMFYGAGAGGVETASAVLGDLVSAARRHVAGGPGVAESTHANLPVLPISRAITRYQITLSVADQPGVLAAIATLFADHGVSVEAVEQSVSAGRDGQADA…	DQPGVLAAIATLFADHGVSVEAVEQ
UPI000303D596	Cellulomonas massiliensis	MPDSLRVALLGCGVVGTQVARLLTEQADELRQRVGARLDLVGVAVRRLDAPREGVDASLLTTDAEELVTRADVVVEVMGGIEPARGLLLRAIEHGASVVTANKALLAADGPSIYAAADERGVDVYFEAAVAGAIPIVRPVRESLAGDHVQRVLGIVNGTTNYVLDKMASEGLDLEQAVKEAQALGYAEADPTADVEGYDAAAKAAILASLAFHTRVSIDDVAREGITGVTADDVRWAESTGHVVKLLAIAERNDNDGSPGVQVRVHPALVPADHPLAGVRGAYNAVFVEAEAAGQLMFYGRGAGGAPTASAVLGDVVSAARHRVLGGRGPVESSYADLPVLAPEAAVTRFQIRLEVVDRPGVLAQVATTLARHAVSIEAVRQVSTVDDPASTAHLLITT…	DRPGVLAQVATTLARHAVSIEAVRQ
A0A0M2HC47	Microbacteriaceae	MTDYRRLRVALLGAGAVGSQVASLLRQHADELADRAGARLELVGIAVRDVDAKRDVDLPRELFTTDADSLIVGSDIVIELMGGIEPAREYLLHAINSGADIVTANKALLATHGPEIFDAADQVGAEVYYEAAAAGAIPIIRPLRDSLAGDRVQRIMGIVNGTTNYILDRMDTEGAEFSDVLADAQRLGYAEADPTADVEGYDAAQKAAILASLAFHTTVPLDAVHREGITSIDKSMMDAARHAGYVIKLLAVCERLTEASGESISVRVYPALIDRAHPLASVHGANNAVFVQAEAAGNLMFYGAGAGGVQTASAVLGDVVSAARRHIAGGVGVGESTLANLPIVPVGRVTTRYQITLEVDDQPGVLATVAGILSEGRVSIATVEQTVVESAEGESGVAR…	DQPGVLATVAGILSEGRVSIATVEQ
UPI00082EAB57	Curtobacterium ammoniigenes	MIEYRNVRVALLGAGSVGAQVARLLLEHGDELASRAGAGLELVGIAVRDLAATRDVDLPEELLTTDAESLILSADIVVELIGGIEPARSLVLRALGSGADVVTGNKALLATHGPELFQEAEQVGAQLYYEAAVAGAIPIIRPLHDSLAGDRIERIMGIVNGTTNFILDLMDRQGATFADALATATELGYAEADPTADIEGYDAAQKAAILASLAFHTSVPLAAVHREGITGVTIDQVRAARKAGYVVKILATCERLTDEDGREGVSARVYPALVPESHPLASVHGAKNAVFVEAEAAGDLMFYGAGAGGVQTASAVLGDLVSAARRHVIGGPGIAESTQSNLPVFPIGVVTTRYQITMHVDDAPGALSAVAGVLARHGVSVETVEQTSGGTEGAAPTTA…	DAPGALSAVAGVLARHGVSVETVEQ
A0A2U2RHQ4	Brachybacterium	MTDPLPDHAPLRVAVLGAGTVGADVLRVIRTSADALTHRIGAPLEVTGIAVTDLARDRGEHVDRRLLTDDPALAIRDADIVVELMGGIEPARTLLLEAMAHGASVVTANKALLAKDGVALYEAADANGVDLHFEAAVAGAIPLVRPIRESLAGDHIQKVLGIVNGTTNYVLDAMTRTGASFDDALATAKELGYAEADPTADIEGHDAAAKAAILASLAFHTRVSLSDVHCEGITTVTPEDIAAAGRMGRVIKLLSIVERVEEEGTERVSARVYPAMLPDSHPLASVSEAYNAVFVEADAAGSLMFYGQGAGGAPTASAVLGDLVTVARQRVHGGFGPRESRYADLGIIPLDGLRNAFYVSLTVQDKPGVLAEVAGTLSSHGISISTIHQETVPAAEGDP…	DKPGVLAEVAGTLSSHGISISTIHQ
A0A4V0WVZ5	Actinobacteria	MISAQQSFNVAMLGCGVVGSEVARLLLADDGDFAARSGAKLNLTRIAVRDSKAGRERIPKELLTQDAESVVSDPSVDIVIEVMGGIEPARTLILKAISNGKSIITANKALLAQHGAELFSAADKAGVDLYYEASVGGAIPILRPMRESIVGDHVNRVMGIVNGTTNYILTKMDEEGSSFEEVLKEAQYLGFAEADPTADIAGHDAAAKAAILAGLAFHSRITASDVYCEGISQISARDVAVARDMGCLIKLLAIAELTKENEISVRVHPTLISRRHPLAAVRLAFNAVFIEAQSAGELMFYGRGAGGEPTASAILGDLIAIARNKIRGGQGHGESDYADLAIAPIDNVKSQYLIRLDVADKPGVLANVAQLFAANSVSIETVRQTGRGDSAELIVATHY…	DKPGVLANVAQLFAANSVSIETVRQ
UPI000491C627	Jonesia quinghaiensis	MPTQDQQGALQVALLGCGVVGTQVARILLQEKDSLTRRVGAQLNVLGIAVRSLDTERDAVIPRDLLTTDAHALVEQADIVVEVMGGIEPARELIDHALRHGASVVTANKALLAQHGPSLYETASHHEVDLSYEAAVAGAIPIIRPIRESLAGDNITRVLGIVNGTTNYVLDQMTRHNLDLDTAVRDAQRLGYAEADPTADVEGHDAAAKAAILASLAFHTRVALDDVACEGITHVTAQDVAWAARSGHVIKLLAICERTPAGVAARVHPALVPLSHPLASVGDAFNAVFVEAENAGPLMFYGQGAGGAPTASAVMGDLVTAARNRVLGARGAGESAAANLTLLPSGEALTRYQMRLSVLDQRGVLAQIADVFAKHEVSIETVTQAVREDKPGYAYLVVA…	DQRGVLAQIADVFAKHEVSIETVTQ
A0A0Q9R2H6	Arthrobacter	MNAPHTTVSEGTLRVALLGCGNVGSQVARILLEDADNLAARIGARLELTGIAVRSIDAPREAELPRELFTTDAESLVEGADIVIELMGGIEPARTLILRAIDHGATVVTGNKALLAQDGPTLYERADAAHVQLSYEAAVAGAIPILRPIRDSLSGDRITRVLGIVNGTTNYILDQMDSTGAQFADALADAQRLGYAEADPTADIEGHDAAAKAAILASLSFHTRFALENVHCQGITSVSAEDISAAKDAGYVIKLLAIAELLKDEAGDDGVSVRVHPTLLPREHPLAAVRGAFNAVFVEAENAGELMFYGQGAGGTPTASAVLGDVVSAARRMVLGGPGRTETTTGHVPALSIDMVNTSYYIGLDVADQPGVLARIAQLFAEHGVSIETMRQTIHPAND…	DQPGVLARIAQLFAEHGVSIETMRQ
UPI0016694AB0	Isoptericola cucumis	MRVALLGYGVVGSEVARALVEHADDLAARAGARLELVGVAVRDASRPREGVGTVVPADLLTEDAQGLVDRADLVVEVMGGIEPPRSLIRRAIASGASVVTANKALLAAHGPELFEAADAAGVDLSFEAAVAGAIPIVRPVRESLAGDHVRRVLGIVNGTTNYVLDQMATYGVELEDAVKEAQGLGYAEADPTADVEGFDAAAKAAILASLAFHTRVSIDQVAREGITGVTSADVTAAAQTGYVIKLLAIAEQTAEGVSARVHPALVPAEHPLAAVRGAFNAVFVEADGAGPLMFYGQGAGGRPTASAVLGDLVSAARDRLAGGKGAYESAYASLPVLPADAAVTRYQVRLVVADRPGVLAQVAGVLADHGVSIDTVRQAVDEVPAPFTPGDGSAGSAHL…	DRPGVLAQVAGVLADHGVSIDTVRQ
A0A2G6JXD8	Micrococcales bacterium	MAQTGPSTADAQEGGGAQPPVLRVGLLGCGVVGTHVAHQLIDHADDLAARTGARLELLGIAVRRAGRDRESGIDSALFTTDAADLVANCDIVVEVIGGIEPARSLILRAFEHGASAVTANKALLAEDGPALYEAADKAGVDLYYEAAVAGAIPLIRPVRESLAGDRITRILGIVNGTTNYVLDQMDTTGAGFEEAVQAAQSLGYAEADPTADVEGFDAAAKAAILASLAFHSRVSASDVYREGITAVQPADMHAATAAGHVVKLLAICERAGTDDGEGISVRVHPAMIPREHPLAGVRGAYNAVFVEAESAGSLMFYGAGAGGSPTASAVLGDVVAVARNRLHGGLGPRESAYADLPTLPVGDAVTRYHIRLDVADRPGVLAHVASVFADQAVSIETVR…	DRPGVLAHVASVFADQAVSIETVRQ
A0A0A0B194	Cellulomonas cellasea	MTAADGQAGAPTDERTGDHRTTPLRVALLGCGVVGTEVVRLLTTQADDLAARTGARLELVGIAVRDTATPRDAVVDAELLTTDAEELVTRADVVIEVVGGIEPARSLLLRAIEHGASVVTANKALLAQDGPTLYAAADAAGVDVYFEAAVAGAIPIVRPVRESLAGDRVRRVLGIVNGTTNYVLDRMTSEGLDLDQAVKEAQALGYAEADPTADVEGFDAAAKAAILASLAFHTRVSIDDVDREGISAITVDDVAWAERTGYVIKLLAIAERRDEGVQVRVHPALVPLAHPLAGVRGAFNAVFVEAEAAGELMFYGRGAGGAPTASAVLGDVVSAARHRVLGGKGPVESSYADLPVLPASSARTRYQVRLDVQDRPGVLAQVAALLADHGVSIEAVRQA…	DRPGVLAQVAALLADHGVSIEAVRQ
UPI00165EADCE	Bacteria	MSESVRIALLGSGVVGGAVARRLTEAKDEFAARIGRPLEIVGVAVRDTTKDRSDTGLDASLFTTDAEKLVTEADIVVELMGGIDPAKALLQKAIESGASVVTANKALLGQDGAELYELAEKHGVDLYYEAAVAGAIPLIRPMRVSLAGDSVHRVMGIVNGTTNFILDKMDRTGAQLSDVLAEAQALGYAEADPTADVEGHDAQAKAAILASLAFHTRVRTSDVHVEGIMGVTADDIRAARRIGCVIKLLAIAELVEKDGTQAVNVRVHPTLINRNHPLGSVREAFNAVFVETQLAGELMFYGRGAGGDPTASAVLGDLVQAARHRVTGGRGPGESAYANLPIEPIAASQTAYFIRLDVEDKPGVLGNIAKTIGEHGVSIESMRQGARRSQDGVATLHII…	DKPGVLGNIAKTIGEHGVSIESMRQ
A0A6L6F3W5		MSSAPTPRPVTVAVLGGGTVGSQVARLLTDRTTDLHIRMGTSLKLTQVAVRDLSKVRGIDPAYLTTDAMAVATSGADIVVELIGGIEPARSLILAAIKAGSSVVTANKALLASDGASLYAAAEAEGVDIFFEASVAGAIPIVRALQESLSGDHVTKVMGIVNGTTNYILTRMDEDGASFADALAEAQSLGYAEADPTADVDGHDAASKAAILAELAFHTHVTREDVVCEGISGVSLHDIRAAKSMGCVIKLLAIAERVDDDRGVIVRVHPTMVPREHPLASVRDAFNAVFVEAEAAGELMFYGRGAGGAPTASAVLGDVVVAARNRLTGSTGWGESADVQLPVLPISEALTCYYVNLDVADRPGALASIAQAFADAGVSIQVVRQDGQGERTSLIVRTH…	DRPGALASIAQAFADAGVSIQVVRQ
J0NLW6	Schaalia georgiae	MTRPLPELTVGILGAGTVGSQVIRILESSSADFAQRSGAGLSIGAVLVRDPGAPRDVEIDPALLTTDPAAAIDGMDLVVELIGGIEPARTLVRRALRQGTSVVTGNKALLAAHGPELYEAAAASGADLYYEAAVAGAVPVVYGLRESLAGDRITKVMGIVNGTTNFILDAMDSQGLGYADALAEAQRLGYAEADPTADVEGLDAAAKCSILASLAFHTRVGIDDVEVEGITRVTAEDMAQARREGRVIKLLAIAERRTGDDGREGVSMRVHPAQIPADHPLASVDGAFNAIVVEGEAAGRLMFYGQGAGGAPTASAVLSDVVAAAHHRAYGGHAPRESVYAHLPVLDPGCARTRYHVRMRVEDSIGVLADVAGVFAGHGASIQAVSQHDDSEPGACSLI…	DSIGVLADVAGVFAGHGASIQAVSQ
A0A2T0UYB7	Knoellia remsis	MSAPLKVALLGCGVVGSSVARALVDNGDDLAARVGARLELIGIAVRRPDRPRPDVPVDPGLFTSDADTLVRSADVVIEVIGGIDPARELILTAMKHGASVVTANKALLAEDGPTLYAAAAEHGVDLYYEAAVAGAIPIVRPMRESLVGDDVHRVLGIVNGTTNFVLDKMDTTGAGFAETVEQAQALGYAEADPTADVEGFDAAAKAAILASLAFHTRVASDQVHREGITEVSAADVRAAREMDSVVKLLAICELLRDESGTPSGVSVRVHPAMIPRSHPLASVRDAYNAVFVEAAAAGELMFYGPGAGGDPTSSAVLGDVVAVARHRLAGGHGPVESAYADLPVVSMGDAATRYHISLAVADRPGVLAQVAGAFADNGVSIETVRQRVLEDGASRAELV…	DRPGVLAQVAGAFADNGVSIETVRQ
A0A1Q3L4D5	Microbacterium	MTDYRRLRVALLGAGAVGSQVASLLLKHGDELADRAGARLELAGIAVRNPDAPRDVELPRELYTTDPEALITSADIVIELMGGIEPARSHILLGLGSGADVVTANKALLATHGPEVFEAADRVGASVYYEAAAAGAIPIIRPLRDSLAGDRVVRIMGIVNGTTNYILDRMDSEGADFADVLADAQRLGYAEADPTADVEGYDAAQKAAILASLAFHTTVPLDAVHREGITTITADMIEEAREAGFVIKLLAVCERLTTEDGESISVRVYPALVPRSHPLASVHGANNAVFVEAEAAGSLMFYGAGAGGMQTASAVLGDVVSAARRHMAGGTGVGESTRANLPIVSIGHVVTRYQITLEVADQSGVLASIAGLLSEGGVSVATLVQTAIPAIEGEQRSTA…	DQSGVLASIAGLLSEGGVSVATLVQ
A0A6J6YBI8	freshwater metagenome	MNSSLPILKIGMLGCGVVGSQVARLLKDDARELSTRSGAQLVLSRIAVRDMKSKREGLDASLFTLDAQSLVADPEIDIVIEVMGGIEPARELILQAFAHGKSVVTANKALLATHGSDLYSAADKAGVDLYYEAAVAGAIPILRPLRESLVGDHVKRIMGIVNGTTNYILTKMDEEGRAFNDVLAEAQSLGYAESDPTADIEGFDAAAKAAILAGLAFHTRVTAEDVHREGISSITATDVSVAKSMDHVIKLLAIAELTSDDQISVRVHPALIPRTHPLAAVRDAFNAVFVEAESAGELMFYGRGAGGAPTASAILGDVVAVARHRTVGALGPRESDYADRAIVPIGQTKTKYLIRLNVADKSGVLAAIAQAFATEKVSIQTVRQTGRGAEAELIIVTHN…	DKSGVLAAIAQAFATEKVSIQTVRQ
A0A4Q5MY92	Cellulomonas sp. HLT2-17	MLFGRPDQQRKSRTRRPVRPVGRVGRGRRRGRHPYPETAVRESTWTARIPSPSAARGVVRARRHPAAAGRARGSGTGRSTDEGWRAHVAASDGAPAGAAQGRALRLALLGCGVVGTQVVRLLAEQGADLAARVGAPLELVGIAVRDLDASRPGIDRALLTTDAAALVERADIVIEVMGGIEPAKTLMLRAIAAGASVVTANKALLAQDGPTLYAAADAAGVDLYFEAAVAGAIPLVRPVRESLAGDKIRRILGIVNGTTNYVLDQMATEGLDLASAVAQAQALGYAEADPTADVEGFDAAAKAAILASIAFHTRVPLSCVQREGITGVTADDVAWAARTGHVVKLLAIAEMTDAGVSVRVHPALVPTSHPLAGVHGAFNAVFIEAEAAGGLMFYGRGAG…	DRPGVLAQVAAVLAQHGVSIEAVRQ
A0A354SA58	Actinobacteria bacterium	MSPAEPARPVTVAVLGGGTVGAQVARLLTDRDTDLHIRMGTSLKLTQVAVRDLSKKRDIDPALLSDDAMAVATSGVDIVVELMGGIEPAKSLILAAIKSGSSVVTANKALLASDGASLYAAAEAEGVDIFFEASVAGAIPIVRLLQESLSGDHVTKIMGIVNGTTNYILTRMDEDGASFADALAEAQALGYAEADPTADIEGHDAASKAAILAELAFHTHVTREDVYCEGISNISITDIRAAKSLGCVIKLLAVAERVDDDRGVIVRVHPTMVPREHPLASVRDAFNAVFIEAEAAGELMFYGRGAGGAPTASAVLGDVVVAARNRLTGSTGWGESADVQLPVLPISEALTCYYVNLVVADQPGALASIAKAFADSGVSIQVVRQDGHGNGAGLIVRTH…	DQPGALASIAKAFADSGVSIQVVRQ
A0A1R4JIC2	Microbacterium esteraromaticum	MTDYRRLRVALLGAGAVGSQVASLLLRHGDELADRAGARLELAGIAVRDVDAPRDVDLPRDLFTTDAETLITGADIVIELMGGIEPARSHILLGLGSGSDVVTANKALLATHGPEVFEAADRVGASVYYEAAAAGAIPIIRPLRDSLAGDRVVRIMGIVNGTTNYILDRMDIEGADFAEVLADAQALGYAESDPTADVEGHDAAQKAAILASLAFHTAVPLDAVHCEGISAITSSMIEEARAAGFVIKLLAVCERLTGGDTEKISVRVYPALVPRSHPLASVHGANNAVFVEAEAAGSLMFYGAGAGGVQTASAVLGDVVSAARRHIAGGVGVGESTRGNLPVARIGDVVTRYQITLEVADEAGVLAAIAGLLSEGGVSVATLVQTAVPSEEGEEETAR…	DEAGVLAAIAGLLSEGGVSVATLVQ
A0A024H1L2	Micrococcales	MTEMRTLKVALLGCGNVGAQVARILIEDADALAARTGARLQLSGIAVRNVNSRRDVELPQELFTTDAETLVKDADLVIELMGGIEPARTLILSALRNGACVVTGNKALLAQDGPTLYEEADKAHVQLSYEAAVAGAIPILRPIRDSLSGDRITRVLGIVNGTTNYILDQMDSTGAQFADALAEAQRLGYAEADPTADIEGHDAAAKAAILASLSFHTRFALENVHCEGITSVSAADIAAAKDAGFVIKLLAIAEKLTDNGGGEGVSVRVHPTLLPREHPLAAVRGAFNAVFIEAENAGELMFYGQGAGGTPTASAVLGDLVSAARRLVLGGPGRTETTTGHVPALPIDAAVTSYYIGLDVADQPGVLARIAQLFAEHGVSIEIMRQTIHRDAESNVESA…	DQPGVLARIAQLFAEHGVSIEIMRQ
A0A2N3FPP2	Actinobacteria bacterium HGW-Actinobacteria-5	MDDSTPLKVALLGCGVVGSQVARLLIEQADDLRARIGRPLELVGIAVRRLSLERPGIDRSLLTDDPMALVTRSDVDLVIELLGGIEPARSLLLAAIGAGSSVITANKALLASDGATIYEAAEAAGVDVYYEAAVAGAIPIIRPLRESLVGDEVTAVMGIVNGTTNFILDKMHTDGADFASALAEAQALGFAEADPTADVEGYDAASKAAILASLAFHSRVRLGDVAREGITGVTSDDIAAATEMGCVVKLLARCALSEDGTIEVGVHPTMVPLAHPLAAIPGAYNAVFIESRHAGRLMFMGPGAGGSPTASAVLGDLVTAARNRVRGARGPGESTYSARSITPAGRVSSRYYVSMFVHDEPGVLAKVAGCFADQNVSLQEVRQESKGDRARLGVMTHRA…	DEPGVLAKVAGCFADQNVSLQEVRQ
A0A512DE93	Cellulomonas aerilata	MEGGEVTAVDGVRPDDGTRGAAPTPLRVALLGCGVVGSQVARLLREQHDDLAARVGAPLDLVGIAVRDVDVPREGVDPALLTTDAEGLVARADIVVEVIGGLEPARSLLLRAIGCGASVVTANKALLAEDGPTLYAAADAAGVDVYFEAAVAGAIPIVRPVRESLAGDRVRRIVGIVNGTTNYVLDQMATERLDLDAAVAQAQALGYAEADPTADVEGYDAAAKAAILASLAFHMRVPLEDVHREGITAITAEDVTWAASTGHVVKLLAIAERTDDGVSVRVHPALVPTTHPLSGVRGAFNAVFVEAESAGELMFYGRGAGGAPTASAVLGDVVSAARNRVLGGRGPVESSYADLPVLPASAALTRYQVRIDVVDRPGVLAQVAAALADHGVSIEAVRQ…	DRPGVLAQVAAALADHGVSIEAVRQ
A0A1R3WK95	unclassified Microbacterium	MTDYRRLRVALLGAGAVGSQVADLLRKHGDELADRAGAHLELVGIAVRDVDAPREVDLPRELLTTDADPLIIGADIVIELMGGIEPARTHILQAINSGADVVTANKALLATHGPEIFDAADQVGASVYYEAAAAGAIPIIRPLRDSLAGDRVQRIMGIVNGTTNYILDRMDAEGADFDDVLADAQRLGYAEADPTADIEGYDAAQKAAILASLAFHTTVPLEAVHREGITSVDKAMMDAARHAGYVIKLLAVCERLEGESARGRDAISVRVYPALINREHPLASVHGANNAVFVQAEAAGNLMFYGAGAGGVQTASAVLGDVVSAARRHIAGGVGVGESTRANLPIVEIGRVTTRYQITLEVDDQPGVLATVAGILSDGRVSIATVEQTVVHEANGEGG…	DQPGVLATVAGILSDGRVSIATVEQ
A0A2S3ZZK2	Arthrobacter glacialis	MTANSKTLKVALLGAGNVGSQVARILLDDADALAARTGARLELVGIAVRNVDAPREVELPRELFTTDASALVRGADIVIELMGGLEPARTLILEAIEHGAAVVTGNKALLAVDGPTLYEKADAAGVQLSFEAAVAGAIPILRPINDSLAGDKITRIMGIVNGTTNYILDAMDSTGAQFADALADATRLGYAEADPTADIEGHDAAAKGAILASLAFHTRFALEDVDCQGITEVTAADIAAAKDAGYVIKLLAIAEKLEAANSDGAITSGVSVRVHPTLIPREHPLGAVRGAFNAVFVEAESAGELMFYGRGAGGSPTASAVMGDVVSAARRMVLGGPGRTESTIEVLPVLPIEAVTTQYYIGIDAADQPGVLAKISALFAQNGVSIETMRQTVHSEGNG…	DQPGVLAKISALFAQNGVSIETMRQ
A0A3C1DL13	Actinobacteria bacterium	MKVALLGGGVVGSQVASLLQAGTADFAARSGEQLELVGVAVRDASRVRPGIPSELLTDDPAALVARGDLDIVVEVMGGIEPARELILSAIKHGASVVTANKALMATHGAELTEAADNAGVDLFYEASVAGAIPLLRPLRESLAGDKVRRVLGIVNGTTNYMLTKMDEQDASYDEVLAEAQRLGYAEADPTADVGGADSAAKAAIIATLAFHTNVTIDDVYCEGITAVTKADISAAREMGFVIKLLAVAEMTQDEAGVVVRVHPAMVPRTHPLASVRDAFNAVFVEAESAGEMMFYGRGAGGAPTASAVLGDLVAAARNRFGQTRSHRPEPYAAIGPRPIAQARTRYAVAIEVEDRPGVLAAIATTFADNGVSIQAVRQDGVDDGARLNVRTHVATEANL…	DRPGVLAAIATTFADNGVSIQAVRQ
A0A3C1FGX8	Propionibacteriaceae bacterium	MGKSTPLKVALLGCGVVGSQVARLLIEQADDLRARVGRPLELVGIAVRRPDVERPGIDPALLTTDADALVARGDIDLVIELVGGLEPARSLILAAIRHGASVVTANKALLAEDGPTIYSAAEEAGVDVYYEAAVAGAIPIVRPLRESLVGDEVTAVMGIVNGTTNYILDKMHTEGADFAEALGDAQRLGYAEADPTADIEGYDAAAKAALLASLAFHSRVQLADVVREGITSVSKADITAAEEMGCVVKLLARCTLGEDGSIAVGVHPTMVPLSHPLAAIPGAYNAIFIESRNAGRLMFMGPGAGGAPTASAVLGDLVTAARNRVRNGRGPGESSYSGRAITDPGDVVSRYYAAMTVHDEPGVLAAVAEAFSRHGVSLQAVRQESEGEQARLGVMTHAA…	DEPGVLAAVAEAFSRHGVSLQAVRQ
UPI001444AFF9	Mobilicoccus sp. NJES-13	MDEGKPLRVALLGCGVVGTSVARLLTLGRDDFTARIGRPLEIVGIAVRRLGRDRSETGVAEELFTTDAEELVTRADIVVEVIGGIEPARSLILRAFEHGASVVTANKALLAEDGPTLYAAAEKHGVDLYYEASVAGAIPLLRPLRESLAGDDVTRILGIVNGTTNYVLDKMDSTGQGFDEAVQQAQALGYAEADPTADVEGFDAAAKAAILASLAFHSRVTAADVHREGISEVTAADVRAAADMDCVVKLLAICERVPGADGLPGISVRVHPAMIPRTHPLAGVREAFNAVFVEARAAGSLMFYGPGAGGDPTASAVLGDIVAVARHRVGGGVGPRESAYADLQVLPMGQALTRYYISLQVHDRPGVLAQVATAFAAHEVSIQQVRQQVSQRQDEQSQG…	DRPGVLAQVATAFAAHEVSIQQVRQ
A0A4P5RMF5		MNSAKGAQANAPLLKVGMLGAGVVGGQVARLLVEQNSDLAARSGSQLALVAISVKDLKKPRPDFIHSGVSVTSDGASIVNDPQIDIIIEVMGGIEPARSLILQALKNGKSVVTANKALLAQHGAELYEAAADNGVDIYFEAAVAGAIPIIRPLRESLAGDQVKRVIGIVNGTTNYILSKMAASGASFESALKEAQALGYAEADPTADVEGFDAAAKAAILASLAFHSRVTAADVYREGISDVTADIVRIANEMNHVVKLLAIAQLTDDGRIAVRVHPALLPKEHPLASVRDAFNAVFVEAKSAGELMFYGRGAGGEPTASAILGDLVAVARHRALGGLGPKESSYAERSIAPMGETETRYLIRLNVSDRPGVLASVAQVFAAHSVSIQTVRQDGSDEQA…	DRPGVLASVAQVFAAHSVSIQTVRQ
A0A402DQA8	Cellulomonas biazotea	MVPSPDSRPPLRVAVLGCGVVGTEVVRLLTTQADDLAARVGAHLDLVGVAVRDVDVERDPVVDRALLTADGTALVEKADVVVEVMGGIEPARSLLLHAIEHGASVVTANKALLAQHGPTLYAAADEAGVDLYFEAAVAGAIPIVRPVRESLAGDHVRRVLGIVNGTTNYVLDRMTSEGLDLDQAVKEAQALGYAEADPTADVEGYDAAAKAAILASLAFHTRVSLDDVHREGITAVTADDVEWAARTGHVIKLLAIAERGEDADGTAGVLVRVHPALLPQAHPLAGVRGAFNAVFVEAESAGELMFYGRGAGGVPTASAVLGDVVSVARHRVLGGRGPVESSYADLPVLPTAVARTRYQVRLEVADRPGVLAQVAAELASRGVSIEAVRQSPSVEGAPA…	DRPGVLAQVAAELASRGVSIEAVRQ
UPI0003B37041	Gryllotalpicola ginsengisoli	MIEYRTLKIALLGAGTVGQQVAKLLLERTDELAGRIGAGLELAGIAVRDPDKPREVELPRELFTTDAAQLIHGSDIVIELMGGIEPARTLILEALNSGADVITGNKALLATHGAELFDAAEQVGAQLYYEAAVGGAIPIIRPLRESLAGDRVTRILGIVNGTTNFMLDRMDTLGEGFTEALATATELGYAEADPTADVGGWDAAAKAALLASLAFHTNVPLDAVYREGIEDLTREQVDRAHAMGYVVKLLAICERIPAPDGGEGVSARVYPALIPRTHPLAAVHGVFNAVFVEAEAAGGLMFYGAGAGGVQTASAVLGDVVSAARRHVAGGPGVAESTHANLPVLPISAAITRYHVTLHVTDQPGVLAEIARIFAENGTSIETMQQSTTSDGGDGPTAT…	DQPGVLAEIARIFAENGTSIETMQQ
A0A371NVG6	unclassified Microbacterium	MTEYRRLRVALLGAGAVGSQVAGLLLRHGDELADRAGAELELAGIAVRNLDAHRDVDLPPELFTTDAEALITGADIVVELIGGIEPARAHTLLALGSGADVVTANKALLATHGPEVFEAADRVGASVYYEAAAAGAIPIIRPLRDSLAGDRVVRIMGIVNGTTNYILDRMDTEGADFADVLADAQRLGYAEADPTADVEGYDAAQKAAILASLAFHTAVPLETVHREGITAITADMIEEARDAGFVIKLLAVCERLVDEGAESISVRVYPALVPRSHPLASVHGANNAVFVEAEAAGPLMFYGAGAGGVQTASAVLGDVVSAARRHIAGGTGVGESTRANLPIVPIGHVTTRYQITLEVSDAPGVLATVAGLLSEGGVSVATVLQTVAEPNGEEGGTAR…	DAPGVLATVAGLLSEGGVSVATVLQ
F4H7Y1	Cellulomonas	MVLSPDPRPSLRVAVLGCGVVGTEVVRLLTTQADDLAARVGARLELVGVAVRDVDVERDPVVDRALLTADGTTLVEKADVVVEVMGGIEPARSLLLHAIEHGASVVTANKALLAQDGPTLYAAADAAGTDLYFEAAVAGAIPIVRPVRESLAGDHVRRVLGIVNGTTNYVLDRMTTEGLDLDQAVKEAQALGYAEADPTADVEGYDAAAKAAILASLAFHTRVGLDDVHREGITAVTADDVAWAQRTGHVIKLLAIAERGEDADGTSGVQVRVHPALIRADHPLAGVRGAFNAVFVEAEAAGELMFYGRGAGGVPTASAVLGDVVSVARHRVLGGRGPVESSYAALPVLPAAAARTRYQVRLEVADRPGVLAQVASALAEHDVSIEAVRQSPDGDATAD…	DRPGVLAQVASALAEHDVSIEAVRQ
A0A6I2ZR42		MKTLKVGMLGCGNVGSQIARLLVANKADLASRAGAQLELVKVAVKDIKAKRDGIATSLLTDDPFSVVNDPEIDLIIEVIGGISPAKELILAAFKNGKSVVTANKALLAKEGAALYQAAGEANVDLYYEAAVAGAIPILRPLRESLVGDHVTRIMGIVNGTTNYILTKMDESGTAFADALKQAQELGFAEADPTADVEGIDASDKAAILAGLAFHSRVTDKDVYREGITKITATDVKVAKAMDMVIKLLAITELTASGEISVRVHPALISRTHPLASVRESFNAVFVEAQSAGQMMFYGKGAGGEPTASAVLGDLVAIARHKVLGGIGPKESDYASLKIAPMGETKTRYLIRLNVADKPGVLESVAHVFASHSVSIQTVRQTGAGDKAELIIMTHTSTES…	DKPGVLESVAHVFASHSVSIQTVRQ
A0A6N7VQL6	Actinomycetaceae bacterium WB03_NA08	MAQQPLQVAVLGAGTVGSQVIRLLSEQSAEFAARAGAPLEVASVVVRNLDAPRDTPIARELLTTDATSAINSADLVVELIGGIEPARTFVLDALRQGTSVVTGNKALLAAHGPELYEAAAASGADLYYEAAVAGAIPVVYGLRESLAGDQISQVLGIVNGTTNFILDAMTSQGLSYGDALAIAQERGYAEADPTADVEGLDAAAKCAILASLAFHTRVGIDDVAVEGITAITAEDIDEASRSGQVVKLLAIAERGDNGISVRVHPALVPQDHPLASVDGAFNAVVVEGEAAGRLMFYGQGAGGAPTASAVLSDVVAAASHKVHGGNAPRESTYAKLPVLPASDAVTSFQLRLRVEDRVGVLAEVASLIAASGVSIQAVAQSQPGPDGTCVLTLTTHPAT…	DRVGVLAEVASLIAASGVSIQAVAQ
A0A6L6ASW4		MGAAKKIINIGMLGCGIVGTQVATLLHLNNEELSTRAGAELVLKKIAVRNINTLREGIHSDKLTTDAQSIVDDPDIDLIIEVMGGIEPAGELILRAINNGKSVVTANKALLASDGADLFSAAHKAGVDLYYEAAVAGAIPIIRPMRESLVGDQITRVMGIVNGTTNYILTKMDEEGRAFADVLKEAQELGYAESDPSADVDGIDAAAKAAILAGLAFHTRVTADDVFTQGISSITQDDVAVAKAMNHVIKLLAIAELTSDDKISVRVHPMLIPRSHPLASVRDAFNAVFVEAKSAGQLMFYGRGAGGAPTASAILGDVVAVARHISRGAVGPRESDYADRDIAPIGEIRTQFLIRLDVADKSGVLAAIAQTFASEGVSIQTVRQSGRGNEAELIVVTHS…	DKSGVLAAIAQTFASEGVSIQTVRQ
UPI00137B352C	Cellulomonas sp. APG4	MTSTADDGDRRGAPAPGADRPVRVAVLGCGVVGTEVVRLLRTQAEDLAARTGARLELVGVAVRSLEAERDPVVDRDLLTTDAATLVEEADVVVELMGGIEPARGLLLRAIASGASVVTANKALLGTDGPTLYRAADAAGVDLYFEAAVAGAIPIVRPVRESLAGDRVTRVLGIVNGTTNYVLDQMASTGLDLDEAVKHAQELGYAEADPTADVEGHDAAAKAAILASLAFHTRVGIDDVHCEGITGLTAEDVAWANETGHVLKLLAIAERSGPDDGVVVRVHPALVPLTHPLASVRGAFNAVFVEAEAAGELMFYGRGAGGAPTASAVLGDLVTAARHRVLGGKGPVESSYAELPVHPIADAVTRYQVHLRVADRSGVLAQVAQVFAGHDVSIETVRQA…	DRSGVLAQVAQVFAGHDVSIETVRQ
UPI00047ED6EB	unclassified Arthrobacter	MNTTGYPPGKPLRVALLGCGNVGSQVARILLEDAENLGLRAGAPLELTGIAVRSLDAERDADLPRELFTQDAEELIANADIVIELMGGIEPARSLILGAIGHGASVVSGNKALLAKDGPALYEKADAAGVQLSYEAAVAGAVPILRPIRDSLSGDRIRRVLGIVNGTTNYILDQMDSTGASFGDALKDAQALGYAEADPTADVEGHDAAAKAAILASLSFHTRFALEDVYCEGITSVTADDVAAAKDDGYVIKLLAIAEFWNDDSGDPGVSVRVHPTLLPRTHPLAAVHGAFNAVFIEAENAGELMFYGQGAGGTPTASAVLGDVVSAARRMVLGGPGRTETTTGHVPARGIETVSTSYSIGLDVTDQPGVLAKIAHIFADTGVSIETMRQRIDQTGQD…	DQPGVLAKIAHIFADTGVSIETMRQ
A0A1J5Q975	mine drainage metagenome	MVAATDGSVPAIRVAVLGCGVVGTEVVRLLTTQADDLAARVGAPLELVGIAVRDLEVDRGPAVDRSLLTTDAEGLVTRADIVVELIGGIEPARSLLLRAIASGAATVTANKALLAEDGPTLYSAADTAGVDLYFEAAVAGAIPLVRPVRESLTGDRIQRVLGIVNGTTNYVLDEMATRGLELDQAVKQAQELGYAEADPTADVEGFDAASKAAILASLAFHTRVSLRDVHREGITAITADDVSSAERTGHVIKLLAIAERTDGGVIARVHPALVPLSHPLAGVRGAFNAVFIEAEAAGELMFYGRGAGGAPTASAVLGDVVSAGRHRVHGGLGPSESSYADLPVLPISGALTRYQVRLDVADRPGVLAQVAAVFAEHGVSIEGVRQTQDPARSFRAGEH…	DRPGVLAQVAAVFAEHGVSIEGVRQ
A0A239F8V3	Micrococcales bacterium KH10	MSSVPTTDRVIRIAVLGAGVVGTEVIRNLVTDGANLGARVDARLEIAGVAVRDTAVPRDPVIDPAWLTADASTLVTQADLVVELMGGIEPARTLILEALAAGASVVTANKALVAAHGPELYAAAENAGRDLYFEAAVAGAIPVVRAVRESLTGDRIERVLGIVNGTTNYILDQMTTNGLELSDALAQAQQLGYAEADPTADVEGHDAAAKAAILAALAFHSRVPLDLVACEGITGVTKDDVKAASDSGHVIKLLAIVENTPAGIQARVHPSLVPNSHPLAGVHGAFNAVFVEAREAGELMFYGQGAGGAPTASAVLGDVVSAARHLVTGGSAPTESTYASLEVAPVSEAMTRYQIRLVVADRPGVLAQVASCVAAHGVSIEAVRQQDTAATATEQTAEL…	DRPGVLAQVASCVAAHGVSIEAVRQ
A0A2C8ZKB3	Salinibacterium xinjiangense	MIEQRKLRVAVLGGGSVGSQVASLLIAHGDELAARAGAVLEVVGVVVRNLDAPRDGDIPRELLTTDASALILQADIVVELIGGLEPARTLILEALNSGADVITANKALLATHGPELFEAAEQVGAQLHYEAAVGGAIPIIRPLRDSLAGDRVSRILGIVNGTTNYILDRMDVEGDTLENALAEATRLGYAEADPTADIEGFDAAQKAAILASLAFHTTVPLEAVHREGMTSVTLEQVVSARKAGYAVKLLAICERITDAATGVEGVTARVHPALVPLSHPLASVHGANNAVFVEAEAAGSLMFYGAGAGGIQTASAVLGDIVSAARRHVAGGPGVAESTQANLPVLPMSSVTTKYQITLTVVDEPGVLAAIATQFSDRGVSVEAVSQSVRDGGDEARPT…	DEPGVLAAIATQFSDRGVSVEAVSQ
A0A2V3DWX6	Arthrobacter psychrochitiniphilus	MSANTKTLKVALLGAGNVGSQVARILLTDASALAARTGARLELVGIAVRNVDAPREVEIPRELFTTDASALIRKADIVIELMGGLEPARTLILEAIEHGATVVTGNKALLAVDGPTLYEKADAAGVQLSYEAAVAGAIPILRPITDSLAGDKITRVMGIVNGTTNFILDAMDSTGAEFADALAEATRLGYAEADPTADVEGHDAAAKGAILASLAFHTRFALEDVHCEGITGVSAGDIAAAKEAGYVIKLLAIAEKISVPTGGQNNDDGGTFTTGVSVRVHPTLIPREHPLGAVRGAYNAVFVEAESAGELMFYGRGAGGSPTASAVMGDVVSAARRLVLGGPGRSDSTIEVLPVLGIDAVKTRYYIGMDAADQPGVLSKISALFAENGVSIETMRQTV…	DQPGVLSKISALFAENGVSIETMRQ
A0A1Y5PAL0	Microbacterium	MTEYRRLRVALLGAGAVGSQVAALLRKHGDELADRAGAALDLVGIAVRDLDAPRDTDLPRELLTTDPEPLIVGADIVIELMGGIEPARSHILAAINSGADVVTANKALLATHGPEIFEAADQVGASVYYEAAAAGAIPIIRPLRDSLAGDRVQRIMGIVNGTTNYILDRMDREGSDFADVLADAQALGYAEADPTADVEGYDAAQKAAILASLAFHTAVPLDGVHREGITSVDKQMMDAARHAGYVIKLLAVCERLAGEDGESISVRVYPALIPREHPLASVHGANNAVFVQAEAAGDLMFYGAGAGGVQTASAVLGDIVSAARRHIAGGVGVGESTRANLPVVPIGRVTTRYQITLEVDDEPGVLATVAGILSEGRVSIATVEQTVIRESNGEPGVAR…	DEPGVLATVAGILSEGRVSIATVEQ
A0A4P8KM44	unclassified Microbacterium	MIDHRHLRVALLGAGAVGSQVAALLLKHGDELADRAGASLQLAGIAVRDVDAPRDVELPQELFTTDAESLIVGADIVIELIGGIEPARTHLLQAINSGADVVTANKALLATHGSEIFDAADQVGAQVYYEAAAAGAIPIIRPLRDSLAGDRVQRIMGIVNGTTNYILDRMDTEGAEFSDVLAQAQALGYAEADPTADVEGYDAAQKAAILASLAFHTAVPLESVHREGITAITTQMMDAARHAGYVIKLLAVCERLTGQDSPTGEAISVRVYPALVPRSHPLASVHGANNAVFVEAEAAGSLMFYGAGAGGVQTASAVLGDVVSAARRHIAGGVGVGESTRANLPVLPIGHAHTRYQITLEVSDQAGVLAHIAGTLSEGHVSIATVEQTVIAEDGADSG…	DQAGVLAHIAGTLSEGHVSIATVEQ
A0A542ZXC1	Rarobacter faecitabidus	MTRVQDRSLRIAVLGAGVVGTEVIRSLVTQEGDLSARVGSGLELIGVAVRDTSAPRDSVIDPALLTSDAGSLVDRADLVVELMGGLEPARTLILRAFAAGASVVTANKALVAAHGPELYEAAEAAGADLYFEAAVAGAIPVVRALRESLAGDEISRVLGIVNGTTNYILDEMTTAGLAFDVALGQAQELGYAEADPTADVEGHDAAAKAAIIASLAFHTRIPLSAVACEGISAVTKEDVAAAAESGHVIKLLAIVENTAGGVQARVHPALVPTGHPLAGVHGAFNAVFVESESAGELMFYGRGAGGRPTASAVLGDVVAAARHRVHGGLAPAESAYAGLAAAPSADALTRLQIRLYVADRPGVLAQVASVVAKHGVSIEAVRQSDTAQASQRDAAELII…	DRPGVLAQVASVVAKHGVSIEAVRQ
UPI000F79F61B	Specibacter cremeus	MAPSAAKTLKVALLGAGNVGAEVARILLTDADALAERTGARLELAGIAVRSIDAPRTFPLPRELFTTDASALVRGADIVIELMGGIEPARTLILEAIEHGATVVTGNKALLAVDGPSLYEKADAAGVQLSYEAAVAGAIPILRPIRDSLAGDKITRVMGIVNGTTNYILDQMDTTGAQFADALAEAQRLGYAEADPTADIEGHDAAAKGAILASLSFHTRFALEDVHCQGITSITANDIAAAREAGYVIKLLAIAEKIDGMDDDGTETSGVSVRVHPTLLPRDHPLGAVHGAFNAVFVEAENAGQLMFYGQGAGGAPTASAVLGDVVSAARRLVLGGPGRTETTTGRLPVLGIDAVTTRYYIGMDAADQPGVLSKISALFAEHGVSIETMRQTVHTEPG…	DQPGVLSKISALFAEHGVSIETMRQ
D1BCT8	Sanguibacter	MATVPAPSALRVALLGCGVVGTQVARLLTDQSDDLAARVGARLDLVGIAVRDASVPRDPSIDRALLTEDAQTLVEGADIVIEVMGGIEPARSLLLHAIAGGASVVTANKALLAEDGPTLYRAADEAGVDVYYEAAVAGAIPIVRPVRESLAGDRIQRVLGIVNGTTNYVLDQMATHGLALDDAVRQAQELGFAEADPTADVEGYDAAAKAAILASLAFHTRVTIDDVSREGITAVTADDVAWARQTGHVIKLLAICEASEAGVSARVHPALVPAEHPLAGVRGAFNAVFVEAEAAGELMFYGRGAGGAPTASAVLGDVVSVARHRVLGGKGPAESHYAQLPIAPASSAVTRYQVRIAVSDRPGVLAQVAQVVAEHSVSIEAVRQAPIEGSQDGVTAAHL…	DRPGVLAQVAQVVAEHSVSIEAVRQ
A0A1M3EEX1	Cellulomonas sp. 73-145	MSAAPTSGPLRVAVLGCGVVGTQVVRLLTEQADDLAARVGAPLTIVGVAVRSLDAERDPVVDPALLTTDAQALVRRADVVVELMGGIEPARSLILEAISHGAAVVTANKALLAQDGPTLYAAAEAAGVDLYFEAAVAGAVPVVRAVRESLAGDGVQRVLGIVNGTTNYVLDRMAAEGLDLDMAVKEAQALGYAEADPTADVEGYDAAAKAAILASLAFHTRVSLDDVGREGITALTADDVAWAARTGHVLKLLAIAERVHDEEAGRDGVLVQVHPSLVPEGHPLAKVGGSFNAVFVESDAAGELMFLGRGAGGAPTASAVLGDVVSVARHRVLGGKGPVESSYADLPVLPAGAGRARYQVRLDVEDRPGVLAQVAALLAEHEVSIEAVRQSPAAGDAAH…	DRPGVLAQVAALLAEHEVSIEAVRQ
J9HMI4	actinobacterium SCGC AAA027-L06	MKTLKVGMLGCGTVGSQVARLMVANKADLTSRAGAELELVKVAVRDTSVKREGISSNLITEDAQSVVNDPSIDLIIEVMGGISPAKELILTALKNGKSVVTANKALLAKDGAALYEAASNANVDLYYEAAVAGAIPILRPLRESLVGDQVLRIMGIVNGTTNYILTKMDESGTAFSDALKQAQDLGFAEADPTADVEGFDAADKAAILAGLAFHSRVTDKDVYREGITKITAADVKVAKAMDMVIKLLAITELTSEGEISVRVHPALISRNHPLASVRESFNAVFVQAKSAGEMMFYGRGAGGEPTASAVLGDLVAIARHKVLGGIGPKESDYASLKISAIGQTKTRYLIRLNVADKPGVLESIAHVFASHGVSIQTVRQSGIGDKAELIVMTHSSTEL…	DKPGVLESIAHVFASHGVSIQTVRQ
E6KQN0	Actinobacteria	MSAPRPVLKVGVLGAGTVGSQVIRILQSSREDFAARSGAEMEVRRVLVRNVDAPRDAPIARELLTTEPAEAIDSMDIVVELIGGIEPARTFVLRALSQGISVVTGNKALLAAHGPELYEAAANNGADLYYEAAVAGAVPVVYGLRESLAGDRITTVMGIVNGTTNFILDAMNSKGLSYEEALAQAQELGFAEADPSADVDGLDAAAKCSILASLAFHTRVGIDDVAVEGITSVTAADMEEAARVGHTIKLLAIAERRIGEDGREGVAMRVHPAQIPSDHPLASVDGAFNAILVEGEAAGRLMFYGQGAGGAPTASAVLSDLVAAAHHRAFGGHAPRESVYAHLPILDPGSTYTRYQIRLQVEDRLGVLSDVAGIFARHGVSIQSVHQRDDEVPGACVIV…	DRLGVLSDVAGIFARHGVSIQSVHQ
A0A345VF81	Micrococcaceae	MTELRTLKVALLGCGNVGAQVARILIDDAGALAARTGARLELSGIAVRNVDAERDVELPRELFTTDADTLVKDADVVIELMGGIEPARTLILTAMRNGACVVSGNKALLAQDGPTLYEEADKAGVQLSYEAAVAGAIPILRPIRDSLSGDRITRVLGIVNGTTNYILDQMDSTGAQFADALAEAQRLGYAEADPTADIEGYDAAAKAAILASLSFHTRFALEDVSCEGITAVSAADIAAAKEAGFVIKLLAIAEKLTDEDGKTGVSVRVHPTLLPREHPLAAVRGAFNAVFIEAENAGELMFYGQGAGGTPTASAVLGDLVSAARRVVLGGPGRTETTTGHVPALPIDASITSYYIGLDVADQPGVLARIAQLFAEHGVSIEIMRQTIHRDAESNVESA…	DQPGVLARIAQLFAEHGVSIEIMRQ
A0A2T7TK45	Arthrobacter	MSTLRIALLGCGNVGSQVARILLEDADALAARTGARLELTGIAVRSIDAPRDVDLPRELFTTDAESLVEGVDIVIELMGGIEPARSLILRSIEHGATVVSGNKALLALDGPTLYEKADAARVQLSYEAAVAGAIPILRPIRDSLSGDRITRVLGIVNGTTNFILDQMDTTGAQFDDALAEAQRLGYAEADPTADVEGHDAAAKGAILASLSFHTRFALEDVYCEGITKVTAADIAAAKDAGFVIKLLAIAELLPRDDADGAGTEGVSVRVHPTLLPRDHPLAAVHGAFNAVFIEAESAGELMFYGQGAGGTPTASAVLGDVVSAARRLVLGGPGRTETTTGHVPSMNIDAVRTSYSIGLDVADQPGVLARIAQLFAEQGVSIETLRQSIHPADDPGQAT…	DQPGVLARIAQLFAEQGVSIETLRQ
A0A6I2ZZE8		MNSQKTLRVGMLGCGVVGSEVARLIVANQSDLTARSGAKLELVKIGVRNLTRPSIAKELLTTDLESIVKDTNIDLIIEVIGGIEPAKSLILEALKNGKSVVTANKALLAKHGGELFTAADKSGVDLYYEASVAGAIPILRPLRESLVGDHVQRVMGIVNGTTNFILTKMDESGAAFADALAEAQALGFAEADPTADVEGFDAAAKAAILAGLAFHSRVTDADVFREGITNITDTDVAVAKSLNLVVKLLAIAELTSDGKISVRVHPTLISRSHPLAAVREAFNAVFVESESAGAMMFYGRGAGGAPTASAILGDLVAVARHRVSGGLGPRESDYADLDIAPMGSTKTRYLIRLEVADLPGVLAAVAQTFAKHEVSIQTVRQTGRNDAAELIVMTHKATD…	DLPGVLAAVAQTFAKHEVSIQTVRQ
A0A0T2KRL1	Microbacterium sp. Root61	MIDYRRLRVALLGAGAVGSQVASLLLKHGAELADRAGASLELVGIAVRNLDAPRDVELPKELFTTDAESLILGADIVIELMGGIEPARTYLLQAINSGADVVTANKALLATHGPEIFDAADQVGAQVYYEAAAAGAIPIIRPLRDSLAGDRVQRIMGIVNGTTNYILDRMDTEGADLVDVLAEAQALGYAESDPTADVEGYDAAQKAAILASLAFHTTVPLETVHREGIMGISADMIEAARKAGHVIKLLAVCERLQGEPDAGAAGEAISVRVYPALIARTHPLASVHGANNAVFVQAEAAGNLMFYGAGAGGVQTASAVLGDVVSAARRHVAGGVGVGESTRANLPIVPIGRVTTRYQITLEVDDQPGVLATIAGILSEGRVSIATVEQTVIGEGEAG…	DQPGVLATIAGILSEGRVSIATVEQ
A0A2T3C0X9	Arthrobacter woluwensis	MNETKTLKVALLGCGNVGSQVARILLEDADTLAARTGARLELVGIGVRTIDAPRDVELPRELFTTDSESLVAGADLVIELMGGIEPARSLILSAVRHGACVVTGNKALLAQDGPTLYEEADKAGVQLSYEAAVAGAIPILRPIRDSLSGDRITRVLGIVNGTTNFILDQMDSTGAQFEDALAEAQRLGYAEADPTADVEGHDAAAKAAILAALSFHTRFSLDDVYCEGITKVSATDIAAAKDAGFVIKLLAIAEKLTDDAGDEGVSVRVHPTLLPREHPLAAVRGAFNAVFVEAENAGELMFYGQGAGGTPTASAVLGDLVSAARRIVLGGPGRTETTTGHVPALPISASRTSYHVGLRVADQPGVLARIAQVFSDNGVSIELFRQSISSADQSAELRI…	DQPGVLARIAQVFSDNGVSIELFRQ
UPI0008496AC5	Cellulosimicrobium cellulans	MPSAAVSHPPLRVALLGCGVVGTQVARLLTQEAEDLAARVGARLELVGIAVRDAAAPRDPVIDRALLTEDAEALVERADIVVEVMGGIESARALLLRAIGAGAAVVTANKALLAEDGPTLYRAADDAGVDIYFEAAVAGAIPIVRPVRESLAGDHVRRVLGIVNGTTNYVLDQMTSTGAGLAEAVKEAQDLGYAEADPTADVEGYDAAAKAAILASLAFHTRVSLEDVAREGIMAVTADDVAWAAQTGHVIKLLAIAELHDGGGDRSAGSAAEGVSVRVHPALVPTSHPLAGVRGSFNAVFVEAQSAGELMFYGRGAGGSPTASAVLGDVVSAARHRVLGGKGPQESTYAELPILPATAAVTRYQVRLAVDDRPGVLAQVAQALAAHGVSIEAVRQPTA…	DRPGVLAQVAQALAAHGVSIEAVRQ
A0A3N2JYL6	Cellulomonas sp. PhB143	MSSAAAPQGASTVPEAPGEPRALRVALLGCGVVGTQVARLLATHGDALAARAGAPLDLVGIAVRDVAAPRDPAIDRALLTDDAGPLVDGADIVVEVMGGIEPARSLMLRAIAGGAAVVTANKALLAEDGPTLYRAADAAGVDICFEAAVAGAVPIVRPVRESLAGDHVRRVLGIVNGTTNYVLDRMATTGLELEEAVKEAQDLGYAEADPTADVEGYDAAAKAAILASLAFHTRVSITDVAREGITAVTADDVAWATQTGHVIKLLAIAEQTPDGVSARVHPALVPTTHPLAGVRGAFNAIFVEADAAGDLMFYGQGAGGAPTASAVLGDVVSAARHRVLGGKGPQESTYADLPILPPGAATTRYQVRVLVADRPGVLAQVARVLAENGVSIEAVRQAP…	DRPGVLAQVARVLAENGVSIEAVRQ
UPI00166DAFF3	Flexivirga endophytica	MAKPLRVALLGCGVVGSAVARQLTDDAADLAARVGAPLELIGVAVRDVTKPRPESGVPPELFTTDAESLVSNADLVVELMGGLEPARTLLLRAIEHGAAVITANKALLGADGPRLYAAADARNVDLSFEASVAGAIPLLRPLRESLAGDDVQRVMGIVNGTTNYILDKMDRTGAALPDVLAEAQELGYAEADPTADVEGHDAQAKAAILASLAFHTRVSSDDVHCEGIMGITDADIRDARKIGCVVKLLAICERTPDGVSARVHPTLVPRSHPLASVHDAFNAVFLETALAGELMFYGKGAGAAPTASAVLGDLVQAGRHRVVGGHGPRESAYAELPVLPIARTQTSYFIRLDVLDRPGVLARVANVFGAHDVSIESMRQGVRRSEEGLAILQLVTNQA…	DRPGVLARVANVFGAHDVSIESMRQ
D4YKA2	Brevibacterium	MTLKVALLGAGTVGVEVARRILERPDELRDRIGDDLELTSVVVRDTSKERPGVPADLITADAHVAIQGADIVVELMGGIDPAHDLILSALNSGASVVTANKALLAKHFAELFEAADNAQVRLEHEAAVAGAIPIIRPVGDSLAGDRITRVMGIMNGTTNYILDKMDTEGWSFDEALKTAQELGYAEADPTADVEGHDAAAKVAILASLAFHTPVTIDDVYVEGITSVTAEMVETARAQGFTIKLLGICEKLDDLGKVSARVYPALLPNSHPLSSVSGAFNAVFVEAEAAGELMFYGQGAGGAPTASAVLGDIVSVARRKVLGGRGQYERRARTILPVASLGDITTRYQTTLDVADRPGVLQAVTEVFANQEVSIELVQQSQYDDLEDGDSRAKLVIATH…	DRPGVLQAVTEVFANQEVSIELVQQ
A0A6I3E1G7		MSSAKSTLKVGMLGCGVVGSQVARLLIENKSDLSTRAGATLELVKVAVRDPKSKKYGIKDELLTSDLKSVVADPDIDLIIEVLGGIEPARELILTALKNGKSVVTANKALLAKHGAQLYAAADQANVDLYYEAAVAGAIPILRPLRESLIGDHVVRVMGIVNGTTNYILTKMDENGAAFADALSEAQKLGFAEADPTADIEGIDAAAKAAILAGLAFHSRVTDVDVYREGISKITATDVKVAKAMDLIIKLLAIADVTEDGAIAVRVHPALISRNHPLASVRDSFNAVFVESQAAGQMMFYGRGAGGEPTASAILGDLVAVARHKVSGGLGPRESDYADRKIAKIGETKTRYLIRLNVADKPGVLESVAHVFASHQVSIQTVRQSGAGDKAELIVMTHI…	DKPGVLESVAHVFASHQVSIQTVRQ
UPI0004A289FA	Cellulomonas sp. KRMCY2	MGAHDGAVRVALLGCGVVGTEVARLMTSQATDLAARVGAPLELVGIAVRNLDAQRDPVIDRALLTSDAASLVDRADVVVEVLGGIEPARSLLLRAIAGGAAVVTANKALLGQDGPTLYAAADAAGVDLYFEAAVAGAIPLVRPVRESLAGDRVTRVLGIVNGTTNYVLDQMATVGLELAQAVKQAQELGYAEADPTADVEGYDAAAKAAILASLAFHTRVSVDDVHREGILGITADDVAWAAETGHVIKLLAIAERVGSPGHDDERDTRGIVVRVHPALVPLGHPLAGVRGAFNAVFVEAEAAGELMFYGRGAGGAPTASAILGDLVTVARHRVLGGKGPVESSYAELPVHSIAEAVTRYQIHLRVADRSGVLAQVAQVFAGHDVSIEVVRQGQATVAG…	DRSGVLAQVAQVFAGHDVSIEVVRQ
UPI000F8D1251	Georgenia sp. SYP-B2076	MLGCGTVGSQVVRLLQEHADDLAARAGARLELAGIAVRDTAAERSPWVPRELLTDDAASLVRTADVVIELIGGIEPVRPLVLAALESGATVVTGNKALLAAHGPELHAAAERSGADLYYEAAVAGAVPVVYGLRESLAGDNVNAVLGIVNGTTNFILDEMATRGLSFDDALALAQERGFAEADPTADVDGHDAAAKAAILASLAFHTRVSIDDVPVTGIRAITAEDMAEARESGHVIKLLAVARRLADDGTRGISVRVYPALVPTSHPLAAVHGAFNAVLVEAASAGTLMFYGQGAGGAPTASAVLGDVVAAASHKVHGGNAPRESVYAALPLLTPEQTPARTQVQLRLADKPGTLAKVAGVYGEQGVSIESVRQTGASDGDARITIISHLATEAALER…	DKPGTLAKVAGVYGEQGVSIESVRQ
A0A3S9WLA2	Bacteria	MTEYRRLRVALLGAGAVGSQVAALLLRHGDELADRAGAELELAGIAVRNLDAPRDVDLPKELFTTDAESLILGADIVIELIGGIEPARTNILQAIGSGADVVTANKALLATHGPELFEAADRVGASVYYEAAAAGAIPIIRPLRDSLAGDRVVRIMGIVNGTTNYILDRMETEGADFADVLADAQRLGYAEADPTADVEGYDAAQKAAILASLAFHTAVPLEAVYREGITSITASMIEEARAAGFVIKLLAVCERIEANGAESISVRVYPALVPASHPLASVHGANNAVFVEAEAAGSLMFYGAGAGGVQTASAVLGDVVSAARRHIAGGVGVGESTRANLPVVPIGHVTTRYQITLEVADAPGVLATVASILSDGDVSVATVVQTVEGEDEPTARLII…	DAPGVLATVASILSDGDVSVATVVQ
A0A3N4YZE3	Georgenia muralis	MSAARTEDRTAGAEDRTVRVALLGCGTVGSQVVRLLREHADDLAARSGARLDLVGIAVRDTAADREPWVPRELLSDDAQGLVRRADVVIELVGGIEPARTLVLAALGAGASVVTGNKALLAAHGPELHAAAEASGADLYYEAAVAGAVPVVYALRESMAGDNVTAVLGIVNGTTNFILDEMATRGLGFDEALALAQELGYAEADPTADVDGHDAAAKAAILASLAFHTRVGIDDVPVAGIRSVTAQDMAEARDAGYVIKLLAVARRVGDDGARGISVRVHPALLPATHPLAAVRGAFNAVVVESEAAGRLMFYGQGAGGAPTASAVMGDVVAAAAHRVGGGNAPRESVYAQLPLLAPEQTPARTQVQLLLADQPGTLAAVAGIYGANGVSIESVRQSRP…	DQPGTLAAVAGIYGANGVSIESVRQ
UPI001356DC9C	unclassified Haloactinobacterium	MNDGAPATLRVAVLGCGVVGTEVVRRLLTNASELHARTGTGLELVGIGVRSTATPRDPVVPTELLTEDLHGLATSADIVIELMGGIEPARALVTGALAAGASVITANKALLAQHGPELYEAADAARVDLFYEAAVAGAVPVVRGVRESLAGDKITRVLGIVNGTTNYILDEMTSGGLDFEKALAQAQELGYAEADPTADVEGLDAAAKAAILASLAFHSRTSLDDVPVQGITSISPEDIASAAQTGHVIKLLAIAEQGTYDGVGGLAVRVHPALVPVEHPLASVRGPFNAVFVEAEAAGTLMFYGAGAGGEATSSAVLGDVVAAARHRVNGGKAPSESAHAALPPMPAQAVHTRYQMRLDVLDVPGVLAEIAAVVAAHGVSIETVRQGMRDPDEGAALV…	DVPGVLAEIAAVVAAHGVSIETVRQ
A0A7D4TJA9	Candidatus Aquiluna sp. 15G-AUS-rot	MQTAYRPIRVALLGAGSVGSQVARLLIENKEELAQRVGAELELTGIAVRNLDSKREGNLPSHLFTTDAEALIESSDLVIELMGGIEPARSYVRMALNSGADVITANKALIAAHGPELFDLAEQLGAQLYFEAAVGGAIPIIRPLRESLAGDKVNKVMGIVNGTTNFILDRMESTGASFEDALREAQDLGYAEADPTADVEGFDAASKAAILASLAFHSEVPVEQVYREGITKVTALQIETARESGYAVKLLAICERIPASDGQPEGIAVRVHPTLIPEEHPLAAVRGAYNAVFVEAESAGQLMFYGAGAGGTQTASAVLGDLVGAAKRHLAGGPGLADSVHANLPILPVQAVTTRYQVTLRVTDLPGVLASVATVFANHEVSVETVDQNPAGKDSGALL…	DLPGVLASVATVFANHEVSVETVDQ
UPI000C25EBC1	Glycomyces	MKLALLGCGTVGSEVVRLMRTRGEELAARVGEPVEMAGIAVRRTGRDRSHLGVDASLFTTDALSLIKRDDVDIVVEVAGGIEPARSWITAALGEGKSVVTANKSLLAEDMPAMAAAAKAGGADLYYEAAAAAAIPLMRPLRESLHGDTITKVLGIVNGTTNYILTQMSQQGVSFGEALASAGELGYAEADPSADVDGYDAAAKAALIASLAFHTHVDLADVHREGITAVSQADIASAASEGRVVKPLCIAGREADGGVSVRVHPAMIPASHPLANVNGAYNAVFVEAEAAGRLMFYGAGAGGTETASAVLGDIVAVARNKRGGITAFPPEAAYSDLPVRPIGEARTRYHVSLDVVDEPGVLARVAATFAHHGVSLATVHQSGRDDEAQLVVVTHTAADG…	DEPGVLARVAATFAHHGVSLATVHQ
UPI00090344E4	Streptomyces cinnamoneus	MPARVSVRVPPRPGCGDYATNVALRLAKESGRPAREIAEVLRRRLAAEPGIARVDIAEPGFLNXTALVKRGDIDVVVEVIGGIEPARSLITTAFEHGASVVSANKALLAQDGAALHAAAEQHGADLYYEAAVAGAIPLVRPLRESLAGDKVNRVLGIVNGTTNFILDKMDSSGAGYSEALDEATALGYAEADPTADVEGFDAAAKAAILAGIAFHTRVRLDDVYREGMTEVTAADFASAKQMGCTIKLLAICERAADGRSVTARVHPAMIPLSHPLASVREAYNAVFIEAEAAGQLMFYGPGAGGAPTASAVLGDIVAVCRNKLAESTGPGESAYTRLPVSPMGDVVTRYHISLDVADKPGVLAQVATVFAEHGVSIDTVRQKGKDGEASLVVVTHRAA…	DKPGVLAQVATVFAEHGVSIDTVRQ
A0A511JC84	Cellulomonas composti	MPEAGSLRVALLGCGVVGTQVARLLTEHHDELAARVGATLEIVGIAVRNPDAPREQVTGTPLEPLLTADAEGLVARADVVVEVMGGIEPARTLLLSAIAHGASVVTANKALLAQDGPTLYAAADAAGVDLYFEAAVAGAIPIVRPVRESLAGDQVRRVLGIVNGTTNYVLDRMATEGLDLDVAVKEAQSLGYAEADPTADVEGFDAAAKAAILASLAFHTRVSLDDVAREGITSVTADDVASAASTGHVVKLLAIAERNRAADGTDGIQVRVHPALVPVTHPLAGVRGAYNAVFVEAESAGELMFYGRGAGGGPTASAVLGDVVSVARHRVLGGRGPVESWYADLPVLPATESRTRFQVRLEVVDRPGVLAQVAAVLAGHDVSIEAVRQTAGHAAADGH…	DRPGVLAQVAAVLAGHDVSIEAVRQ
UPI00058BD208	Microbacterium gorillae	MIDYRRLRIALLGAGAVGSQVARLLIEQRAELADRAGADLELIGIAVRNLDAPRDVDLPKELYTTDAESLIHGADIVVELIGGIEPARSLILESINSGADIVTANKALLATHGSEIYDAAEQVGASVSYEAAVAGAIPIIRPLRDSLAGDRVTRITGIVNGTTNYILDRMDSEGADFAEVLADAQRLGYAEADPTADVEAYDAAQKAAILASLAFHTTVPLDSVHREGITSIDAAMIESARHAGFVIKLVAVTELLQNDGHDAISVRVYPALVPRTHPLASVHGANNAVFVEAEAAGPLMFYGAGAGGVQTASAVLGDIVSAARRHIAGGVGTGESTRANLPILEIGAVTTRYQITLEVTDQPGVLATVAGILSDGGVSVATVEQTVVDGAGTARLVIG…	DQPGVLATVAGILSDGGVSVATVEQ
A0A2T0VHB1	Glaciihabitans tibetensis	MIEYRNLRIALLGGGSVGAQVAAQLQQHGDELAQRSGAGLELIGVAVRDVTAARTPEIPQHLLTTDAESLILSADIVIELMGGIEPARTYILQAINSGADVITANKALLATHGPELFDAAEQVGAQLYYEAAVGGAIPIIRPLRDSLAGDRVERILGIVNGTTNFILDRMDTTGESLEDALATATALGYAEADPTADVEGHDAAQKAAILASLAFHTTVPLADVYCEGITKITRAQVESARKGGYVIKLLAVCERLVDPITGVAGVSARVHPALVPLAHPLAAVHGANNAVFLTAEAAGNLMFYGAGAGGRETASAVLGDVVSAARRHVIGGPGVAESTHADLPVLSISSVTTRYQITLAVVDQPGVLAEIASIFSDHEVSVEAVAQSVGEPVAGVVGA…	DQPGVLAEIASIFSDHEVSVEAVAQ
UPI00141E3FF9	unclassified Salinibacterium	MIEYRNLRVALLGAGSVGAEVARQLLEHSDELAKRAGAGLTLVGIAVRDVDAPRTVDLPRELFTTDAESLILGSDIVIELIGGIEPARSYVLQAINSGADVITANKALLATHGPELFDAAERVGAQLYYEAAVGGAIPIIRPLRDSLAGDRVERILGIVNGTTNFILDSMHTTGSTFEDALATATELGYAEADPTADIGGYDAAQKAALLASLAFHTTVPLDSVYREGITSITKDQIASATKAGYVIKLLAICERLTDAATGENGVSARVHPALVPAQHPLAAVHGGNNAVFVHAEAAGDLMFYGAGAGGLQTSSAVLGDVVSAARRHVAGGPGVAESTHANLPILPIGHVRSRHQITLAVADLPGVLASIATVFSDHGVSVETVEQSVSTSAEDPQPT…	DLPGVLASIATVFSDHGVSVETVEQ
A0A1G8CBX6	Microbacterium	MIDHRRLRVALLGAGAVGSQVAALLRKHGDELADRAGASLELVGIAVRDLDAPRETDLPKELFTTDAEQLILGADIVIELMGGIEPAKTYVLQAINSGADVVTANKALLATHGPEIFDAADQVGAQVYYEAAAAGAIPIIRPLRDSLAGDRIRRIMGIVNGTTNYILDRMDTEGADFGEVLADAQRLGYAEADPTADVEGYDAAQKAAILASLAFHTTVPLDAVHREGITAIDKAMIDSARHAGYVIKLLAVCERLTDDPQESISVRVYPALISREHPLASVHGANNAVFVEAEAAGNLMFYGAGAGGVQTASAVLGDVVSAARRHVAGGVGVGESTLANLPVVPVGRVTTRYQITLEVDDQPGVLATVAGILSDGRVSIATVEQTVIPGASTGSESET…	DQPGVLATVAGILSDGRVSIATVEQ
UPI00085A2E07	Isoptericola	MPGTASPTPLRVALLGCGVVGTEVARGLLTGADDLAARVGAPLELVGVAVRDLATERDPAVPRELLTTDAETLVDGADIVVEVMGGIEPARTLLLRAVKGGASVVTANKALLAERWPELFEAADAAGVDLSFEAAVAGAVPIVRPVRESLAGDHVRRVLGIVNGTTNFVLDRMTTEGLELEEAVREAQALGYAEADPTADVDGFDAAAKAAILASLAFHTRVSIDDVAREGIRAVTADDVAAAAATGHTVKLLAIAERTAEGVSVRVHPALVPVEHPLAAVRGAFNAVFVEADGAGPLMFYGQGAGGRPTASAVLGDVVSAARHRVLGGKGPEESAYASLPLLPADAAVTRYQVRLVVDDRPGVLAQVAGVLAEHGVSIETVRQSALDPDGAEAAEPGA…	DRPGVLAQVAGVLAEHGVSIETVRQ
UPI0004100E7A	Schaalia suimastitidis	MSESLPTLNVAVLGAGTVGSQVIRILGEQANELAARAGARMKVTSVLVRDMAAPRDAQIDPAILTTDADQAIDGKDIVVELIGGIEPARTYVRRALDQGISVVTGNKALLAAHGPELYEAAAASGADLYYEAAVAGAVPVVYGLRESLAGDRITRVMGIVNGTTNFILDSMNTHKVSYEQALAEAQRLGFAEADPTADVEGHDAAAKCAILASLAFHTRVSIADVAVEGISAITAEDMAEAAANGHVIKLLAIAERRLTDDGTEGIAARVHPALIPTGNPLATVAGAFNAVVVEGEAAGRLMFYGQGAGGAPTASAVLSDLVAAAHHRAYGGHAPRESVYAHLPILDAGLTRTRYQMRLQVEDRLGVLADVAGIFSRHGVSIQAVSQHYDSEPGSAIVT…	DRLGVLADVAGIFSRHGVSIQAVSQ
A0A5C8HPT7	Microbacterium mitrae	MIDYRRLRVALLGAGAVGSQVAGLLLKHRAELADRAGADLELVGIAVRDTSAARDVELPDELFTTDAESLLLGADIVIELMGGIEPARGYILQAINSGADIVTANKALLATHGSEIFDAADQVGASVYYEAAAAGAIPIIRPLRDSLAGDRVNRIMGIVNGTTNYILDRMDTEGADFGDVLKQAQDLGYAEADPTADIEAYDAAQKAAILASLAFHTTVPLDAVYREGITSIDAAMIESARKADMVIKLLAVCERLTANDGEGESISVRVYPALIHRSHPLASVHGANNAVFVEAEAAGPLMFYGAGAGGVQTASAVLGDVVSAARRHVAGGVGVGESTRANLPIVPIGHVTTRYQITLEVTDEAGVLATIAGILSDGGVSVATVEQTVEPGDGTARLV…	DEAGVLATIAGILSDGGVSVATVEQ
A0A2V1HV65	Amnibacterium sp. M8JJ-5	MIEYRTLRIALLGAGSVGSQVAGLLLRHGEELATRVGARLELAGIAVRNLDSPRDVELPAELFTTDARELILGADIVIELMGGLEPAREYIALALSSGADVVTGNKALLAHHGPELFDLAEQVGAQLYYEAAVGGAIPIIRPLRDSLAGDRVDRILGIVNGTTNFVLDRMDTGGDDFDDALATATALGYAEADPSGDIDGYDAAQKAAILASLAFHTVVPLSAVYREGIASVTAADVESARKAGYVVKLLAICERVIDAETGVEGVSARVHPALVSRQHPLAAVRGANNAVFVEAQAAGSLMFYGAGAGGIETASAVLGDVVSAARRHVVGGPGVAESTSADLPVFDIGKVTTRYRVTLEVLDRPGVLAHIAGIFSDHGVSVEAVEQSASDGEGGGTAT…	DRPGVLAHIAGIFSDHGVSVEAVEQ
A0A6J6JKU7	freshwater metagenome	MTEYRPLRIALLGAGSVGAQVARLLTENKSELAARVGAELDLVGIAVRDLNSKRAEGVPAELLTTDAETLILGADIVIEVMGGIEPARTYILQALNSGSDVITANKALLATHGTELFDTAEQVGAQLYFEAAVAGAIPIIRPLRESLAGDKVNRIMGIVNGTTNFILDRMDTTGATFADALAEATELGYAEADPTADIEAFDAAQKAAILANLAFHTEVPLDQVYREGITKVSAEQMAAAKRDGYVIKLLAIAERVDADENGEAGVSVRVHPALIERDHPLGAVHGAFNAVFVEAEAAGSLMFYGAGAGGVQTASAVLGDLVSAAKRHVAGGPGLADSVHANLAILPIDRAYTRYQITLEVTDQPGILAKIANVFADHGVSIETVEQSVRQNGGKRRST…	DQPGILAKIANVFADHGVSIETVEQ
A0A2E2L581	Microbacterium	MTDYRRLRVALLGAGAVGSQVAALLRQHGDELADRAGARIELVGIAVRDPDAPRDTELPRELLTTDPEPLLVGSDIVIELMGGIEPARTQLLAAINAGADVVTANKALLATHGPELFDAADQVGASVYYEAAAAGAIPIIRPLRDSLAGDRVQRIMGIVNGTTNYILDRMDREGADFADVLADAQRLGYAEADPTADVEGYDAAQKAAILASLAFHTAVPLDAVHREGITHIDKQMMDAARSAGFVIKLLAVCERLVGGAEDGGDAISVRVYPALVDREHPLASVHGANNAVFVQAEAAGNLMFYGAGAGGVQTASAVLGDVVSAARRHIAGGVGVGESTRANLPVVPIGQMTTRYQITLEVNDQPGVLATVAGLLSDGRVSIATVEQTPAGDGDTAVV…	DQPGVLATVAGLLSDGRVSIATVEQ
A0A5N6MDT8	unclassified Arthrobacter	MKTLKVALLGCGNVGSQVARILLDDAADLTARLGARLELTGIAVRTVDAPRDVDLPVNLFTTDAESLVADADIVIELMGGLEPARTLILHALGAGAAVVTGNKALLAADGASLYEKADAAGVQLSYEAAVAGAIPILRPIRDSLSGDRITKVMGIVNGTTNYILDAMDSTGAQFVDALADAQRLGYAEADPTADVEGHDAAAKGAILASLAFHTGFDLSAVSCEGISSVTAEDISAAKDAGFVIKLLAIAEKFADGDGGEGVSVRVHPTLLPRRHPLAAVHGAFNAVFVEAENAGELMFYGQGAGGAPTASAVMGDVVTAARRLVLGGPVPAGRPSGSLPALPLETVTTSYSIGLEVADQPGVLAAVARVFSEHGVSIETMRQTIHGEGASAELRFVTH…	DQPGVLAAVARVFSEHGVSIETMRQ
A0A6J7FP04	freshwater metagenome	MSAESAPRPVTVAVLGGGTVGTQVARLLTDRDTDLHIRMGTSLKLTKVAVRDLTKARDIDASYLSDDAMAVATSGADIVVELIGGIEPAKSLIMAAIKAGSSVVTANKALLASDGASLYAAAEAEGVDIFFEASVAGAIPIVRVLQESLSGDHVTKIMGIVNGTTNYILTKMEEDGASFADALKEAQALGYAESDPTADVEGHDAASKAAILAELAFHTHVTREDVFCEGITNVSIEDIRAAKNMGCVIKLLAIAERMPDDSGVIVRVHPTMVPKEHPLASVRDAFNAVFVETEAAGELMFYGRGAGGAPTASAVLGDVVVAARNRLTGSTGWGESADVQYPVLPIGDASTCYYVNLDVADRPGALASIAQAFADAGVSIQVVRQDGHGEGAGLIVRTH…	DRPGALASIAQAFADAGVSIQVVRQ
A0A6M5J5P4	Herbiconiux	MIEYRNLRIALLGAGSVGSQVARLLLEHGEELAARVGAGLELVGVAVRDLDAPRDSAIPRELLTTDATALIQSADIVIELMGGLEPAREYITLAMNSGADVVTGNKALLATHGPELFAVADQVGAQLYYEAAVGGAIPIIRPLRDSLAGDRVHRVMGIVNGTTNFILDRMDLEGDSFENALAVATELGYAEADPTADVEGFDAAQKAAILASLAFHTVVPVEAVYREGMTTVTAAQVEAAERAGFVVKLLAICERLTDPETGVEGVVARVHPSLISRRHPLAAVHDAKNAVFVQSEAAGDLMFYGAGAGGTETASAVLGDLVSAARRHLAGGPGVGESTHANLPVFPIGAVTTRYQLTLVVTDKPGVLAQIAGLFSEHGVSVEAVQQTVATAPPGRSGD…	DKPGVLAQIAGLFSEHGVSVEAVQQ
A0A4Y9F5F9	Rothia nasimurium	MVSVPPEPISHLRQETLLGNTTIKVALLGAGNVGSQVARMLTEDAESLQDRIGAPVELIGIAVRDTSAKRHYEAAPELYTTDAEALIDAADVVIELTGGIEPARTRILRALTAGKSVVSGNKALLAKHGVELAAAAAKSGAQLSYEAAVAGAIPILRPLRDSLAGDQITRVLGIMNGTTNYILDQMDTTGAQFTDALAEAQRLGYAEADPTADIEGHDAASKAAIVASLAFHSDFTIDDVHCEGITSITADDVAAAAADGYVIKLLAVCEKDGEGVNIRVNPTLVPRTHPLASVHGAFNAVFVQAENAGELMFYGPGAGGAPTASAVLGDFVSLSRRLVLGGPGIPESSFAQLTATPMNDVVSRYSVGIVVEDKLGVLANIARIFAEHGVSIETMRQAK…	DKLGVLANIARIFAEHGVSIETMRQ
A0A1H3Q2J4	Herbiconiux ginsengi	MIEYRNLRIALLGAGSVGSQVARLLLEQGEELASRVGAGLELIGIAVRDVDAPRDADLPRELFTTDARTLIQSADVVIELMGGIEPAREYILLAINSGADVVTGNKALLATHGPELFDAAAQVGAQLYYEAAAGGAIPIIRPLRDSLAGDRVRRVMGIVNGTTNFILDRMDTEGDTFESALATATALGYAEADPTADVEGYDAAQKAAILASLAFHTAVPVEAVHREGITSITAGEVEAAKRAGFVVKLLAICERLTDAQTGVEGVSVRVHPALISRLHPLAAVHGAKNAVFVQAEAAGDLMFYGAGAGGLETASAVLGDLVSAARRHVAGGPGVGESTHANLPIFGIGAVNTRYQITLQVTDKPGVLAQVAGLFSEHSVSVEAVQQTVASAEPGRSPG…	DKPGVLAQVAGLFSEHSVSVEAVQQ
A0A6I3ERL1		MNSSLPVLKVGMLGCGIVGAEVARLLKGDARELSTRSGAQLVLAKIAVRDLKAKREGVDASLLTSDSQSVVTDPEIDIVIEVMGGIDPARELILSAFAHGKSVVTANKALLATHGADLYSAADKAGVDLYYEAAVAGAIPILRPLRESLVGDHVKRIMGIVNGTTNYILTKMDEEGRAFDDVLAEAQALGYAEADPTADIEGFDAAAKAAILAGLAFHTRVTAADVHREGISAITATDVAVAKSMNHVIKLLAIAELTQDDKISVRVHPALISRTHPLAAVRDAFNAVFVEAQSAGELMFYGRGAGGAPTASAILGDLVAVARHRTGGALGPRESDYADRAIVPIGQTKTQYLIRLNVADKSGVLAAIAQGFASENVSIQTVRQTGRGADAELIVVTHN…	DKSGVLAAIAQGFASENVSIQTVRQ
A0A3N1ZPW7	Luteococcus japonicus	MNRLEPVDPAKLAPLKVALLGCGVVGSQVARVITEQAEDLTNRIGCRLELVGIAVRNLDRDFGGLDPELFTDDAKALVSRDDLDIVIEVVGGIEPTRELVLTAIDHGASIVTANKALLAQDGEALFTAAESRGVDLYFEAAVAGAIPIVRPLRESLVGDEITTVMGIVNGTTNYILDQMTTTGADFDDALAEAQRLGYAEADPTADVEGYDAAAKAAIMATLAFHTRVRGADVYREGITSVTSNDIVLARKLGCVVKMLAVLKTDVQGAVSVRVHPALVPSSHPLASVGGAYNAIFVESRDAGRLMFMGPGAGGSPTASAVMGDLVTVARNRVRGVAGPGESVYAQRAMTPMGEVETRYLVRINVVDEPGVLAAAAAIFANHNVSVQTVDQSPAVARDG…	DEPGVLAAAAAIFANHNVSVQTVDQ
A0A3P1SCZ2	Schaalia	MSEHLPLVSVGVLGAGTVGSQVIRLIGEHATDLSARSGARIEVTSVLVRSLDAQRDVEIDPALLTTDPDTAINGKDLVIELIGGIEPARTFVMQALTQGITVVTGNKALLAAHGPELYEAAAANGADLYYEAAVAGAVPVVYGLRESLVGDKMMRVQGIVNGTTNFILDSMASKGMSYADALAQAQALGFAEADPTADVEGLDAAAKCAILASLAFHTRVSINDVSVEGITSLSAEDMAEAAESGHTIKLLAIAERRIDGEGTEGVSVRVHPALVPNTHPLASVDGAFNAIVIEGESAGRLMFYGQGAGGAPTASAVLSDVVAAAHHRAYGGHAPRESVYADLPICDHGSVRTRYRVRLHVADNVGVLAEVAGIFAAQGVSLDSVNQRPSSGEGEAVLT…	DNVGVLAEVAGIFAAQGVSLDSVNQ
UPI0012448718	Bacteria	MTEYRRLRVALLGAGAVGSQVASLLLKHQAELADRAGASIELAGIAVRDLDAPRDVDLPRELLTTDPEPLLVGADIVIELMGGIEPARTWLLQAINAGADVVTANKALLATHGSEIFEAADQVGAQVYYEAAAAGAIPIIRPLRDSLAGDRVQRIMGIVNGTTNYILDRMDTEGAEFADVLADAQRLGYAEADPTADIEGYDAAQKAAILASLAFHTAVPLDSVHREGITGITAQMIEDARHAGYVIKLLAVCERLAADGDGGESISVRVYPALVDRAHPLASVHGANNAVFVQAEAAGNLMFYGAGAGGVQTASAVLGDVVSAARRHIAGGLGVAESTRANLPVVSIGRVTTRYQITLEVDDRPGVLATVAGILSEGRVSIATVEQTVLGDETTGEAG…	DRPGVLATVAGILSEGRVSIATVEQ
UPI0012640B95	Georgenia	MSTSTDSRVVRVALLGCGTVGSQVVRLLHEHADDLAARAGARLELVGIAVRDTAAERAPWVPRELLTDDAETLVRSADVVIELIGGTGTVRHLVLAALDNGASVVTGNKALLAAHGPEVHGAAKRSGADLYYEAAVAGAVPVVYGLRESLAGDNVNAVLGIVNGTTNFILDEMATKGLTFDEALAEAQALGYAEADPTADVDGHDAAAKAAILASLAFHTRVAIEDVPVTGIRDVTAEDMAEARQAGMVIKLLAVARRVTDNGTRGISVRVHPALVPATHPLAAVHGAFNAVLVEAEAAGRLMFYGQGAGGAPTASAVLGDLVAAASHKVHGGNAPRESTYAALPLLDPEHTPARTQVEIRLVDQPGTLSAVAGIYGRNGVSIESVRQTGADENDARVT…	DQPGTLSAVAGIYGRNGVSIESVRQ
A0A3D4PRX1	Microbacterium sp.	MTTEYRRLRVALLGAGAVGSQVADLLLRHSDELADRAGAALELSGIAVRDINAKRDVDLPAELFTTDAESLIVGSDIVIELMGGIEPARSNMLLALNSGADVVTANKALLATHGPELFEAANQVGASVHYEAAAAGAIPIIRPLRDSLAGDRVVRIMGIVNGTTNYILDRMDTEGADFAEVLADAQRLGYAEADPTADIEGFDAAQKAAILASLAFHTTVSLDAVHREGITQITPSMIEEARAAGFVIKLLAVCERLTADGSESISARVYPALVPRAHPLATVHGANNAVFVEAEAAGSLMFYGAGAGGVQTASAVLGDVVSAARRHVAGGVGVGESTRANLPTVPIGHVVTRYQISLEVSDQAGVLATIASILSDGGVSVATVVQTIESEDDPTARLI…	DQAGVLATIASILSDGGVSVATVVQ
A0A542FYQ5	Microbacterium sp. SLBN-146	MTDYRRLRVALLGAGAVGSQVAALLLKHGDELADRAGATLELAGIAVRNIDAPRDADLPRELFTTDADTLIVGADIVIELMGGIEPARANILQAINSGADIVTANKALLATHGPELFDAADQVGASVYYEAAAAGAIPIIRPLRDSLAGDRVQRIMGIVNGTTNYILDRMDTEGAEFLDVLADAQALGFAEADPTADVEGYDAAQKAAILASLAFHTTVPLDAVYREGITKIDKAMMDAARHAGYVIKLLAVCERLIAADGGAEAISVRVYPALVPRDHPLASVHGANNAVFVQAEAAGDLMFYGAGAGGVQTASAVLGDVVSAARRHIAGGVGVGESTRANLPVMPIGHVVTRYQITLEVADQPGVLATVAGILSDGRVSIATLEQTVSGEEAAVARL…	DQPGVLATVAGILSDGRVSIATLEQ
A5CQ44	Clavibacter	MIEYRNLRVALLGCGSVGTQVARLMREHGDELAQRVGARLELVGIAVRDQDAPRDPSMPRELLTTDAESLILGADIVIELMGGIEPARAHILAAISSGADVVTANKALLATHGPELFEAAEQVGAQLYYEAAVAGAIPIIRPLRDSLAGDRVERILGIVNGTTNYILDEMDTHGLGFDEALATATELGYAEADPTADIEGYDAAQKAAILASLAFHTRVPVEAVHREGITGLTAAQFDSARKAGYVIKLLAICERLTDPATGRDAVSARVYPALVPRDHPLAAVHGANNAVFVEAEAAGDLMFYGAGAGGVQTASAVLGDVVSAARRHVVGGPGVAESTHADLETLPVGAITTQYQITLQVADEPGVLARIAQLFSEHGVSVETLEQTTHQAPVAGGAG…	DEPGVLARIAQLFSEHGVSVETLEQ
D5ULB8	Cellulomonas	MALTPGTHPPLRVAVLGCGVVGTEVVRRLVTEGDELAARVGARLELVGVAVRSLDTERDPVVDRALLTTDAESLVEKADVVVELMGGIEPARTLLLRAVAHGASAVTANKALLAQEGPALYDAVDAAGVDLYFEAAVAGAIPIVRPVRESLAGDTVQRVLGIVNGTTNYVLDQMTTTGQGLAEAVADAQDLGYAEADPTADVEGYDAAAKAAILASLAFHTRVALDDVDRTGITGLTADDVTWAGRTGHVLKLLAVAERATDAAGREGVLVRVQPTLVPSGHPLAGVRQAFNAVFVEAEAAGELMFYGRGAGGSPTASAVLGDLVSVARHRVLGGKGPVESSHADLPVLDGGEARSRYQVRLEVDDRAGVLARVAAELAAQDVSIESVRQTLQGTGDDA…	DRAGVLARVAAELAAQDVSIESVRQ
F8A2I6	Cellulomonas gilvus (strain ATCC 13127 / NRRL B-14078)	MPAPLKVALLGCGVVGTQVARRLVEHADELASRVGTRVDLVGIAVRDVAVPREDVTGTPLADLLTADAEALVDGADVVVELMGGIEPARTLILRAIQGGASVVTANKALLAQDGPALYAAADAAGVDLYFEAAVAGAIPIVRPVRESLAGDQVQRVLGIVNGTTNYVLDRMTTEGLELDQAVKEAQSLGYAEADPSADVDGYDAAAKAAILASLAFHTRVSLDDVSREGIGAVTADDVAWAQRTGHVIKLLAIAERNTSGGVTGIQVRVHPALVPADHPLAGVHGAFNAVFVEAEAAGELMFYGRGAGGAPTSSAVLGDLVSVARHRVLGGRGPVESSYAALPVLPADAARTKFQVRLDVADRPGVLAQVAARLADQDVSIEAVRQTAARVVEDDGADV…	DRPGVLAQVAARLADQDVSIEAVRQ
A0A1X9LK69	Microbacteriaceae	MIEYRNLRVALLGAGSVGSQVARLLLENRDELAQRIGAGIELAGIAVRNVDAPRDVDIPRELFTTDALGLIESADIVVELMGGIEPAREYILAAITSGADVVTGNKALLATHGPELFTAAERVGAQLYYEAAAGGAIPIIRPLRESLAGDRVERILGIVNGTTNFILDRMDTDGDTFENALAVATELGYAEADPTADIEAYDAAQKAAILASLAFHTSFPVEAVHREGITTVTAAQVESAQKAGFVVKLLAICERHTDPTTGVEGVTARVHPALVDRRHPLAAVHDAKNAVFVQAEAAGDLMFYGAGAGGLETASAVLGDLVSAARRHVAGGPGVGESTQANVPILPIGTVVTRYQITLTVADRPGVLSQIAALFSDHGVSVEAVQQSVATARGQETDA…	DRPGVLSQIAALFSDHGVSVEAVQQ
A0A653WQP1	Frigoribacterium	MIEYRNVRVALLGAGSVGSQVARLLLEQGDDFAGRAGAGLELVGIGVRDVDAPRDVDLPRELFTTDVESLIVGADIVVELIGGLEPARSYVLQALNSGADVITGNKALLASHGPELFDAAEQVGAQVYYEAAVAGAIPIIRPLRDSLAGDRVQRIMGIVNGTTNFILDRMDTDGSSLEDALATATALGYAEADPTADIEGYDAAQKAAILAGLAFHTAVPLSAVHREGITCVTHDQVVAARKAGYVVKILAICERLVDDDGVEGVSARVYPALVPLSHPLAAVHGAKNAVFVEAESAGDLMFYGAGAGGVETASAVLGDLVSAARRHVIGGPGVAESTHANLPVMPIGRVSTRYQITLDVADQPGVLAEVAGVLSDHGVSVHNVEQTSGATPGVTGEGD…	DQPGVLAEVAGVLSDHGVSVHNVEQ
A0A5J5J7M8	Microbacteriaceae	MTDYRRLRVALLGAGAVGSQVAALLLRHGAELADRAGAELELVGIAVRDLDAPRETDLPRELFTTDAETLIMGADIVIELMGGIEPARTYLLQAINSGADVVTANKALLATHGTEIFEAADQVGAQVYYEAAAAGAIPIIRPLRDSLAGDRVQRIMGIVNGTTNYILDRMDTEGADLADVLAEAQALGYAEADPTADVEGFDAAQKAAILASLAFHTTVPLSTVHREGITGIDASMIESARRAGYVIKLLAVCERLQGESDAAASGEAISVRVYPALISRAHPLASVHGAHNAVFVQAEAAGSLMFYGAGAGGVQTASAVLGDIVSAARRHIAGGVGVGESTRANLPIVPVGRVTTRYQITLEVDDRPGVLATVAGTLSDGRVSIATVEQTIVDDADTA…	DRPGVLATVAGTLSDGRVSIATVEQ
UPI0003B53DB9	Ruania albidiflava	MNEGARMARVAVLGCGVVGTEVVRSLVEHADELHSRTGTRLDLVGIGVRSTATPRDPVVPTELLTEDLPGLVRRADLVIELLGGIEPARQLILDAVGSGASVVTANKALLAAHGPQLYEAADAARADLFFEAAVAGAVPVVRGLRESLAGDRITRILGIVNGTTNYILDEMTTSGLDFETALAQAQQLGYAEADPTADVQGLDAAAKAAILASLAFHSRTALADVPVQGIREITPADIASAAQTGHVIKLLAIAEVGRHGTVPGIAVRVHPALVPIDHPLASVRGPYNAVFVEAAAAGTLMFYGAGAGGVATSSAVLGDVVAAARNFVNGGKAPAESAYAALPAMPAEAVRTRYQIRIEVADQPGVLAEVAALVARRGVSIETVRQGAHASADDVAELV…	DQPGVLAEVAALVARRGVSIETVRQ
A0A4P6EFU0	Microbacterium protaetiae	MIDYRRLRIALLGAGSVGSQVARLLLEHADELADRSGAALELAGIAVRDLDAPRDVELPRELLTTDAETLIVGSDIVIELMGGIEPAREYLLQALNSGADVVTGNKALLATHGAEIFDAADQVGASVSYEAAVAGAIPIIRPLRDSLAGDRVDRIVGIVNGTTNYILDRMDVEGAEMADILADAQRLGYAEADPTGDVEGHDAAQKAAILASLAFHTTVPLEAVHREGITGVTKQMMDAARHAGYVIKMVAVCERLTGRGEASDEAISVRVYPALIRREHPLASVHGVNNAVFVQAEAAGNLMFYGAGAGGVQTASAVLGDVVSAARRHIAGGAGVGESTRANLPTVDIGQVVTRYQITLEVDDRPGVLARVAGILSDGRVSIATVEQTLEQTPGQPGD…	DRPGVLARVAGILSDGRVSIATVEQ
A0A0A0BQX6	Cellulomonas bogoriensis	MVAGSGAVRVAVLGCGVVGTEVVRLLTQQGADLAARAGAPLELVGIAVRDVAAPRDQVVDRALLTSDAESLVDGADVVVEVMGGIEPARGLILRALRGGASVVTANKELLGKDGPTLYAAADEAGVDLYFEAAVAGAIPIVRPVRESLAGDRVTRVLGIVNGTTNYVLDQMTSGGLELGEALAQAQELGFAEADPTADVEGHDAAAKAAILASLAFHTRVSVAQVHREGIMAVTADDIARATATGHVVKLLALAERSGDGVVVRVHPALVPQEHPLASVRGSFNAVFVQAEAAGELMFYGRGAGGVPTASAVLGDVVTVARHKVNGGKGPIESRYAQLPARPVSDAVTRYQVVLRVEDRPGVLAQVWQAVAERGVSIETISQSRAEDDGEYADLQMVTH…	DRPGVLAQVWQAVAERGVSIETISQ
A0A0P0DMK7	Microbacterium sp. No. 7	MTADYRRLRVALLGAGAVGAQVANLLRTHADELADRAGAALDLVGIAVRDVDAPRDVDLPRELLTADAEKLVVGADIVIELMGGIEPARSLILQAIGAGADVVTANKALLATHGPELFEAADQVGASVHYEAAVAGAIPIIRPLRDSLAGDRVHRIMGIVNGTTNYILDRMDREGSDFADVLADAQRLGYAEADPTADVEGYDAAQKAAILASLAFHTSVPIEAVHREGITAIDKGVMDAARHAGYVIKLLAVCERLTGRDELSPAGEAVSARVYPALVPREHPLASVHGANNAVFVQAEAAGNLMFYGAGAGGVQTASAVLGDVVSAARRHIAGGVGVGESTRANLPVVEIGVVTTRYQITLEVADEPGVLAIVAGILAEGRVSIATMEQTVVREANG…	DEPGVLAIVAGILAEGRVSIATMEQ
A0A094P766	Actinobacteria	MKSLKVGMLGCGTVGSQIARLLVANKADLTSRAGAQIELVKVAVRDAKVKRDGVPDSLITTDANSIVNDPSIDLIIEVIGGISPAKELILTALKNGKSVVTANKALLAKDGAELYEAASKANVDLYYEAAVAGAIPILRPLRESLVGDQVIRIMGIVNGTTNYILTKMDESGTAFADALKQAQDLGFAEADPTADVEGFDAADKAAILAGLAFHSRVTDKDVYREGISKITATDVKVAKAMEMVIKLLAITELTAAGEISVRVHPALISRNHPLASVRESYNAVFVEAKSAGQMMFYGRGAGGEPTASAVLGDLVAIARHKISGGIGPKESDYASLKIAPIGQTKTKYLIRLNVADKPGVLESVAHVFAAHSVSIQTVRQTGAGDKAELIVMTHSSTES…	DKPGVLESVAHVFAAHSVSIQTVRQ
A0A6J7A749	freshwater metagenome	MDAVLKTISIGMLGAGVVGSQVARLLQSDRQELSDRSGALLVLKRVGVRSNAPREGIDAAMVTTDLHSIVTDPEINIVIEVMGGIEPARTLILEAIKNKKSVITANKALLATHGHELFNAADAAKVDLYYEAAVAGAIPIIRSMRESLAGDQITRVMGIVNGTTNYILTKMHEEGREFAQVLKEAQSLGYAEADPTADIEGHDAAAKAALLASLAFHSTVTIDEVYCEGITKISLDDVNAAKSMNSVIKLLAIAEITVNDEISVRVHPVILPSSHPLASVRNAFNAVYVESEAAGELMFYGRGAGGAPTASAILGDLVAVTRHRAYSTVGYGESDYADLDIAPVGEVKSQFFVRLQVADKSGVLAAIAQTFASQEISIQTVRQSGKDNDAELVVVTHAA…	DKSGVLAAIAQTFASQEISIQTVRQ
UPI00041CAEF0	Arthrobacter sp. 35W	MTERTTAADPAAPNTTKTLKVALLGAGNVGSQVARILLEDADALQARTGARLELSGIAVRNIDAPREVELPRELFTTDASALVRGADIVIELMGGLEPARTLILEAIEHGATVVSGNKALLAADGPSLYEKADAAGVQLSYEAAVAGAIPILRPIRDSLAGDKITRVLGIVNGTTNYILDQMDTTGAQFEDALADAQRLGYAEADPTADVEGHDAAAKAAILASLSFHTRFALENVHCQGISSVTAADIAAAKDAGFVIKLLAIAEKLTLVSDDGVESEAVSVRVHPTLLPREHPLAAVHGAFNAVFIEAENAGELMFYGRGAGGTPTASAVLGDVVSAARRMVLGGPGRTETTTGHVPAVGIEAVSTRYYIGVDAADQPGVLSKIAAVFTDHGVSIET…	DQPGVLSKIAAVFTDHGVSIETMRQ
A0A344W3V1	Aurantimicrobium	MIEYRNVRVALLGGGTVGAQVARLLLEHKEEFASRVGASLELTGIAVRNLDSPRSADLPKELFTTDAESLILGADIVIEVMGGLEPARSYILQAINSGADVVTANKALLATHGTELFEAAERVGAQLYFEAAVAGAIPIIRPLRESLAGDRVKRIMGIVNGTTNYILDKMDTEGVSFEDALAVATELGYAEADPTADIDAFDAAQKASILASLAFHTTIPLEKVYREGIREVTGKTVELAKKAGYVVKLLAICERLTDPETGEEAVSARVYPALISREHPLASVHKANNAVFVEAEAAGSLMFYGAGAGGQETASAVLGDLVSAARRHIIGGPGLGASTNANLPALPISAITTRYHVTLSVFDRPGVLASVADVFGQHGVSVELVEQGTFGSEAVSGEA…	DRPGVLASVADVFGQHGVSVELVEQ
A0A2M8W1L1	Luteimicrobium subarcticum	MASPVSSDRPALRVALLGCGVVGSEVARLLTEQSDDLASRVGAPLELVGIAVRNVDAPRGAAVDRGLLTADAEGLVARADIVVELMGGIEPARSLLLAAIGHGASVVTANKALLAEDGPALYAAADAAGVDVYYEAAVAGAIPIVRPLRESLTGDRVRRVLGIVNGTTNYVLDRMATEGLDLDEAVKEAQQLGYAEADPTADVEGFDAAAKAAIIASLAFHTRVGLADVHREGITGVTAQDVVWAAQTGHAVKLLAIAEQTADGVAVRVHPALVPLDHPLAGVRGSFNAVFVEADAAGELMFYGRGAGGAPTASAVLGDVVSAARHRVLGGKSPEESRYADLPVLDPSRSETRFQVRLLVADRPGVLAQVSQAFSDAGISIESVRQTPVAADGLAQLVI…	DRPGVLAQVSQAFSDAGISIESVRQ
A0A4S8QGN4	Glycomyces buryatensis	MKLALLGCGTVGSEVVRLMRMRGDDLAARVGEPIEIAGIAVRRLDRDRSHLPVDPSLFTTDALGLIKRDDVDLVVEVAGGIEPARTWIATALAEGKSVVTANKALLAEDGPALSAAAKAGGADLYYEAAAAAAIPLMRPLRESLHGDKINRVLGIVNGTTNYICSQMSRTGASFSEALAEATDLGYAEADPTADIDGFDAAAKAALIASLAFHTHVDLGEVYREGIRDLKASDIASAASEGRVVKLLCIATREEDGVSVRVHPAMIPATHPLANVDGAYNAVFVEAESAGRLMFYGAGAGGTETASAVLGDIVAVARNKRGGITAFPPEAAYSDLPVKPIGEARTRYHVSLDVVDEPGVLARVAATFAHHGVSLATVHQSGQGDEAKLVLVTHIAADQQ…	DEPGVLARVAATFAHHGVSLATVHQ
A0A5P9QC24	Luteimicrobium xylanilyticum	MLGCGVVGTEVVRLLTQQADDLAARVGAPLELVGVAVRNVDAPRDPVVDRALLTADADELVTRADIVVELMGGEEPARNLLLRAIEHGASVVTANKALLAQDGPTLYRAADEAGVDVYYEAAVAGAIPIVRPIRESLTGDKIRRVLGIVNGTTNYVLDRMATDGLELEDAVKEAQGLGYAEADPTADVEGYDAAAKAAILASLAFHTRVHLDDVYREGITSVTASDVAWAARTGHAVKLLAIAEATDDGVSVRVHPALVPLDHPLAGVRGAFNAVFVEAEAAGELMFYGRGAGGAPTASAVLGDVVSAARHRVLGGKSPEESTYADLPLLPHASALTRYQVRLVVDDRPGVLAQVASTFAGQGVSIESVRQVPDGDRADVGTGGSAELLLTTHVAPEAA…	DRPGVLAQVASTFAGQGVSIESVRQ
UPI00141F4225	unclassified Actinomyces	MTQQAPPAAPASPSSRPVLKVGVLGSGTVGTQVVRLLGEQAEEFAARSGARLEVTGIAVRDLAAPRDPAVPRELLTDDATAVATSNDIVIELIGGIEPARTLILAAFRAGASVITGNKALIAAHGPELYAAAAAADVDFYYEAAVAGAIPVVYALRESMAGDRVTSVLGIVNGTTNYILDEMSTKGLSFEDALATAQELGYAEADPTADVDGLDAAAKAAIIASLAFHTRVGIDDVLVEGIRSITAEDIREAHASGCELKLLAIAQRVALDDAAEGVSVRVHPALVPADHPLASVHGAFNAVLVEAESAGRLMFYGKGAGGAPTASAVLSDVVAAAAHRVNGGQAPRESSYADLPVLGPEAAITRYQIQLRVDDQPGSLAAVATAFAANAVSIDSVRQS…	DQPGSLAAVATAFAANAVSIDSVRQ
A0A419Y6N3	Microbacterium ginsengiterrae	MTLDSAQYRRLRVALLGAGAVGSQVASLLLRHGDELADRAGARLELAGIAVRNPDAPRDVDLPRELITTDAESLIRGSDIVIELMGGIEPARTQVLLALNSGADVVTANKALLASHGPELFEAADQVGASVHYEAAAAGAIPIIRPLRDSLAGDRVVRIMGIVNGTTNYILDRMDTEGADFGAVLADAQRLGYAEADPTADVEGYDAAQKAAILASLAFHTTVPLDAVHREGITGVSAGMIQQAREAGYVIKLLAVCERITVDDAESISVRVYPALVARTHPLASVHGANNAVFVEAEAAGSLMFYGAGAGGIQTASAVLGDVVSAARRHIAGGVGVGESTRANLPIVPIAHVNTRYQITLDVEDQPGVLARVAGILSEDGVSVATVVQTASDEGTARL…	DQPGVLARVAGILSEDGVSVATVVQ
A4AH69	Actinobacteria	MIEYRNLRVAVLGGGSVGSQVTALLLEHADELAARAGAGLEVVGVAVRDLEAQRDTDIPKELLTTDAESLIVGADIVIELIGGLEPARTWILKALHSGADVITANKALLAHHGAELFEEAAQVGAQLYYEAAVAGAIPIIRPLRDSLAGDRVQRILGIVNGTTNYILDRMDATGDSFDDALAEATRLGYAEADPTADIEGYDAAQKASLLSSLAFHTRVPLDTVHREGITNITAEQVVAARKAGYVVKLLAICERVVDAAGGVDGVSTRVHPALVPLAHPLAAVHGANNAVFVEAEAAGSLMFYGAGAGGIETASAVLGDVVSAARRHVIGGPGVAESTHANLPILPISRVMTRYQITLTVVDEPGVLATIAAVFSDNGVSVEAVNQTVGGVVEGVPSA…	DEPGVLATIAAVFSDNGVSVEAVNQ
A0A1H1E152	Microbacterium	MRNTEPAKRVEVTDYRRLRVALLGAGAVGSQVAALLLKHGDELADRAGAALDLVGISVRDLDAPRDVDLPRELLTTDPESLLVGSDIVIELMGGIEPARTSILQAIGAGADIVTANKALLATHGPELFEAADQVGASIYYEAAAAGAIPIIRPLRDSLAGDRVQRIMGIVNGTTNYILDRMDREGSDFAEVLADAQALGYAEADPTADIEGYDAAQKAAILASLAFHTAVPLSAVHREGITRIDADMMDAARKAGFVIKLLAVCERLSDAEVSPSGETISVRVYPALVPREHPLASVHGANNAVFVQAEAAGDLMFYGAGAGGVQTASAVLGDVVSAARRHIAGGVGVGESTRANLPVVPIGHVTTRYQITLEVEDRPGVLAAVAGLLSDGRVSIATLE…	DRPGVLAAVAGLLSDGRVSIATLEQ
[truncated: 138 more rows]
